# Supplementary material for: KAP1 regulates endogenous retroviruses in adult human cells and contributes to innate immune control
Source: EMBO Rep. 2018 Jul 30;19(10):e45000. doi: 10.15252/embr.201745000 (PMC6172469; doi:10.15252/embr.201745000)
Supplement: Supplementary file 3 — Dataset EV1 [file EMBR-19-e45000-s003.xlsx]

## Sheet: Dataset_EV1
Dataset EV1
Relative expression changes of RepBase repeats between WT and KAP1 KO HeLa cells.
Fold change shows repeats upregulated in KAP1 knockout HeLa cells compared to KAP1 wildtype HeLa cells (KO RPKM values were divided by WT RPKM values) after triplicate biological replicates were subjected to mRNA-sequencing.
Positive fold change values indicate repeats upregulated in KAP1 KO HeLa cells.
ID	baseMean	baseMean_WT	baseMean_KO	foldChange	log2FoldChange	pval	padj
HERVS71|ERV1|Eutheria (ERV1)	113.699	59.0996	168.298	2.8477	1.5098	1.89827e-06	0.00119971
LTR6B|ERV1|Homo sapiens (ERV1)	295.165	157.121	433.209	2.75718	1.46319	0.000135943	0.0429579
6kbHsap|satellite|Homo sapiens (satellite)	474.955	613.784	336.127	0.54763	-0.868726	0.00130949	0.275867
HERV-K14CI|ERV2|Homo sapiens (ERV2)	8.62844	2.59807	14.6588	5.64221	2.49626	0.00472923	0.747218
LTR13|ERV2|Homo sapiens (ERV2)	2133.94	1720.59	2547.28	1.48047	0.566056	0.014112	1
LTR12|ERV1|Primates (ERV1)	39.9443	53.5472	26.3414	0.491928	-1.02348	0.0148952	1
HERV18|Endogenous Retrovirus|Homo sapiens (Endogenous Retrovirus)	4.589	0.916729	8.26127	9.01168	3.1718	0.0174073	1
HUERS-P1|ERV1|Primates (ERV1)	18.5465	26.2973	10.7957	0.410525	-1.28446	0.0188817	1
L1PBA1_5|L1|Homo sapiens (L1)	3.66115	6.70902	0.613282	0.0914115	-3.45148	0.0228853	1
MER11D|ERV2|Homo sapiens (ERV2)	67.3636	85.9057	48.8216	0.568316	-0.815234	0.0232033	1
L1P_MA2|L1|Eutheria (L1)	111.873	86.6552	137.09	1.58202	0.661766	0.0335508	1
L1M2C_5|L1|Homo sapiens (L1)	3.00883	5.70998	0.307683	0.0538852	-4.21397	0.0417732	1
L1MA2|L1|Homo sapiens (L1)	57.98	39.1949	76.7651	1.95855	0.969787	0.0419794	1
LTR12E|ERV1|Homo sapiens (ERV1)	142.536	170.718	114.353	0.669835	-0.578123	0.0445293	1
HERVL|ERV3|Homo sapiens (ERV3)	214.69	254.123	175.256	0.689653	-0.536058	0.048579	1
MER22|MER22|Homo sapiens (MER22)	297.4	349.749	245.05	0.700644	-0.513247	0.0563346	1
HERVK|ERV2|Primates (ERV2)	223.829	294.076	153.581	0.52225	-0.937186	0.0569559	1
LTR47B2|ERV3|Homo sapiens (ERV3)	6.49762	10.2334	2.76185	0.269887	-1.88957	0.0590948	1
HARLEQUIN|ERV1|Homo sapiens (ERV1)	177.023	210.433	143.612	0.682457	-0.551189	0.0677245	1
LTR12F|ERV1|Primates (ERV1)	15.9972	21.6617	10.3327	0.477002	-1.06793	0.0713539	1
ERV3-16A3_I|ERV3|Homo sapiens (ERV3)	1.97117	0	3.94234	Inf	Inf	0.073804	1
HERVIP10F|ERV1|Homo sapiens (ERV1)	19.4031	26.0317	12.7744	0.490726	-1.02701	0.0769956	1
TAR1|Satellite|Eutheria (Satellite)	6.25546	9.74698	2.76394	0.283569	-1.81823	0.0789772	1
MER4E1|ERV1|Homo sapiens (ERV1)	31.1571	22.7647	39.5494	1.73731	0.796854	0.0829924	1
MER66_I|ERV1|Homo sapiens (ERV1)	10.4993	15.1652	5.83347	0.384663	-1.37833	0.0897486	1
L1PA13_5|L1|Homo sapiens (L1)	7.56858	3.56967	11.5675	3.24049	1.69621	0.0924128	1
MER61I|LTR Retrotransposon|Homo sapiens (LTR Retrotransposon)	29.5692	37.6654	21.4729	0.570095	-0.810725	0.097056	1
LTR25-int|ERV1|Primates (ERV1)	4.68859	1.97734	7.39984	3.74232	1.90393	0.101426	1
LTR22|ERV2|Primates (ERV2)	4.68321	1.88004	7.48638	3.98204	1.99351	0.101552	1
MER41E|ERV1|Primates (ERV1)	3.18293	0.963307	5.40255	5.60834	2.48757	0.103648	1
LTR11|LTR Retrotransposon|Homo sapiens (LTR Retrotransposon)	1.43144	0	2.86289	Inf	Inf	0.109052	1
LTR12C|ERV1|Homo sapiens (ERV1)	841.098	955.033	727.162	0.761399	-0.393275	0.110058	1
LTR19A|ERV3|Homo sapiens (ERV3)	12.872	7.0749	18.6691	2.63878	1.39987	0.118154	1
LTR28C|ERV1|Homo sapiens (ERV1)	5.85373	2.91736	8.7901	3.01303	1.59122	0.124548	1
MER11A|ERV2|Homo sapiens (ERV2)	97.9476	82.1497	113.746	1.38461	0.469482	0.126361	1
LTR1|ERV1|Homo sapiens (ERV1)	14.7563	19.4844	10.0281	0.514673	-0.958271	0.12911	1
MER65A|ERV1|Eutheria (ERV1)	6.27279	3.19965	9.34593	2.92092	1.54642	0.135332	1
THE1A|ERV3|Homo sapiens (ERV3)	369.252	420.441	318.062	0.756498	-0.402593	0.135972	1
L1M1_5|L1|Eutheria (L1)	30.4743	39.7333	21.2154	0.533945	-0.905238	0.137498	1
UHG|snRNA|Homo sapiens (snRNA)	2494.98	1972.74	3017.22	1.52946	0.613023	0.138066	1
LTR7C|ERV3|Homo sapiens (ERV3)	58.5321	47.0836	69.9807	1.48631	0.571732	0.141011	1
LTR10C|ERV1|Homo sapiens (ERV1)	37.1592	47.0892	27.2292	0.578247	-0.790243	0.142789	1
L1MA4|L1|Homo sapiens (L1)	28.6516	19.8736	37.4297	1.88339	0.913334	0.145446	1
MER4I|LTR Retrotransposon|Homo sapiens (LTR Retrotransposon)	138.078	115.366	160.79	1.39374	0.478959	0.148271	1
MER44D|Mariner/Tc1|Eutheria (Mariner/Tc1)	6.49288	3.57509	9.41067	2.63229	1.39632	0.149704	1
MER4A1_LTR|ERV1|Primates (ERV1)	23.7377	18.1511	29.3244	1.61558	0.692048	0.152857	1
MER68A|ERV3|Eutheria (ERV3)	10.1844	13.6605	6.70836	0.491077	-1.02598	0.162955	1
HERVIP10FH|ERV1|Homo sapiens (ERV1)	53.6257	63.4893	43.7621	0.689283	-0.536832	0.165219	1
TIGGER6B|Mariner/Tc1|Homo sapiens (Mariner/Tc1)	1.11495	0	2.2299	Inf	Inf	0.167605	1
L1PA14_5|L1|Homo sapiens (L1)	1.14353	2.28707	0	0	#NAME?	0.170868	1
ERVL-E|ERV3|Eutheria (ERV3)	3.23026	5.23187	1.22865	0.234839	-2.09025	0.170901	1
HERVK3I|ERV2|Homo sapiens (ERV2)	22.6844	17.2452	28.1237	1.63082	0.705594	0.173479	1
L1PB4|L1|Homo sapiens (L1)	13.2401	17.3125	9.16774	0.529545	-0.917176	0.173579	1
L1ME3D_3end|L1|Eutheria (L1)	1.1161	2.23219	0	0	#NAME?	0.174653	1
L1PA7_5|L1|Homo sapiens (L1)	134.066	158.104	110.028	0.695922	-0.523002	0.178743	1
HERV17|ERV1|Homo sapiens (ERV1)	104.418	118.563	90.2731	0.761396	-0.393281	0.181527	1
LTR25|ERV1|Homo sapiens (ERV1)	4.48632	6.6583	2.31435	0.347589	-1.52455	0.181634	1
MER50I|ERV1|Homo sapiens (ERV1)	15.6797	19.9679	11.3914	0.570484	-0.809741	0.187507	1
HERV-K14I|ERV2|Homo sapiens (ERV2)	45.74	37.549	53.931	1.43628	0.52234	0.194921	1
LTR18B|ERV3|Homo sapiens (ERV3)	3.18948	4.90842	1.47054	0.299596	-1.73891	0.198755	1
LTR21B|ERV1|Homo sapiens (ERV1)	1.66117	3.01467	0.307683	0.102062	-3.29248	0.200653	1
ERVL|ERV3|Homo sapiens (ERV3)	10.359	13.8771	6.84098	0.49297	-1.02043	0.202614	1
MER4D1|ERV1|Homo sapiens (ERV1)	13.9996	9.31666	18.6825	2.00528	1.0038	0.206348	1
MER57B1|ERV1|Eutheria (ERV1)	2.76073	4.35757	1.1639	0.267099	-1.90455	0.208585	1
ZOMBI|Mariner/Tc1|Eutheria (Mariner/Tc1)	28.6182	23.032	34.2044	1.48508	0.570538	0.211832	1
LTR24|ERV1|Homo sapiens (ERV1)	4.30929	6.38973	2.22886	0.348819	-1.51945	0.211966	1
CER|SAT|Homo sapiens (SAT)	5.17632	8.42731	1.92534	0.228465	-2.12996	0.216945	1
MER11C|ERV2|Homo sapiens (ERV2)	159.283	140.356	178.211	1.2697	0.344493	0.219478	1
THE1C|ERV3|Homo sapiens (ERV3)	85.2385	96.2981	74.1789	0.770305	-0.376497	0.222417	1
MER51D|ERV1|Homo sapiens (ERV1)	0.972242	1.94448	0	0	#NAME?	0.233164	1
LTR40B|ERV3|Homo sapiens (ERV3)	0.963307	1.92661	0	0	#NAME?	0.234805	1
RICKSHA|MuDR|Eutheria (MuDR)	6.44977	3.31067	9.58887	2.89635	1.53424	0.235734	1
LTR1E|ERV1|Homo sapiens (ERV1)	2.09316	0	4.18631	Inf	Inf	0.245684	1
MER83B|ERV1|Homo sapiens (ERV1)	6.83015	2.36109	11.2992	4.7856	2.2587	0.246116	1
LTR42|ERV3|Homo sapiens (ERV3)	1.46224	0.305576	2.61891	8.57038	3.09936	0.249308	1
L1PA5|L1|Homo sapiens (L1)	633.587	571.259	695.914	1.21821	0.284765	0.25304	1
MER44A|Mariner/Tc1|Homo sapiens (Mariner/Tc1)	5.90071	3.54223	8.25918	2.33163	1.22134	0.254179	1
LTR77|ERV1|Homo sapiens (ERV1)	4.16206	2.30621	6.01792	2.60944	1.38374	0.258867	1
HARLEQUINLTR|LTR Retrotransposon|Homo sapiens (LTR Retrotransposon)	100.955	82.9472	118.962	1.43419	0.520239	0.264361	1
LTR8|ERV1|Homo sapiens (ERV1)	77.5227	66.824	88.2214	1.3202	0.400761	0.267554	1
LTR8A|ERV1|Homo sapiens (ERV1)	2.87367	1.26888	4.47846	3.52945	1.81944	0.267685	1
HERV30I|Endogenous Retrovirus|Homo sapiens (Endogenous Retrovirus)	34.1011	39.6677	28.5345	0.719338	-0.475259	0.271002	1
LTR24C|ERV1|Homo sapiens (ERV1)	1.31774	0	2.63549	Inf	Inf	0.274106	1
MSTD|ERV3|Homo sapiens (ERV3)	5.19355	3.3011	7.086	2.14655	1.10202	0.279574	1
LTR26E|ERV1|Homo sapiens (ERV1)	2.43909	1.01404	3.86414	3.81065	1.93004	0.279793	1
L1MA3|L1|Homo sapiens (L1)	45.2593	38.8632	51.6555	1.32916	0.410518	0.281542	1
GSATII|SAT|Homo sapiens (SAT)	4.97115	7.01466	2.92763	0.417359	-1.26064	0.285483	1
L1PA7|L1|Homo sapiens (L1)	498.895	453.795	543.996	1.19877	0.261554	0.28884	1
HERV19I|ERV1|Homo sapiens (ERV1)	15.8528	19.3871	12.3186	0.635403	-0.654257	0.296094	1
LOR1|LTR Retrotransposon|Homo sapiens (LTR Retrotransposon)	3.04197	4.69473	1.38922	0.29591	-1.75677	0.296803	1
MER57B2|ERV1|Homo sapiens (ERV1)	0.847929	0	1.69586	Inf	Inf	0.297274	1
MER57I|Endogenous Retrovirus|Homo sapiens (Endogenous Retrovirus)	15.6792	19.2869	12.0715	0.625891	-0.676017	0.297715	1
L1PB2c|L1|Homo sapiens (L1)	313.639	282.134	345.144	1.22333	0.290819	0.299846	1
MER115|hAT|Eutheria (hAT)	2.33308	3.66283	1.00333	0.273923	-1.86816	0.302392	1
MER4D|ERV1|Homo sapiens (ERV1)	13.4633	16.1791	10.7476	0.664285	-0.590126	0.304636	1
MER41A|ERV1|Homo sapiens (ERV1)	52.3065	45.0064	59.6066	1.3244	0.405341	0.305919	1
MER6|Mariner/Tc1|Eutheria (Mariner/Tc1)	3.02981	1.59775	4.46188	2.7926	1.48161	0.306768	1
LTR67B|ERV3|Eutheria (ERV3)	0.831098	1.6622	0	0	#NAME?	0.310751	1
MER34C2|ERV1|Homo sapiens (ERV1)	1.34802	0.305576	2.39047	7.82281	2.96769	0.311631	1
LTR39|ERV1|Homo sapiens (ERV1)	23.784	28.2448	19.3233	0.684136	-0.547644	0.314227	1
L1MB7|L1|Eutheria (L1)	32.9439	38.1697	27.7181	0.726181	-0.461599	0.314409	1
MER67A|ERV1|Homo sapiens (ERV1)	0.812594	1.62519	0	0	#NAME?	0.315095	1
L1PBA_5|L1|Homo sapiens (L1)	24.0077	29.423	18.5924	0.631899	-0.662235	0.315114	1
MER47B|Mariner/Tc1|Eutheria (Mariner/Tc1)	1.70709	0.648161	2.76602	4.26749	2.09339	0.315799	1
MER41C|ERV1|Homo sapiens (ERV1)	4.22472	2.31036	6.13907	2.6572	1.4099	0.318155	1
MER65B|ERV1|Homo sapiens (ERV1)	3.64489	1.95405	5.33572	2.73059	1.44921	0.318746	1
MER4C|ERV1|Homo sapiens (ERV1)	3.89533	5.55658	2.23407	0.402057	-1.31453	0.325435	1
MIRc|SINE2/tRNA|Mammalia (SINE2/tRNA)	26.3004	22.0126	30.5883	1.38958	0.474651	0.332763	1
HSAT5|SAT|Primates (SAT)	1.28366	2.25963	0.307683	0.136165	-2.87657	0.333037	1
MLT1F1|ERV3|Eutheria (ERV3)	2.12964	3.64496	0.614324	0.168541	-2.56883	0.334972	1
MER41F|Endogenous Retrovirus|Homo sapiens (Endogenous Retrovirus)	3.66249	2.00063	5.32435	2.66133	1.41215	0.335597	1
PRIMA4_LTR|ERV1|Homo sapiens (ERV1)	13.3461	17.1479	9.54434	0.556588	-0.845317	0.336123	1
MER57A_I|Endogenous Retrovirus|Homo sapiens (Endogenous Retrovirus)	6.40687	4.4261	8.38764	1.89504	0.922227	0.33862	1
PABL_A|ERV1|Homo sapiens (ERV1)	11.45	14.1182	8.78185	0.622023	-0.684959	0.338771	1
MER4A1|ERV1|Homo sapiens (ERV1)	72.0148	79.3116	64.718	0.815997	-0.293365	0.341772	1
L1PA4|L1|Homo sapiens (L1)	899.133	821.574	976.692	1.18881	0.249514	0.343544	1
LTR22E|ERV2|Homo sapiens (ERV2)	3.0381	1.59775	4.47846	2.80298	1.48696	0.350884	1
MLT1A0|ERV3|Eutheria (ERV3)	12.2853	15.0994	9.47125	0.627258	-0.672868	0.352569	1
HERVL66I|ERV3|Eutheria (ERV3)	7.19511	5.30589	9.08433	1.71212	0.775786	0.359402	1
MER51C|ERV1|Homo sapiens (ERV1)	12.8408	15.9996	9.68207	0.605146	-0.724646	0.360742	1
GGAAT|SAT|Homo sapiens (SAT)	80.0075	124.76	35.2548	0.28258	-1.82327	0.361278	1
MER49|ERV1|Homo sapiens (ERV1)	23.4069	27.2362	19.5776	0.718807	-0.476324	0.363264	1
LTR1A2|ERV1|Primates (ERV1)	42.0685	47.4536	36.6834	0.773037	-0.37139	0.364269	1
LTR7A|ERV3|Homo sapiens (ERV3)	118.992	93.3671	144.617	1.54891	0.631251	0.364993	1
MER51A|ERV1|Homo sapiens (ERV1)	11.29	13.9661	8.61399	0.616779	-0.697173	0.367427	1
LTR14C|ERV2|Homo sapiens (ERV2)	3.47194	1.52788	5.416	3.54478	1.8257	0.367507	1
MER83C|ERV1|Homo sapiens (ERV1)	1.7265	0.67145	2.78156	4.14261	2.05054	0.368366	1
LTR72|ERV1|Homo sapiens (ERV1)	4.4753	6.18146	2.76915	0.447977	-1.1585	0.37064	1
LTR14B|ERV2|Homo sapiens (ERV2)	34.1096	39.6153	28.6038	0.722039	-0.46985	0.373003	1
LTR61|ERV1|Homo sapiens (ERV1)	9.02527	6.95851	11.092	1.59402	0.672674	0.373468	1
MER112|hAT|Homo sapiens (hAT)	2.06031	3.19965	0.920965	0.287833	-1.79669	0.373542	1
L1PA11|L1|Homo sapiens (L1)	98.7171	90.0702	107.364	1.192	0.253387	0.378634	1
MER11B|ERV2|Primates (ERV2)	209.219	193.324	225.115	1.16445	0.219647	0.379915	1
ALRa_|SAT|Primates (SAT)	1.06952	2.13904	0	0	#NAME?	0.38138	1
MER28|DNA transposon|Homo sapiens (DNA transposon)	17.7546	14.628	20.8813	1.42749	0.513483	0.383304	1
HERV39|Endogenous Retrovirus|Homo sapiens (Endogenous Retrovirus)	363.29	395.574	331.005	0.836772	-0.257094	0.386045	1
TIGGER5_B|Mariner/Tc1|Eutheria (Mariner/Tc1)	5.71044	3.93555	7.48533	1.90198	0.927503	0.38703	1
ALR1|SAT|Homo sapiens (SAT)	43.1015	66.5705	19.6324	0.294912	-1.76164	0.390457	1
MER34C|ERV1|Homo sapiens (ERV1)	1.20739	0.328865	2.08591	6.34274	2.66511	0.393565	1
PABL_AI|ERV1|Homo sapiens (ERV1)	12.7231	15.5202	9.92605	0.639557	-0.644855	0.397302	1
CHARLIE3|hAT|Homo sapiens (hAT)	90.21	79.4064	101.014	1.27211	0.347223	0.399839	1
MER21C|ERV3|Eutheria (ERV3)	8.53873	10.8529	6.22457	0.57354	-0.802035	0.400251	1
MER52D|ERV1|Homo sapiens (ERV1)	1.56648	2.51863	0.614324	0.243912	-2.03557	0.401184	1
L1MB8|L1|Homo sapiens (L1)	24.5236	28.242	20.8052	0.736677	-0.440897	0.40137	1
MER41G|ERV1|Homo sapiens (ERV1)	1.79567	0.648161	2.94317	4.5408	2.18295	0.402968	1
L1ME_ORF2|L1|Homo sapiens (L1)	17.2739	14.1224	20.4255	1.44632	0.532388	0.403501	1
MER83|ERV1|Homo sapiens (ERV1)	1.79993	0.657731	2.94213	4.47315	2.16129	0.404486	1
MLT1C1|ERV3|Eutheria (ERV3)	6.33678	8.05319	4.62036	0.573731	-0.801555	0.405129	1
MLT-int|ERV3|Eutheria (ERV3)	3.2329	4.54255	1.92326	0.423387	-1.23995	0.405957	1
L1PA12_5|L1|Homo sapiens (L1)	11.4127	13.9881	8.83722	0.631767	-0.662535	0.40667	1
MER53|DNA transposon|Homo sapiens (DNA transposon)	2.44043	3.65326	1.22761	0.336031	-1.57334	0.407309	1
MER1B|hAT|Homo sapiens (hAT)	39.9382	44.646	35.2304	0.789107	-0.341707	0.407896	1
ALRb|SAT|Primates (SAT)	15.3159	22.599	8.03283	0.355451	-1.49228	0.408211	1
MER33|hAT|Homo sapiens (hAT)	1.86945	0.67145	3.06745	4.5684	2.19169	0.410419	1
MER1A|hAT|Homo sapiens (hAT)	178.855	165.471	192.239	1.16177	0.216321	0.412326	1
MST_I|ERV3|Eutheria (ERV3)	48.3809	54.6475	42.1144	0.770655	-0.375843	0.412599	1
TIGGER2|Mariner/Tc1|Homo sapiens (Mariner/Tc1)	60.1598	53.9007	66.4189	1.23225	0.301289	0.413408	1
LTR3|ERV2|Homo sapiens (ERV2)	4.48743	5.96904	3.00583	0.503571	-0.989733	0.413771	1
L1ME1|L1|Homo sapiens (L1)	4.42982	5.93618	2.92346	0.492483	-1.02186	0.415872	1
ALR|SAT|Homo sapiens (SAT)	26.8167	41.5173	12.116	0.291831	-1.7768	0.419006	1
LTR1C1|ERV1|Primates (ERV1)	0.67145	1.3429	0	0	#NAME?	0.41973	1
L1PBB_5|L1|Homo sapiens (L1)	1.08169	1.85675	0.306641	0.16515	-2.59816	0.427582	1
LTR38C|ERV1|Homo sapiens (ERV1)	0.641302	1.2826	0	0	#NAME?	0.428874	1
LTR47A|ERV3|Homo sapiens (ERV3)	1.89264	0.940018	2.84526	3.02682	1.5978	0.429002	1
HERV38I|Endogenous Retrovirus|Homo sapiens (Endogenous Retrovirus)	0.634442	1.26888	0	0	#NAME?	0.431034	1
MER54|Transposable Element|Homo sapiens (Transposable Element)	0.634442	1.26888	0	0	#NAME?	0.431034	1
LTR22B|ERV2|Homo sapiens (ERV2)	0.629657	1.25931	0	0	#NAME?	0.43256	1
L1MB6_5|L1|Eutheria (L1)	0.622797	1.24559	0	0	#NAME?	0.434773	1
LSAU|Satellite|Homo sapiens (Satellite)	15.8273	19.7421	11.9125	0.603407	-0.728796	0.435126	1
MSTC|ERV3|Eutheria (ERV3)	27.8353	24.5886	31.0819	1.26407	0.338082	0.436021	1
MLT1B|ERV3|Eutheria (ERV3)	24.6878	21.0643	28.3113	1.34404	0.426578	0.439842	1
HSATII|SAT|Primates (SAT)	25.5206	38.4383	12.6029	0.327875	-1.60878	0.439891	1
L1MEf_5end|L1|Mammalia (L1)	1.96303	3.0051	0.920965	0.306468	-1.70619	0.440941	1
L1M3DE_5|L1|Eutheria (L1)	0.969918	0	1.93984	Inf	Inf	0.443638	1
LTR40C|ERV3|Homo sapiens (ERV3)	0.969918	0	1.93984	Inf	Inf	0.443638	1
MER106B|hAT|Homo sapiens (hAT)	0.822164	1.64433	0	0	#NAME?	0.444958	1
L1MA4A|L1|Homo sapiens (L1)	15.8707	13.1932	18.5483	1.4059	0.491494	0.44697	1
L1MC3|L1|Eutheria (L1)	12.9055	10.3731	15.4379	1.48826	0.573624	0.452453	1
MSTB1|ERV3|Primates (ERV3)	24.3811	27.8349	20.9274	0.751841	-0.411501	0.455061	1
Charlie11|hAT|Eutheria (hAT)	1.50185	0.611153	2.39255	3.91481	1.96894	0.460122	1
Charlie12|hAT|Primates (hAT)	37.0534	33.4588	40.648	1.21487	0.2808	0.467999	1
L1PA10|L1|Homo sapiens (L1)	137.97	127.567	148.374	1.16311	0.217984	0.468756	1
LTR62|ERV3|Homo sapiens (ERV3)	2.31245	3.70393	0.920965	0.248646	-2.00784	0.469378	1
LTR45|ERV1|Homo sapiens (ERV1)	0.613282	0	1.22656	Inf	Inf	0.473807	1
MER2|Mariner/Tc1|Eutheria (Mariner/Tc1)	28.3671	24.5724	32.1619	1.30886	0.388313	0.474358	1
L1PB3|L1|Homo sapiens (L1)	20.7535	23.7036	17.8035	0.751091	-0.412941	0.475607	1
L1MC2|L1|Homo sapiens (L1)	26.4058	23.0649	29.7467	1.28969	0.367029	0.476166	1
RICKSHA_0|MuDR|Eutheria (MuDR)	1.47504	2.25548	0.694608	0.307965	-1.69916	0.479924	1
L1PA8|L1|Homo sapiens (L1)	399.368	372.623	426.112	1.14355	0.193515	0.48002	1
MER52A|ERV1|Homo sapiens (ERV1)	2.25802	3.28738	1.22865	0.373746	-1.41987	0.481136	1
LTR28|ERV1|Homo sapiens (ERV1)	2.22372	3.21879	1.22865	0.381712	-1.38945	0.483658	1
LTR47A2|ERV3|Homo sapiens (ERV3)	2.65639	1.52788	3.78489	2.47721	1.30872	0.485368	1
LTR9D|ERV1|Homo sapiens (ERV1)	1.41109	2.2089	0.613282	0.277641	-1.84871	0.487572	1
MARNA|Mariner/Tc1|Homo sapiens (Mariner/Tc1)	0.775935	0	1.55187	Inf	Inf	0.490203	1
Tigger12|Mariner/Tc1|Mammalia (Mariner/Tc1)	0.657731	1.31546	0	0	#NAME?	0.490303	1
LOR1a_LTR|ERV1|Primates (ERV1)	5.1187	3.78751	6.44988	1.70293	0.768022	0.490541	1
HERV9|ERV1|Homo sapiens (ERV1)	54.7948	59.6751	49.9146	0.83644	-0.257667	0.490628	1
LTR51|ERV1|Homo sapiens (ERV1)	0.68517	1.37034	0	0	#NAME?	0.493138	1
LTR17|ERV1|Homo sapiens (ERV1)	60.9012	65.7513	56.0512	0.852472	-0.230276	0.494287	1
MER34B|ERV1|Homo sapiens (ERV1)	1.84693	0.67145	3.02241	4.50132	2.17035	0.496121	1
MER31|Endogenous Retrovirus|Homo sapiens (Endogenous Retrovirus)	5.95306	7.60794	4.29819	0.56496	-0.823779	0.499383	1
MIRb|SINE2/tRNA|Mammalia (SINE2/tRNA)	12.632	14.6267	10.6372	0.727248	-0.45948	0.499869	1
LTR30|ERV1|Homo sapiens (ERV1)	18.1686	20.9575	15.3798	0.733858	-0.446426	0.501948	1
LTR35A|ERV1|Primates (ERV1)	26.7902	23.4898	30.0905	1.281	0.357275	0.50713	1
L1MB5|L1|Homo sapiens (L1)	21.2928	18.3689	24.2166	1.31835	0.398732	0.509726	1
LTR14|ERV2|Homo sapiens (ERV2)	6.90186	4.90842	8.8953	1.81225	0.857783	0.514785	1
MER5A|hAT|Eutheria (hAT)	2.51974	3.50523	1.53425	0.437703	-1.19198	0.516079	1
HERV15I|Endogenous Retrovirus|Homo sapiens (Endogenous Retrovirus)	3.65583	4.85228	2.45938	0.506851	-0.980366	0.516674	1
Charlie19a|hAT|Mammalia (hAT)	0.933119	0.328865	1.53737	4.67478	2.2249	0.518735	1
LTR23|ERV1|Homo sapiens (ERV1)	0.97808	1.64848	0.307683	0.186647	-2.42162	0.525504	1
LTR22B1|ERV2|Homo sapiens (ERV2)	4.87292	3.24623	6.49962	2.00221	1.00159	0.527474	1
PRIMA41|Endogenous Retrovirus|Homo sapiens (Endogenous Retrovirus)	9.06056	7.05703	11.0641	1.56781	0.648752	0.528668	1
HERVI|ERV1|Homo sapiens (ERV1)	0.952716	1.59775	0.307683	0.192573	-2.37652	0.530056	1
HSMAR2|Mariner/Tc1|Homo sapiens (Mariner/Tc1)	137.188	128.769	145.607	1.13076	0.177297	0.534568	1
HERVH48I|Endogenous Retrovirus|Homo sapiens (Endogenous Retrovirus)	55.1048	61.6318	48.5777	0.788192	-0.343381	0.535109	1
LTR27B|ERV1|Homo sapiens (ERV1)	4.01676	2.87078	5.16274	1.79837	0.846693	0.536236	1
LTR83|ERV3|Eutheria (ERV3)	323.167	177.561	468.774	2.64008	1.40058	0.536698	1
MER4E|ERV1|Homo sapiens (ERV1)	30.53	25.5452	35.5148	1.39027	0.475368	0.539752	1
LTR2B|ERV1|Homo sapiens (ERV1)	45.4045	40.9898	49.8193	1.21541	0.281441	0.548385	1
LTR22A|ERV2|Homo sapiens (ERV2)	13.919	11.7792	16.0589	1.36332	0.447129	0.550167	1
LTR10A|ERV1|Eutheria (ERV1)	49.6385	45.3847	53.8923	1.18746	0.247873	0.553018	1
MLT1C|ERV3|Eutheria (ERV3)	5.71453	7.04746	4.3816	0.621727	-0.685647	0.553196	1
LTR2752|ERV1|Homo sapiens (ERV1)	2.0502	1.33333	2.76706	2.0753	1.05332	0.55374	1
MLT1D|ERV3|Eutheria (ERV3)	9.47809	11.0994	7.85672	0.707848	-0.498489	0.554883	1
THE1_I|LTR Retrotransposon|Homo sapiens (LTR Retrotransposon)	948.529	999.041	898.017	0.898879	-0.153802	0.556323	1
L1PA12|L1|Homo sapiens (L1)	64.9802	60.0875	69.8728	1.16285	0.217666	0.557247	1
HERV4_I|ERV1|Homo sapiens (ERV1)	7.50951	9.10839	5.91063	0.648922	-0.623883	0.55768	1
LTR26|ERV1|Homo sapiens (ERV1)	0.500625	0	1.00125	Inf	Inf	0.557741	1
MER66A|ERV1|Homo sapiens (ERV1)	1.18108	2.05551	0.306641	0.14918	-2.74487	0.557771	1
LTR12D|ERV1|Homo sapiens (ERV1)	63.0057	66.7678	59.2435	0.887306	-0.172496	0.561836	1
LTR7B|ERV3|Homo sapiens (ERV3)	359.715	325.6	393.83	1.20955	0.274472	0.565557	1
HERVE|ERV1|Homo sapiens (ERV1)	18.3778	16.0037	20.7518	1.29669	0.37483	0.565788	1
MER41B|ERV1|Homo sapiens (ERV1)	39.096	34.274	43.918	1.28138	0.3577	0.566475	1
ALR_|SAT|Primates (SAT)	24.4033	30.9523	17.8542	0.57683	-0.793782	0.568225	1
LTR7Y|ERV3|Primates (ERV3)	376.678	339.57	413.785	1.21856	0.285173	0.569759	1
LTR10F|ERV1|Homo sapiens (ERV1)	6.66378	7.76549	5.56208	0.716256	-0.481453	0.570464	1
LTR29|ERV1|Homo sapiens (ERV1)	0.461004	0	0.922007	Inf	Inf	0.572679	1
L1HS|L1|Homo sapiens (L1)	9289.11	8257.9	10320.3	1.24975	0.321643	0.574273	1
Tigger2b_Pri|Mariner/Tc1|Primates (Mariner/Tc1)	13.4136	11.5572	15.27	1.32125	0.401908	0.575054	1
LTR22C|ERV2|Primates (ERV2)	1.2281	0.611153	1.84506	3.01898	1.59406	0.57516	1
HERVK22I|ERV2|Eutheria (ERV2)	203.103	191.669	214.537	1.11931	0.162611	0.576688	1
MER95|LTR Retrotransposon|Homo sapiens (LTR Retrotransposon)	0.481654	0.963307	0	0	#NAME?	0.576688	1
MER106|hAT|Homo sapiens (hAT)	0.481654	0.963307	0	0	#NAME?	0.576688	1
L1PREC2|L1|Homo sapiens (L1)	389.108	369.517	408.7	1.10604	0.145401	0.578116	1
MER41D|ERV1|Homo sapiens (ERV1)	0.476869	0.953738	0	0	#NAME?	0.578515	1
Tigger3c|Mariner/Tc1|Primates (Mariner/Tc1)	21.6666	24.3312	19.002	0.780973	-0.356656	0.579797	1
L1PA6|L1|Homo sapiens (L1)	566.985	536.137	597.833	1.11508	0.157142	0.584345	1
LTR2|ERV1|Homo sapiens (ERV1)	1.29583	1.97734	0.614324	0.310682	-1.68649	0.5848	1
MER21C_BT|ERV3|Eutheria (ERV3)	3.56811	4.68101	2.45521	0.524505	-0.930973	0.586646	1
MLT1E2|ERV3|Eutheria (ERV3)	2.51336	3.32981	1.6969	0.509608	-0.97254	0.587302	1
HSTC2|Mariner/Tc1|Homo sapiens (Mariner/Tc1)	12.8773	15.3089	10.4456	0.682321	-0.551478	0.590469	1
LTR5B|ERV2|Homo sapiens (ERV2)	141.195	149.743	132.647	0.885834	-0.174892	0.594515	1
MER101_I|ERV1|Primates (ERV1)	2.38067	3.22709	1.53425	0.475428	-1.0727	0.594866	1
CHARLIE10|hAT|Homo sapiens (hAT)	13.5414	15.4432	11.6395	0.753701	-0.407937	0.595509	1
HERVK9I|ERV2|Homo sapiens (ERV2)	368.611	384.274	352.948	0.91848	-0.12268	0.602064	1
LTR18A|ERV3|Homo sapiens (ERV3)	1.57496	1.00032	2.14961	2.14894	1.10362	0.609296	1
L1M4B|L1|Homo sapiens (L1)	165.567	151.909	179.225	1.17982	0.238565	0.612151	1
LTR15|ERV1|Homo sapiens (ERV1)	18.8625	20.7079	17.0172	0.821771	-0.283191	0.613938	1
LTR1D|ERV1|Homo sapiens (ERV1)	2.80657	1.83346	3.77968	2.0615	1.0437	0.616056	1
L1PA16|L1|Homo sapiens (L1)	66.0277	61.2045	70.8509	1.15761	0.211149	0.617774	1
LTR57|ERV3|Homo sapiens (ERV3)	4.36583	3.50937	5.22228	1.48809	0.573465	0.618382	1
MER104C|DNA transposon|Eutheria (DNA transposon)	14.3857	16.7957	11.9757	0.71302	-0.487986	0.624926	1
LOR1b_LTR|ERV1|Primates (ERV1)	1.61993	2.31993	0.919923	0.396531	-1.33449	0.625699	1
LTR10D|ERV1|Homo sapiens (ERV1)	3.41043	2.66666	4.1542	1.55783	0.639535	0.625821	1
LTR58|ERV1|Homo sapiens (ERV1)	1.61463	2.30621	0.923049	0.400245	-1.32104	0.626148	1
MSTA2|ERV3|Primates (ERV3)	6.38847	7.53808	5.23886	0.694986	-0.524945	0.626958	1
CHARLIE9|hAT|Homo sapiens (hAT)	13.412	15.1979	11.6261	0.764979	-0.386507	0.628485	1
MER63C|hAT|Eutheria (hAT)	1.56067	2.19933	0.922007	0.419221	-1.25422	0.630809	1
HUERS-P3|LTR Retrotransposon|Homo sapiens (LTR Retrotransposon)	23.6853	26.0521	21.3185	0.818301	-0.289297	0.631265	1
MER57A1|ERV1|Homo sapiens (ERV1)	8.2766	9.79356	6.75965	0.690214	-0.534884	0.632577	1
L1MA9|L1|Homo sapiens (L1)	19.3104	20.708	17.9128	0.86502	-0.209195	0.636411	1
GOLEM_A|Mariner/Tc1|Homo sapiens (Mariner/Tc1)	8.78455	10.2567	7.31235	0.712932	-0.488164	0.637804	1
L1MA7|L1|Homo sapiens (L1)	18.2896	16.4656	20.1137	1.22156	0.288726	0.638239	1
THER1|SINE2/tRNA|Mammalia (SINE2/tRNA)	3.03998	3.9314	2.14857	0.546516	-0.871664	0.638458	1
HERVH|ERV1|Eutheria (ERV1)	630.064	660.451	599.677	0.90798	-0.139268	0.639596	1
MLT2C2|ERV3|Homo sapiens (ERV3)	3.71385	2.8845	4.54321	1.57504	0.655388	0.640837	1
LTR66|ERV3|Homo sapiens (ERV3)	19.6927	21.1794	18.206	0.859609	-0.218248	0.645664	1
L1ME2|L1|Homo sapiens (L1)	4.15368	3.29695	5.01042	1.51971	0.603796	0.650469	1
MLT1A1|ERV3|Eutheria (ERV3)	15.7379	14.1415	17.3342	1.22577	0.293689	0.650814	1
HERV49I|ERV1|Homo sapiens (ERV1)	7.41403	5.38526	9.44279	1.75345	0.810197	0.654732	1
LTR77B|ERV3|Homo sapiens (ERV3)	0.828426	1.26888	0.387967	0.305755	-1.70955	0.655049	1
MLT2B2|ERV3|Eutheria (ERV3)	1.94768	2.58435	1.31102	0.507291	-0.979113	0.65668	1
ZOMBI_A|Mariner/Tc1|Homo sapiens (Mariner/Tc1)	1.94558	2.66251	1.22865	0.461462	-1.11572	0.656815	1
MER54A|ERV3|Homo sapiens (ERV3)	1.93073	2.55149	1.30997	0.513416	-0.9618	0.657773	1
L1MEC_5|L1|Eutheria (L1)	2.25739	1.58818	2.92659	1.84273	0.881847	0.658061	1
L1M2A_5|L1|Homo sapiens (L1)	0.799928	1.29217	0.307683	0.238113	-2.07028	0.660003	1
L1ME3|L1|Homo sapiens (L1)	2.18822	1.61147	2.76498	1.71581	0.778893	0.661632	1
LTR8B|ERV1|Homo sapiens (ERV1)	3.91251	4.49597	3.32905	0.740453	-0.433521	0.665269	1
L1PA15|L1|Homo sapiens (L1)	63.3867	59.4614	67.312	1.13203	0.17891	0.667815	1
MLT1_I|ERV3|Eutheria (ERV3)	4.80872	4.06986	5.54758	1.36309	0.44688	0.67246	1
Ricksha_a|MuDR|Eutheria (MuDR)	1.49277	0.657731	2.3278	3.53914	1.8234	0.674168	1
MER74A|ERV3|Eutheria (ERV3)	1.26498	0.67145	1.85851	2.7679	1.46879	0.674468	1
TIGGER5_A|Mariner/Tc1|Eutheria (Mariner/Tc1)	6.7655	6.00062	7.53037	1.25493	0.327609	0.675549	1
LTR10E|ERV1|Eutheria (ERV1)	7.44868	6.60763	8.28973	1.25457	0.327193	0.679531	1
TIGGER7|Mariner/Tc1|Homo sapiens (Mariner/Tc1)	11.2943	9.94568	12.6429	1.27119	0.346181	0.681298	1
L1MA5|L1|Homo sapiens (L1)	11.166	9.93738	12.3947	1.24728	0.318788	0.682265	1
L1PA2|L1|Homo sapiens (L1)	396.908	382.346	411.47	1.07617	0.105908	0.687466	1
PTR5|LTR Retrotransposon|Homo sapiens (LTR Retrotransposon)	1.08487	0.634442	1.53529	2.41991	1.27495	0.69248	1
MER57E3|ERV1|Eutheria (ERV1)	1.08487	0.634442	1.53529	2.41991	1.27495	0.69248	1
MER4CL34|ERV1|Homo sapiens (ERV1)	1.0727	0.611153	1.53425	2.51041	1.32793	0.693812	1
HSMAR1|Mariner/Tc1|Homo sapiens (Mariner/Tc1)	567.34	551.374	583.307	1.05791	0.0812234	0.699781	1
TIGGER1|Mariner/Tc1|Homo sapiens (Mariner/Tc1)	391.072	379.186	402.958	1.06269	0.0877244	0.70256	1
LTR76|ERV1|Homo sapiens (ERV1)	18.2545	16.5999	19.9091	1.19935	0.262257	0.704207	1
HERV1_LTR|Endogenous Retrovirus|Homo sapiens (Endogenous Retrovirus)	2.54511	3.25038	1.83985	0.566041	-0.821021	0.704574	1
MER103|DNA transposon|Eutheria (DNA transposon)	1.13619	1.65805	0.614324	0.370511	-1.43241	0.705303	1
MLT1F2|ERV3|Eutheria (ERV3)	1.1314	1.64848	0.614324	0.372662	-1.42406	0.705803	1
LTR43B|ERV1|Homo sapiens (ERV1)	1.1314	1.64848	0.614324	0.372662	-1.42406	0.705803	1
LTR4|ERV1|Homo sapiens (ERV1)	3.22229	2.59807	3.84651	1.48053	0.566114	0.70626	1
MLT2F|ERV3|Eutheria (ERV3)	3.19005	2.61178	3.76831	1.44281	0.528883	0.707217	1
LTR26B|ERV1|Primates (ERV1)	1.10759	1.6019	0.613282	0.382847	-1.38516	0.708321	1
MLT2A1|ERV3|Homo sapiens (ERV3)	47.5226	44.7075	50.3378	1.12594	0.171127	0.709033	1
LTR5|ERV2|Homo sapiens (ERV2)	406.173	419.62	392.726	0.935908	-0.0955606	0.709827	1
THE1D|ERV3|Homo sapiens (ERV3)	90.2766	94.3276	86.2256	0.914108	-0.129563	0.71074	1
MER66C|ERV1|Homo sapiens (ERV1)	1.08275	1.55117	0.614324	0.396039	-1.33629	0.711013	1
GOLEM|Mariner/Tc1|Eutheria (Mariner/Tc1)	56.6942	54.2694	59.119	1.08936	0.123484	0.719046	1
MER77|ERV3|Homo sapiens (ERV3)	14.7552	13.6468	15.8637	1.16245	0.217167	0.719057	1
Eutr7|hAT|Eutheria (hAT)	5.0113	5.86631	4.15628	0.7085	-0.49716	0.71997	1
LOR1I|ERV1|Homo sapiens (ERV1)	19.9649	22.4962	17.4336	0.774958	-0.36781	0.721144	1
LTR1F2|ERV1|Primates (ERV1)	1.11179	0.68517	1.53842	2.24531	1.16691	0.722696	1
MER52B|LTR Retrotransposon|Homo sapiens (LTR Retrotransposon)	6.2368	4.81112	7.66248	1.59266	0.67144	0.72338	1
LTR1D1|ERV1|Primates (ERV1)	1.09807	0.657731	1.53842	2.33897	1.22588	0.724088	1
LTR3A|ERV2|Primates (ERV2)	51.9214	50.1148	53.728	1.0721	0.100438	0.7246	1
SVA2|MSAT|Eutheria (MSAT)	268.224	279.768	256.681	0.917475	-0.124259	0.724904	1
L1MA8|L1|Homo sapiens (L1)	10.9185	11.8161	10.0208	0.848062	-0.237758	0.727879	1
MER61F|LTR Retrotransposon|Homo sapiens (LTR Retrotransposon)	47.8611	44.1541	51.568	1.16791	0.223929	0.730764	1
HSFAU|HSFAU|Homo sapiens (HSFAU)	8248.09	8606.4	7889.79	0.916736	-0.125422	0.734359	1
MLT2B3|ERV3|Eutheria (ERV3)	0.387967	0	0.775935	Inf	Inf	0.734384	1
LTR27C|ERV1|Homo sapiens (ERV1)	1.87406	1.35662	2.39151	1.76284	0.817904	0.735038	1
MER39B|ERV1|Homo sapiens (ERV1)	17.0944	15.8586	18.3303	1.15586	0.208965	0.736153	1
LTR1F|ERV1|Homo sapiens (ERV1)	1.47817	1.95405	1.00229	0.512929	-0.963168	0.736682	1
MER9B|ERV2|Homo sapiens (ERV2)	23.0263	21.6438	24.4088	1.12775	0.173443	0.738023	1
LTR45C|ERV1|Homo sapiens (ERV1)	1.44116	1.88004	1.00229	0.533123	-0.907459	0.739295	1
L1MB2|L1|Homo sapiens (L1)	38.08	40.5349	35.6251	0.878873	-0.186273	0.739864	1
MER6A|Mariner/Tc1|Primates (Mariner/Tc1)	5.54264	6.31571	4.76956	0.75519	-0.405088	0.74041	1
LTR56|ERV1|Homo sapiens (ERV1)	1.75998	1.37034	2.14961	1.56867	0.649544	0.740811	1
MER21A|ERV3|Homo sapiens (ERV3)	7.8282	7.20506	8.45134	1.17297	0.230169	0.741949	1
LTR6A|ERV1|Homo sapiens (ERV1)	11.9312	13.1562	10.7062	0.813771	-0.297306	0.742007	1
MER107|hAT|Homo sapiens (hAT)	18.0693	16.804	19.3346	1.1506	0.202383	0.742597	1
HERVK11I|ERV2|Homo sapiens (ERV2)	46.1089	43.4194	48.7983	1.12388	0.168493	0.744985	1
LTR13A|ERV2|Homo sapiens (ERV2)	177.969	183.542	172.397	0.939274	-0.0903825	0.749048	1
MER4BI|Endogenous Retrovirus|Homo sapiens (Endogenous Retrovirus)	7.28615	5.82515	8.74714	1.50162	0.586516	0.749097	1
L1MB1|L1|Homo sapiens (L1)	14.2589	12.8452	15.6726	1.22011	0.287016	0.752136	1
MER8|Mariner/Tc1|Homo sapiens (Mariner/Tc1)	2.19286	1.68549	2.70023	1.60205	0.67992	0.753593	1
ALU|SINE1/7SL|Primates (SINE1/7SL)	14226.5	14580.2	13872.8	0.95148	-0.0717543	0.758565	1
MER65I|Endogenous Retrovirus|Eutheria (Endogenous Retrovirus)	1.82068	2.25006	1.3913	0.618339	-0.693529	0.760535	1
MIR|SINE2/tRNA|Mammalia (SINE2/tRNA)	28.1223	27.0786	29.1659	1.07708	0.107129	0.761135	1
LTR3B|ERV2|Homo sapiens (ERV2)	21.1632	20.16	22.1665	1.09953	0.136883	0.76119	1
MER58B|hAT|Eutheria (hAT)	1.8001	2.2089	1.3913	0.629861	-0.666895	0.761582	1
LOOPER|DNA transposon|Homo sapiens (DNA transposon)	0.342585	0.68517	0	0	#NAME?	0.761845	1
CHARLIE6|hAT|Homo sapiens (hAT)	0.342585	0.68517	0	0	#NAME?	0.761845	1
HERV46I|Endogenous Retrovirus|Homo sapiens (Endogenous Retrovirus)	10.2364	9.20984	11.2629	1.22292	0.290334	0.761915	1
MER65D|ERV1|Homo sapiens (ERV1)	0.307683	0	0.615366	Inf	Inf	0.763079	1
HERV52I|Endogenous Retrovirus|Homo sapiens (Endogenous Retrovirus)	0.307162	0	0.614324	Inf	Inf	0.763288	1
BLACKJACK|hAT|Eutheria (hAT)	0.307162	0	0.614324	Inf	Inf	0.763288	1
LTR68|ERV1|Eutheria (ERV1)	0.307162	0	0.614324	Inf	Inf	0.763288	1
CHARLIE7|hAT|Homo sapiens (hAT)	0.306641	0	0.613282	Inf	Inf	0.763497	1
MER63D|hAT|Homo sapiens (hAT)	0.306641	0	0.613282	Inf	Inf	0.763497	1
MER67C|ERV1|Homo sapiens (ERV1)	0.306641	0	0.613282	Inf	Inf	0.763497	1
LTR06|ERV1|Homo sapiens (ERV1)	0.335725	0.67145	0	0	#NAME?	0.764361	1
MLT1H_I|ERV3|Eutheria (ERV3)	0.328865	0.657731	0	0	#NAME?	0.766928	1
MER70_I|LTR Retrotransposon|Eutheria (LTR Retrotransposon)	0.328865	0.657731	0	0	#NAME?	0.766928	1
LTR46|ERV1|Homo sapiens (ERV1)	0.328865	0.657731	0	0	#NAME?	0.766928	1
L1MCB_5|L1|Homo sapiens (L1)	0.328865	0.657731	0	0	#NAME?	0.766928	1
Tigger4a|Mariner/Tc1|Primates (Mariner/Tc1)	2.53225	1.97734	3.08716	1.56127	0.642717	0.767748	1
L1MC4B|L1|Eutheria (L1)	0.324081	0.648161	0	0	#NAME?	0.768749	1
CHARLIE4|hAT|Eutheria (hAT)	0.324081	0.648161	0	0	#NAME?	0.768749	1
HERVG25|Endogenous Retrovirus|Homo sapiens (Endogenous Retrovirus)	0.324081	0.648161	0	0	#NAME?	0.768749	1
LTR16E1|ERV3|Eutheria (ERV3)	0.305576	0.611153	0	0	#NAME?	0.776041	1
LTR59|ERV1|Homo sapiens (ERV1)	0.305576	0.611153	0	0	#NAME?	0.776041	1
LTR18C|ERV3|Homo sapiens (ERV3)	0.305576	0.611153	0	0	#NAME?	0.776041	1
MER34-int|ERV1|Eutheria (ERV1)	0.305576	0.611153	0	0	#NAME?	0.776041	1
Tigger3b|Mariner/Tc1|Primates (Mariner/Tc1)	54.3126	57.4815	51.1438	0.889743	-0.16854	0.777874	1
LTR10G|ERV1|Eutheria (ERV1)	2.14322	2.5885	1.69794	0.655957	-0.608327	0.780316	1
LTR35|ERV1|Homo sapiens (ERV1)	2.12045	2.54192	1.69898	0.668387	-0.581245	0.781213	1
MER4B|ERV1|Homo sapiens (ERV1)	4.46838	5.17157	3.76519	0.728055	-0.457881	0.781375	1
L1PA13|L1|Homo sapiens (L1)	117.699	113.758	121.641	1.06929	0.0966522	0.783147	1
L1PA3|L1|Homo sapiens (L1)	807.471	785.996	828.947	1.05464	0.0767571	0.787934	1
LTR9B|ERV1|Homo sapiens (ERV1)	10.4457	11.59	9.3014	0.802536	-0.317362	0.790286	1
SVA_A|SINE|Homo sapiens (SINE)	6612.65	6764.88	6460.42	0.954994	-0.0664366	0.790529	1
MLT1C2|ERV3|Eutheria (ERV3)	13.1691	12.4781	13.8601	1.11076	0.151545	0.790565	1
LTR14A|ERV2|Homo sapiens (ERV2)	11.5323	12.9246	10.14	0.78455	-0.350063	0.790667	1
MER48|ERV1|Homo sapiens (ERV1)	10.0664	8.84397	11.2889	1.27645	0.352138	0.791873	1
LTR49|ERV1|Homo sapiens (ERV1)	3.04038	2.53777	3.543	1.39611	0.481411	0.793083	1
LTR41|ERV3|Homo sapiens (ERV3)	0.713101	0.342585	1.08362	3.16306	1.66132	0.793449	1
L1|L1|Homo sapiens (L1)	3173.93	3243.35	3104.52	0.957195	-0.0631155	0.797884	1
L1MCA_5|L1|Homo sapiens (L1)	8.26666	7.51479	9.01854	1.20011	0.263161	0.799051	1
LTR12B|ERV1|Homo sapiens (ERV1)	55.5135	52.6429	58.3841	1.10906	0.149337	0.802336	1
MER30B|hAT|Homo sapiens (hAT)	33.0838	31.9088	34.2587	1.07364	0.102515	0.803233	1
THER2|SINE2/tRNA|Mammalia (SINE2/tRNA)	0.631775	0.342585	0.920965	2.68828	1.42669	0.803842	1
MER90|ERV1|Homo sapiens (ERV1)	0.624394	0.328865	0.919923	2.79726	1.48402	0.804853	1
ACRO1|SAT|Homo sapiens (SAT)	5.34772	6.08957	4.60587	0.756354	-0.402867	0.806017	1
MER57C2|ERV1|Eutheria (ERV1)	0.613792	0.305576	0.922007	3.01727	1.59324	0.806325	1
MSTA1|ERV3|Primates (ERV3)	9.76704	10.4363	9.09778	0.871744	-0.198023	0.808795	1
PABL_B|ERV1|Homo sapiens (ERV1)	2.79401	3.27367	2.31435	0.70696	-0.5003	0.809738	1
MER75|DNA transposon|Homo sapiens (DNA transposon)	18.6235	19.5363	17.7107	0.906554	-0.141535	0.812333	1
MER9|ERV2|Homo sapiens (ERV2)	151.735	155.574	147.896	0.950647	-0.0730185	0.81309	1
L1MA6|L1|Homo sapiens (L1)	9.81636	9.0768	10.5559	1.16296	0.217796	0.813966	1
HERVFH21I|Endogenous Retrovirus|Eutheria (Endogenous Retrovirus)	57.8807	59.1587	56.6027	0.956794	-0.0637197	0.814219	1
MER67B|ERV1|Homo sapiens (ERV1)	0.660338	1.01404	0.306641	0.302397	-1.72548	0.815451	1
L1M2B_5|L1|Homo sapiens (L1)	0.634974	0.963307	0.306641	0.318321	-1.65145	0.81882	1
LTR10B1|ERV1|Primates (ERV1)	0.630189	0.953738	0.306641	0.321515	-1.63704	0.819471	1
LTR48|ERV1|Homo sapiens (ERV1)	0.612206	0.916729	0.307683	0.335631	-1.57505	0.821964	1
LTR37A|ERV1|Homo sapiens (ERV1)	0.612206	0.916729	0.307683	0.335631	-1.57505	0.821964	1
MER3|hAT|Eutheria (hAT)	4.96607	4.2877	5.64445	1.31643	0.396628	0.82216	1
L1PB2|L1|Homo sapiens (L1)	56.1588	54.7891	57.5284	1.05	0.0703842	0.822277	1
HUERS-P3B|Endogenous Retrovirus|Homo sapiens (Endogenous Retrovirus)	24.3741	25.219	23.5292	0.932995	-0.100058	0.823026	1
UCON107|hAT|Mammalia (hAT)	1.03719	0.68517	1.38922	2.02755	1.01974	0.823445	1
MSTB|ERV3|Homo sapiens (ERV3)	31.4876	32.853	30.1221	0.916875	-0.125203	0.825432	1
TIGGER5|Mariner/Tc1|Homo sapiens (Mariner/Tc1)	10.8891	11.7709	10.0074	0.850179	-0.234161	0.825719	1
MSTA|ERV3|Primates (ERV3)	200.533	205.483	195.584	0.951825	-0.0712312	0.826132	1
CHARLIE1A|hAT|Eutheria (hAT)	0.983332	0.657731	1.30893	1.99007	0.992821	0.827075	1
L1MB3_5|L1|Homo sapiens (L1)	5.15446	4.60285	5.70607	1.23968	0.30997	0.828365	1
Kanga1|Mariner/Tc1|Mammalia (Mariner/Tc1)	34.8378	36.7569	32.9187	0.895578	-0.15911	0.828475	1
MER4A|ERV1|Homo sapiens (ERV1)	34.3776	32.801	35.9541	1.09613	0.132416	0.833747	1
THE1B|ERV3|Hominidae (ERV3)	151.741	148.174	155.309	1.04816	0.0678534	0.834756	1
SAR|SAT|Primates (SAT)	7.02833	6.028	8.02866	1.33189	0.413479	0.841397	1
MER50C|ERV1|Primates (ERV1)	1.34748	0.916729	1.77823	1.93975	0.955871	0.842956	1
PRIMA4_I|Endogenous Retrovirus|Homo sapiens (Endogenous Retrovirus)	167.028	172.822	161.234	0.932952	-0.100125	0.843941	1
L1M2_5|L1|Homo sapiens (L1)	6.2875	5.7237	6.8513	1.19701	0.259431	0.844537	1
LTR45B|ERV1|Homo sapiens (ERV1)	1.26302	0.990746	1.53529	1.54963	0.631923	0.846691	1
MER5B|hAT|Homo sapiens (hAT)	1.25564	0.977027	1.53425	1.57032	0.651061	0.84703	1
MER21B|ERV3|Eutheria (ERV3)	4.10507	4.50554	3.70461	0.822234	-0.282379	0.847631	1
L1MD2|L1|Homo sapiens (L1)	30.9493	29.9357	31.9629	1.06772	0.0945332	0.849555	1
LTR71B|ERV1|Homo sapiens (ERV1)	13.3368	13.9702	12.7034	0.909326	-0.13713	0.851285	1
ERVL-B4|ERV3|Eutheria (ERV3)	13.8408	14.6704	13.0111	0.886897	-0.173162	0.853234	1
MER30|hAT|Vertebrata (hAT)	14.2098	15.1967	13.223	0.870123	-0.200709	0.859336	1
LTR43|ERV1|Homo sapiens (ERV1)	4.85682	5.31545	4.39818	0.827432	-0.273288	0.85994	1
L1ME3E_3end|L1|Eutheria (L1)	1.576	1.30589	1.8461	1.41367	0.499444	0.863302	1
L1PREC1|L1|Homo sapiens (L1)	1045.18	1027.51	1062.86	1.0344	0.0487921	0.864158	1
L1PA16_5|L1|Homo sapiens (L1)	7.05138	6.25541	7.84734	1.25449	0.327099	0.86494	1
L1MB4_5|L1|Eutheria (L1)	2.30333	1.90748	2.69919	1.41506	0.500863	0.87387	1
ALR2|SAT|Homo sapiens (SAT)	1.42828	0.916729	1.93984	2.11604	1.08137	0.874406	1
HERVFH19I|Endogenous Retrovirus|Homo sapiens (Endogenous Retrovirus)	12.0861	11.6366	12.5356	1.07726	0.107361	0.877435	1
L1ME5|L1|Eutheria (L1)	17.5608	18.2484	16.8732	0.924641	-0.113035	0.877561	1
SATR1|SAT|Homo sapiens (SAT)	1.66789	1.94448	1.3913	0.715512	-0.482953	0.878955	1
MER5C|hAT|Eutheria (hAT)	1.65582	2.00063	1.31102	0.655301	-0.60977	0.879319	1
L1PB1|L1|Homo sapiens (L1)	108.425	111.184	105.666	0.950374	-0.0734326	0.879465	1
MER61A|Endogenous Retrovirus|Homo sapiens (Endogenous Retrovirus)	2.52873	2.29249	2.76498	1.2061	0.270354	0.881499	1
MSR1|MSAT|Homo sapiens (MSAT)	11.3056	10.7651	11.8462	1.10042	0.13806	0.885778	1
L1MC1|L1|Homo sapiens (L1)	74.1486	73.7086	74.5886	1.01194	0.0171221	0.886128	1
HSATI|SAT|Primates (SAT)	8.02434	8.32458	7.7241	0.927867	-0.10801	0.89184	1
CHESHIRE|hAT|Homo sapiens (hAT)	1.91962	2.22262	1.61662	0.727346	-0.459286	0.892386	1
ZOMBI_B|Mariner/Tc1|Eutheria (Mariner/Tc1)	13.3618	14.1045	12.619	0.894675	-0.160564	0.893931	1
CHARLIE5|hAT|Homo sapiens (hAT)	2.2385	2.63507	1.84193	0.699005	-0.516625	0.901598	1
LTR9A1|ERV1|Homo sapiens (ERV1)	4.9815	4.48225	5.48075	1.22277	0.29015	0.903188	1
MER52C|ERV1|Homo sapiens (ERV1)	52.5392	52.2444	52.8341	1.01129	0.0161926	0.905224	1
MER39|ERV1|Homo sapiens (ERV1)	5.75227	5.32917	6.17536	1.15878	0.212611	0.90645	1
L2|CR1|Eutheria (CR1)	40.5104	41.5202	39.5007	0.95136	-0.0719361	0.908575	1
L1MA1|L1|Homo sapiens (L1)	48.3136	47.5699	49.0573	1.03127	0.0444184	0.911458	1
L1PA14|L1|Homo sapiens (L1)	42.5985	44.0128	41.1841	0.935731	-0.0958343	0.913329	1
MER20|hAT|Homo sapiens (hAT)	7.2987	6.96808	7.62932	1.0949	0.130793	0.913639	1
MER34B_I|Endogenous Retrovirus|Homo sapiens (Endogenous Retrovirus)	63.5543	62.2653	64.8433	1.0414	0.0585303	0.914439	1
LTR5_Hs|ERV2|Primates (ERV2)	819.229	832.14	806.318	0.968969	-0.0454769	0.915493	1
HERVKC4|ERV2|Eutheria (ERV2)	3.23657	3.62997	2.84318	0.783252	-0.352452	0.921093	1
TIGGER5A|Mariner/Tc1|Eutheria (Mariner/Tc1)	12.4047	12.0216	12.7879	1.06374	0.08915	0.924153	1
BSR|SAT|Homo sapiens (SAT)	8.84556	8.70418	8.98695	1.03249	0.0461244	0.934945	1
L1MD1|L1|Homo sapiens (L1)	16.0977	15.361	16.8344	1.09592	0.132141	0.940094	1
L1MA10|L1|Eutheria (L1)	4.95837	5.214	4.70273	0.901943	-0.148891	0.941053	1
LTR1B|ERV1|Homo sapiens (ERV1)	4.86166	5.17699	4.54633	0.87818	-0.187411	0.941567	1
LTR19C|ERV3|Homo sapiens (ERV3)	4.79719	5.13041	4.46396	0.870098	-0.20075	0.941916	1
MER51B|ERV1|Homo sapiens (ERV1)	6.85575	7.08447	6.62703	0.935431	-0.0962966	0.956867	1
L1MB3|L1|Homo sapiens (L1)	59.5138	60.8306	58.1971	0.956708	-0.0638487	0.962745	1
HERVP71A_I|Endogenous Retrovirus|Homo sapiens (Endogenous Retrovirus)	23.0234	22.5373	23.5096	1.04314	0.0609362	0.963148	1
LTR5A|ERV2|Primates (ERV2)	191.175	192.914	189.435	0.98197	-0.0262496	0.968518	1
GOLEM_B|Mariner/Tc1|Eutheria (Mariner/Tc1)	24.1688	24.5421	23.7955	0.96958	-0.0445685	0.973911	1
HERV3|ERV1|Homo sapiens (ERV1)	9.08022	8.75081	9.40963	1.07529	0.104721	0.975111	1
L1MA5A|L1|Homo sapiens (L1)	8.57542	8.21362	8.93721	1.0881	0.121807	0.975946	1
CHARLIE8|hAT|Homo sapiens (hAT)	5.41086	5.11669	5.70502	1.11498	0.157021	0.980202	1
MER41I|Endogenous Retrovirus|Homo sapiens (Endogenous Retrovirus)	5.21099	5.0236	5.39838	1.0746	0.103806	0.980748	1
LTR9|ERV1|Homo sapiens (ERV1)	4.37253	4.12053	4.62453	1.12232	0.166478	0.981931	1
MER85|DNA transposon|Homo sapiens (DNA transposon)	3.81696	3.70399	3.92992	1.061	0.0854226	0.983196	1
LTR22C2|ERV2|Homo sapiens (ERV2)	3.75614	3.58339	3.92888	1.09641	0.132793	0.983202	1
L1M1B_5|L1|Homo sapiens (L1)	2.36854	2.28292	2.45417	1.07501	0.104356	0.986177	1
LTR1F1|ERV1|Primates (ERV1)	1.89621	1.62519	2.16724	1.33353	0.415249	0.987932	1
MER50B|ERV1|Homo sapiens (ERV1)	1.42163	1.30589	1.53737	1.17726	0.235432	0.988975	1
MER75B|DNA transposon|Homo sapiens (DNA transposon)	1.37828	1.22231	1.53425	1.25521	0.327926	0.988984	1
MER84|ERV1|Homo sapiens (ERV1)	1.62286	1.30589	1.93984	1.48545	0.570899	0.9895	1
L1P4a_5end|L1|Primates (L1)	1.11335	0.916729	1.30997	1.42897	0.514971	0.990089	1
MER82|DNA transposon|Eutheria (DNA transposon)	1.1097	0.990746	1.22865	1.24012	0.310485	0.99009	1
MER52AI|ERV1|Homo sapiens (ERV1)	1.1097	0.990746	1.22865	1.24012	0.310485	0.99009	1
LTR71A|ERV1|Homo sapiens (ERV1)	1.09015	0.953738	1.22656	1.28606	0.362958	0.990094	1
MLT2D|ERV3|Homo sapiens (ERV3)	0.785084	0.648161	0.922007	1.4225	0.508425	0.991348	1
REP522|Satellite|Primates (Satellite)	0.784042	0.648161	0.919923	1.41928	0.505161	0.991348	1
MLT1E1|ERV3|Eutheria (ERV3)	0.777183	0.634442	0.919923	1.44997	0.536025	0.99135	1
MADE1|Mariner/Tc1|Homo sapiens (Mariner/Tc1)	0.540756	0.305576	0.775935	2.53925	1.3444	0.992781	1
L1ME5_3end|L1|Mammalia (L1)	0.512258	0.328865	0.69565	2.1153	1.08086	0.992789	1
MER66B|ERV1|Homo sapiens (ERV1)	0.478976	0.342585	0.615366	1.79624	0.844984	0.992797	1
CHARLIE8A|hAT|Eutheria (hAT)	0.471595	0.328865	0.614324	1.86801	0.901503	0.992798	1
MER68B|ERV3|Homo sapiens (ERV3)	0.45995	0.305576	0.614324	2.01038	1.00747	0.992801	1
L1P4e_5end|L1|Primates (L1)	0.45995	0.305576	0.614324	2.01038	1.00747	0.992801	1
Tigger12A|Mariner/Tc1|Mammalia (Mariner/Tc1)	0.459429	0.305576	0.613282	2.00697	1.00502	0.992801	1
LTR47B|ERV3|Homo sapiens (ERV3)	0.153321	0	0.306641	Inf	Inf	0.994521	1
ORSL|hAT|Eutheria (hAT)	0.153321	0	0.306641	Inf	Inf	0.994521	1
X31_DNA|DNA transposon|Mammalia (DNA transposon)	0.153321	0	0.306641	Inf	Inf	0.994521	1
MER74|Endogenous Retrovirus|Eutheria (Endogenous Retrovirus)	0.153321	0	0.306641	Inf	Inf	0.994521	1
MER117|hAT|Homo sapiens (hAT)	0.153321	0	0.306641	Inf	Inf	0.994521	1
LTR60B|ERV1|Homo sapiens (ERV1)	0.153321	0	0.306641	Inf	Inf	0.994521	1
LTR10B|ERV1|Homo sapiens (ERV1)	0.153842	0	0.307683	Inf	Inf	0.994521	1
LTR75|ERV3|Homo sapiens (ERV3)	0.153842	0	0.307683	Inf	Inf	0.994521	1
MLT1G|ERV3|Homo sapiens (ERV3)	0.153842	0	0.307683	Inf	Inf	0.994521	1
LTR16B2|ERV3|Eutheria (ERV3)	0.153842	0	0.307683	Inf	Inf	0.994521	1
SUBTEL_sat|Satellite|Primates (Satellite)	0.153842	0	0.307683	Inf	Inf	0.994521	1
MER57E1|ERV1|Eutheria (ERV1)	0.153842	0	0.307683	Inf	Inf	0.994521	1
LTR60|ERV1|Homo sapiens (ERV1)	0.153842	0	0.307683	Inf	Inf	0.994521	1
HERVL74|ERV3|Homo sapiens (ERV3)	0.153842	0	0.307683	Inf	Inf	0.994521	1
L1M3A_5|L1|Eutheria (L1)	0.153842	0	0.307683	Inf	Inf	0.994521	1
MER101|ERV1|Homo sapiens (ERV1)	0.153842	0	0.307683	Inf	Inf	0.994521	1
CHARLIE2A|hAT|Homo sapiens (hAT)	0.193984	0	0.387967	Inf	Inf	0.994521	1
L1P4c_5end|L1|Primates (L1)	0.193984	0	0.387967	Inf	Inf	0.994521	1
EuthAT-2|hAT|Eutheria (hAT)	0.193984	0	0.387967	Inf	Inf	0.994521	1
L1MB4|L1|Homo sapiens (L1)	23.8764	23.2923	24.4606	1.05016	0.0706052	0.995616	1
LTR2C|ERV1|Homo sapiens (ERV1)	201.423	199.603	203.243	1.01824	0.0260733	0.998059	1
MER21I|ERV1|Homo sapiens (ERV1)	0.841123	0.986596	0.69565	0.705101	-0.504098	1	1
SATR2|SAT|Homo sapiens (SAT)	0.152788	0.305576	0	0	#NAME?	1	1
L1MDA_5|L1|Eutheria (L1)	1.08962	1.25931	0.919923	0.730495	-0.453053	1	1
CHARLIE1|hAT|Eutheria (hAT)	1.31272	1.31546	1.30997	0.995829	-0.00603057	1	1
LTR38B|ERV1|Homo sapiens (ERV1)	0.171292	0.342585	0	0	#NAME?	1	1
X7_DNA|hAT|Mammalia (hAT)	0.152788	0.305576	0	0	#NAME?	1	1
MER70A|ERV3|Homo sapiens (ERV3)	0.171292	0.342585	0	0	#NAME?	1	1
HERVL_40|Endogenous Retrovirus|Homo sapiens (Endogenous Retrovirus)	2.92831	2.93108	2.92555	0.998113	-0.00272552	1	1
MLT1E|ERV3|Eutheria (ERV3)	1.12507	1.32918	0.920965	0.692882	-0.529319	1	1
MLT1H1|ERV3|Homo sapiens (ERV3)	0.318274	0.328865	0.307683	0.93559	-0.0960523	1	1
MER122|MER122|Homo sapiens (MER122)	2.37736	2.28292	2.47179	1.08273	0.114678	1	1
MER99|DNA transposon|Homo sapiens (DNA transposon)	0.171292	0.342585	0	0	#NAME?	1	1
MER50|ERV1|Homo sapiens (ERV1)	3.80067	3.83824	3.7631	0.980424	-0.0285221	1	1
MER31_I|Endogenous Retrovirus|Homo sapiens (Endogenous Retrovirus)	0.152788	0.305576	0	0	#NAME?	1	1
KANGA2_A|Mariner/Tc1|Homo sapiens (Mariner/Tc1)	0.164433	0.328865	0	0	#NAME?	1	1
LTR24B|ERV1|Homo sapiens (ERV1)	0.869621	0.963307	0.775935	0.80549	-0.312061	1	1
LTR48B|ERV1|Homo sapiens (ERV1)	0.482186	0.657731	0.306641	0.466211	-1.10095	1	1
ZAPHOD|DNA transposon|Homo sapiens (DNA transposon)	1.64045	1.6622	1.6187	0.973832	-0.0382555	1	1
MER58A|hAT|Eutheria (hAT)	4.02362	3.95883	4.08841	1.03273	0.0464633	1	1
LTR65|ERV1|Homo sapiens (ERV1)	0.152788	0.305576	0	0	#NAME?	1	1
MLT2A2|ERV3|Homo sapiens (ERV3)	109.467	109.528	109.406	0.998881	-0.0016158	1	1
MER74B|ERV3|Homo sapiens (ERV3)	0.152788	0.305576	0	0	#NAME?	1	1
LTR9C|ERV1|Homo sapiens (ERV1)	0.306109	0.305576	0.306641	1.00348	0.00501746	1	1
MER92B|ERV1|Homo sapiens (ERV1)	0.306109	0.305576	0.306641	1.00348	0.00501746	1	1
MER57D|ERV1|Eutheria (ERV1)	0.152788	0.305576	0	0	#NAME?	1	1
MER113B|hAT|Homo sapiens (hAT)	0.152788	0.305576	0	0	#NAME?	1	1
MER5A1|hAT|Eutheria (hAT)	0.470542	0.634442	0.306641	0.483324	-1.04894	1	1
CHESHIRE_A|hAT|Homo sapiens (hAT)	8.32156	8.07521	8.56791	1.06101	0.085443	1	1
L1MDB_5|L1|Homo sapiens (L1)	0.164433	0.328865	0	0	#NAME?	1	1
MER34|ERV1|Homo sapiens (ERV1)	0.164433	0.328865	0	0	#NAME?	1	1
L4|RTEX|Mammalia (RTEX)	0.152788	0.305576	0	0	#NAME?	1	1
D20S16|SAT|Primates (SAT)	0.152788	0.305576	0	0	#NAME?	1	1
L1MC4|L1|Homo sapiens (L1)	1.73407	1.93076	1.53737	0.796251	-0.328705	1	1
MER44B|Mariner/Tc1|Homo sapiens (Mariner/Tc1)	5.01432	4.93586	5.09278	1.03179	0.0451525	1	1
LTR35B|ERV1|Homo sapiens (ERV1)	0.365276	0.342585	0.387967	1.13247	0.179474	1	1
MER65C|ERV1|Homo sapiens (ERV1)	0.152788	0.305576	0	0	#NAME?	1	1
L1ME4|L1|Eutheria (L1)	0.152788	0.305576	0	0	#NAME?	1	1
MLT2B4|ERV3|Eutheria (ERV3)	3.62738	3.88067	3.37409	0.869462	-0.201805	1	1
MER21|ERV3|Homo sapiens (ERV3)	2.4926	2.59265	2.39255	0.922822	-0.115876	1	1
TIGGER6A|Mariner/Tc1|Eutheria (Mariner/Tc1)	0.95951	0.916729	1.00229	1.09333	0.128734	1	1
LTR28B|ERV1|Homo sapiens (ERV1)	0.489567	0.67145	0.307683	0.458237	-1.12584	1	1
HERVK11DI|ERV2|Homo sapiens (ERV2)	0.765006	0.916729	0.613282	0.668989	-0.579945	1	1
MLT1K|ERV3|Homo sapiens (ERV3)	0.325134	0.342585	0.307683	0.898122	-0.155016	1	1
L1P4b_5end|L1|Primates (L1)	0.152788	0.305576	0	0	#NAME?	1	1
LTR36|ERV1|Homo sapiens (ERV1)	0.30663	0.305576	0.307683	1.00689	0.00991171	1	1
MER104A|DNA transposon|Eutheria (DNA transposon)	0.30663	0.305576	0.307683	1.00689	0.00991171	1	1
UCON78|DNA transposon|Mammalia (DNA transposon)	0.164433	0.328865	0	0	#NAME?	1	1
MER51E|ERV1|Homo sapiens (ERV1)	3.02963	2.81049	3.24877	1.15595	0.209074	1	1
MLT1F|ERV3|Eutheria (ERV3)	1.90278	1.96362	1.84193	0.938026	-0.0922994	1	1
LTR32|ERV3|Homo sapiens (ERV3)	3.14302	3.20922	3.07683	0.958748	-0.0607766	1	1
HUERS-P2|Endogenous Retrovirus|Homo sapiens (Endogenous Retrovirus)	2.75701	2.89407	2.61995	0.905281	-0.143562	1	1
GOLEM_C|Mariner/Tc1|Homo sapiens (Mariner/Tc1)	0.664525	0.634442	0.694608	1.09483	0.130712	1	1
Tigger3d|Mariner/Tc1|Primates (Mariner/Tc1)	0.164433	0.328865	0	0	#NAME?	1	1
HERV57I|Endogenous Retrovirus|Homo sapiens (Endogenous Retrovirus)	0.365276	0.342585	0.387967	1.13247	0.179474	1	1
MER87|ERV1|Homo sapiens (ERV1)	0.61326	0.611153	0.615366	1.00689	0.00991171	1	1
LTR22B2|ERV2|Homo sapiens (ERV2)	1.27101	1.31546	1.22656	0.932421	-0.100947	1	1
Merlin1_HS|Merlin|Homo sapiens (Merlin)	0.318274	0.328865	0.307683	0.93559	-0.0960523	1	1
ALRa|SAT|Primates (SAT)	0.652881	0.611153	0.694608	1.13655	0.184666	1	1
MER72B|ERV1|Homo sapiens (ERV1)	0.458897	0.611153	0.306641	0.501742	-0.994983	1	1
MLT1E1A|ERV3|Eutheria (ERV3)	0.968542	1.01404	0.923049	0.910273	-0.135628	1	1
LTR16D|ERV3|Homo sapiens (ERV3)	0.152788	0.305576	0	0	#NAME?	1	1
MER58D|hAT|Eutheria (hAT)	0.164433	0.328865	0	0	#NAME?	1	1
L1MD1_5|L1|Eutheria (L1)	2.22456	2.28292	2.16619	0.94887	-0.0757177	1	1
MIR3|SINE2/tRNA|Mammalia (SINE2/tRNA)	0.968021	1.01404	0.922007	0.909246	-0.137258	1	1
LTR21A|ERV1|Homo sapiens (ERV1)	11.5367	11.6654	11.408	0.977935	-0.0321888	1	1
MER87B|ERV1|Homo sapiens (ERV1)	0.152788	0.305576	0	0	#NAME?	1	1
L1MA9_5|L1|Eutheria (L1)	2.30662	2.38437	2.22886	0.934776	-0.0973076	1	1
MamRep1527|Transposable Element|Eutheria (Transposable Element)	0.164433	0.328865	0	0	#NAME?	1	1
BSRa|Satellite|Primates (Satellite)	0.171292	0.342585	0	0	#NAME?	1	1
HERVL68|Endogenous Retrovirus|Eutheria (Endogenous Retrovirus)	0.306109	0.305576	0.306641	1.00348	0.00501746	1	1
L1MEg_5end|L1|Mammalia (L1)	0.171292	0.342585	0	0	#NAME?	1	1
MER31B|ERV1|Homo sapiens (ERV1)	0.152788	0.305576	0	0	#NAME?	1	1
MER83BI|ERV1|Homo sapiens (ERV1)	1.40789	1.58818	1.22761	0.772964	-0.371526	1	1
CHESHIRE_B|hAT|Homo sapiens (hAT)	0.841123	0.986596	0.69565	0.705101	-0.504098	1	1
MER68_I|ERV3|Eutheria (ERV3)	0.164433	0.328865	0	0	#NAME?	1	1
MER34A|ERV1|Eutheria (ERV1)	0.152788	0.305576	0	0	#NAME?	1	1
LTR88b|Gypsy|Mammalia (Gypsy)	0.164433	0.328865	0	0	#NAME?	1	1
HERV23|Endogenous Retrovirus|Homo sapiens (Endogenous Retrovirus)	0.318274	0.328865	0.307683	0.93559	-0.0960523	1	1
MER61E|LTR Retrotransposon|Homo sapiens (LTR Retrotransposon)	2.4562	2.60221	2.31018	0.887775	-0.171734	1	1
MER31A|ERV1|Eutheria (ERV1)	3.59375	3.5518	3.63569	1.02362	0.0336794	1	1
L2D|L2|Eutheria (L2)	0.171292	0.342585	0	0	#NAME?	1	1
LTR1B0|ERV1|Primates (ERV1)	4.44134	4.56584	4.31685	0.945467	-0.0809011	1	1
MER6C|Mariner/Tc1|Eutheria (Mariner/Tc1)	0.171292	0.342585	0	0	#NAME?	1	1
HERV35I|ERV1|Homo sapiens (ERV1)	4.19754	4.22325	4.17182	0.987821	-0.0176784	1	1
L1ME3A|L1|Homo sapiens (L1)	0.950038	0.977027	0.923049	0.944753	-0.0819904	1	1
LTR43_I|ERV1|Primates (ERV1)	0.799939	0.986596	0.613282	0.621614	-0.685909	1	1
L1MC5|L1|Eutheria (L1)	0.325134	0.342585	0.307683	0.898122	-0.155016	1	1
LTR70|ERV1|Homo sapiens (ERV1)	0.612218	0.611153	0.613282	1.00348	0.00501746	1	1
Zaphod3|hAT|Eutheria (hAT)	0.152788	0.305576	0	0	#NAME?	1	1
MER34A1|ERV1|Eutheria (ERV1)	0.152788	0.305576	0	0	#NAME?	1	1
MLT1H2|ERV3|Homo sapiens (ERV3)	0.164433	0.328865	0	0	#NAME?	1	1
LTR54|ERV1|Eutheria (ERV1)	0.612739	0.611153	0.614324	1.00519	0.00746666	1	1
MLT1H|ERV3|Homo sapiens (ERV3)	0.152788	0.305576	0	0	#NAME?	1	1
LTR75_1|ERV1|Eutheria (ERV1)	0.164433	0.328865	0	0	#NAME?	1	1
LTR53B|ERV3|Homo sapiens (ERV3)	0.164433	0.328865	0	0	#NAME?	1	1
MER61D|LTR Retrotransposon|Homo sapiens (LTR Retrotransposon)	0.795676	0.977027	0.614324	0.628769	-0.669398	1	1
LTR73|ERV1|Homo sapiens (ERV1)	1.12663	1.33333	0.919923	0.689944	-0.53545	1	1
MER61C|ERV1|Homo sapiens (ERV1)	0.624904	0.634442	0.615366	0.969933	-0.0440429	1	1
L1M3C_5|L1|Homo sapiens (L1)	0.631243	0.648161	0.614324	0.947795	-0.0773528	1	1
L1MCC_5|L1|Homo sapiens (L1)	0.164433	0.328865	0	0	#NAME?	1	1
AmnSINE1_HS|SINE3/5S|Homo sapiens (SINE3/5S)	0.164433	0.328865	0	0	#NAME?	1	1
MER80|hAT|Eutheria (hAT)	0.171292	0.342585	0	0	#NAME?	1	1
MER51I|LTR Retrotransposon|Homo sapiens (LTR Retrotransposon)	1.8927	1.94033	1.84506	0.950896	-0.0726401	1	1
EutTc1-N1|Mariner/Tc1|Eutheria (Mariner/Tc1)	0.171292	0.342585	0	0	#NAME?	1	1
L2B|CR1|Eutheria (CR1)	0.171292	0.342585	0	0	#NAME?	1	1
MER4D_LTR|ERV1|Primates (ERV1)	2.7286	3.00095	2.45625	0.818493	-0.288958	1	1
LTR53|ERV3|Homo sapiens (ERV3)	0.164433	0.328865	0	0	#NAME?	1	1
MER2B|Mariner/Tc1|Eutheria (Mariner/Tc1)	14.936	14.9335	14.9386	1.00034	0.000484001	1	1
MER61B|ERV1|Homo sapiens (ERV1)	0.496426	0.68517	0.307683	0.449061	-1.15502	1	1
MLT1L|ERV3|Homo sapiens (ERV3)	0.171292	0.342585	0	0	#NAME?	1	1
MER57E2|ERV1|Eutheria (ERV1)	0.152788	0.305576	0	0	#NAME?	1	1
L1P4d_5end|L1|Primates (L1)	0.164433	0.328865	0	0	#NAME?	1	1
MER72|ERV1|Homo sapiens (ERV1)	1.76318	1.99106	1.53529	0.771091	-0.375027	1	1
LTR44|ERV1|Homo sapiens (ERV1)	0.171292	0.342585	0	0	#NAME?	1	1
Charlie25|hAT|Mammalia (hAT)	0.164433	0.328865	0	0	#NAME?	1	1
LTR19B|ERV3|Homo sapiens (ERV3)	6.44683	6.7473	6.14637	0.910937	-0.134577	1	1
MER44C|Mariner/Tc1|Homo sapiens (Mariner/Tc1)	9.90323	9.68668	10.1198	1.04471	0.0631033	1	1
L1MD3|L1|Homo sapiens (L1)	4.60408	4.64942	4.55874	0.980496	-0.0284158	1	1
LTR1B1|ERV1|Homo sapiens (ERV1)	6.15521	6.21847	6.09195	0.979655	-0.0296546	1	1
MER45B|DNA transposon|Homo sapiens (DNA transposon)	0.152788	0.305576	0	0	#NAME?	1	1
X21_LINE|CR1|Mammalia (CR1)	0	0	0	NA	NA	NA	NA
UCON50|hAT|Mammalia (hAT)	0	0	0	NA	NA	NA	NA
Charlie22a|hAT|Mammalia (hAT)	0	0	0	NA	NA	NA	NA
PrimLTR79|ERV1|Homo sapiens (ERV1)	0	0	0	NA	NA	NA	NA
LTR89|ERV3|Mammalia (ERV3)	0	0	0	NA	NA	NA	NA
UCON55|SINE2/tRNA|Mammalia (SINE2/tRNA)	0	0	0	NA	NA	NA	NA
X9a_DNA|DNA transposon|Mammalia (DNA transposon)	0	0	0	NA	NA	NA	NA
EUTREP16|EUTREP16|Eutheria (EUTREP16)	0	0	0	NA	NA	NA	NA
UCON96|Repetitive element|Mammalia (Repetitive element)	0	0	0	NA	NA	NA	NA
X13_DNA|Mariner/Tc1|Mammalia (Mariner/Tc1)	0	0	0	NA	NA	NA	NA
UCON45|Repetitive element|Mammalia (Repetitive element)	0	0	0	NA	NA	NA	NA
LTR69|ERV3|Homo sapiens (ERV3)	0	0	0	NA	NA	NA	NA
MER81|hAT|Homo sapiens (hAT)	0	0	0	NA	NA	NA	NA
MER91B|hAT|Eutheria (hAT)	0	0	0	NA	NA	NA	NA
LTR81A|ERV1|Mammalia (ERV1)	0	0	0	NA	NA	NA	NA
LTR16B|ERV3|Eutheria (ERV3)	0	0	0	NA	NA	NA	NA
X19_LINE|CR1|Mammalia (CR1)	0	0	0	NA	NA	NA	NA
EUTREP5|EUTREP5|Eutheria (EUTREP5)	0	0	0	NA	NA	NA	NA
MLT1N2|ERV3|Homo sapiens (ERV3)	0	0	0	NA	NA	NA	NA
LTR55|ERV3|Homo sapiens (ERV3)	0	0	0	NA	NA	NA	NA
MER90a_LTR|ERV1|Eutheria (ERV1)	0	0	0	NA	NA	NA	NA
LTR16D2|ERV3|Eutheria (ERV3)	0	0	0	NA	NA	NA	NA
EUTREP13|Endogenous Retrovirus|Eutheria (Endogenous Retrovirus)	0	0	0	NA	NA	NA	NA
EUTREP15|EUTREP15|Eutheria (EUTREP15)	0	0	0	NA	NA	NA	NA
UCON76|Repetitive element|Mammalia (Repetitive element)	0	0	0	NA	NA	NA	NA
LTR86A1|ERV3|Mammalia (ERV3)	0	0	0	NA	NA	NA	NA
MER68C|ERV3|Homo sapiens (ERV3)	0	0	0	NA	NA	NA	NA
X10a_DNA|Mariner/Tc1|Mammalia (Mariner/Tc1)	0	0	0	NA	NA	NA	NA
MARE3|SINE|Mammalia (SINE)	0	0	0	NA	NA	NA	NA
MER63A|DNA transposon|Homo sapiens (DNA transposon)	0	0	0	NA	NA	NA	NA
UCON94|Repetitive element|Mammalia (Repetitive element)	0	0	0	NA	NA	NA	NA
Charlie24|hAT|Mammalia (hAT)	0	0	0	NA	NA	NA	NA
UCON104|Mariner/Tc1|Mammalia (Mariner/Tc1)	0	0	0	NA	NA	NA	NA
ERV3-16A3_LTR|ERV3|Homo sapiens (ERV3)	0	0	0	NA	NA	NA	NA
MER91A|hAT|Homo sapiens (hAT)	0	0	0	NA	NA	NA	NA
MARE11|MARE11|Mammalia (MARE11)	0	0	0	NA	NA	NA	NA
MamRep434|Mariner/Tc1|Mammalia (Mariner/Tc1)	0	0	0	NA	NA	NA	NA
UCON87|Repetitive element|Mammalia (Repetitive element)	0	0	0	NA	NA	NA	NA
X30_DNA|DNA transposon|Mammalia (DNA transposon)	0	0	0	NA	NA	NA	NA
UCON37|Repetitive element|Mammalia (Repetitive element)	0	0	0	NA	NA	NA	NA
LTR41B|ERV3|Homo sapiens (ERV3)	0	0	0	NA	NA	NA	NA
MER93|Long terminal repeat|Homo sapiens (Long terminal repeat)	0	0	0	NA	NA	NA	NA
CHARLIE1B|hAT|Eutheria (hAT)	0	0	0	NA	NA	NA	NA
MamGypLTR1a|Gypsy|Mammalia (Gypsy)	0	0	0	NA	NA	NA	NA
X3_LINE|Non-LTR Retrotransposon|Mammalia (Non-LTR Retrotransposon)	0	0	0	NA	NA	NA	NA
MER135|Transposable Element|Mammalia (Transposable Element)	0	0	0	NA	NA	NA	NA
Tigger14a|Mariner/Tc1|Mammalia (Mariner/Tc1)	0	0	0	NA	NA	NA	NA
MER57F|ERV1|Homo sapiens (ERV1)	0	0	0	NA	NA	NA	NA
L1M6_5end|L1|Mammalia (L1)	0	0	0	NA	NA	NA	NA
LTR37B|ERV1|Homo sapiens (ERV1)	0	0	0	NA	NA	NA	NA
LTR10B2|ERV1|Homo sapiens (ERV1)	0	0	0	NA	NA	NA	NA
Charlie17a|hAT|Mammalia (hAT)	0	0	0	NA	NA	NA	NA
LTR33A|ERV3|Eutheria (ERV3)	0	0	0	NA	NA	NA	NA
Tigger13a|Mariner/Tc1|Mammalia (Mariner/Tc1)	0	0	0	NA	NA	NA	NA
HAL1B|L1|Homo sapiens (L1)	0	0	0	NA	NA	NA	NA
Eutr11|Eutr11|Eutheria (Eutr11)	0	0	0	NA	NA	NA	NA
MER110A|ERV1|Homo sapiens (ERV1)	0	0	0	NA	NA	NA	NA
MER45C|hAT|Homo sapiens (hAT)	0	0	0	NA	NA	NA	NA
UCON79|hAT|Mammalia (hAT)	0	0	0	NA	NA	NA	NA
UCON80|Repetitive element|Mammalia (Repetitive element)	0	0	0	NA	NA	NA	NA
MER70B|ERV3|Homo sapiens (ERV3)	0	0	0	NA	NA	NA	NA
UCON63|Repetitive element|Mammalia (Repetitive element)	0	0	0	NA	NA	NA	NA
MER45R|DNA transposon|Homo sapiens (DNA transposon)	0	0	0	NA	NA	NA	NA
LTR52|ERV3|Homo sapiens (ERV3)	0	0	0	NA	NA	NA	NA
LTR90A|LTR Retrotransposon|Mammalia (LTR Retrotransposon)	0	0	0	NA	NA	NA	NA
LTR27|ERV1|Homo sapiens (ERV1)	0	0	0	NA	NA	NA	NA
UCON34|Repetitive element|Mammalia (Repetitive element)	0	0	0	NA	NA	NA	NA
MER70C|ERV3|Homo sapiens (ERV3)	0	0	0	NA	NA	NA	NA
UCON66|Repetitive element|Mammalia (Repetitive element)	0	0	0	NA	NA	NA	NA
HERVK13I|ERV2|Homo sapiens (ERV2)	0	0	0	NA	NA	NA	NA
MLT2E|ERV3|Eutheria (ERV3)	0	0	0	NA	NA	NA	NA
UCON132b|hAT|Mammalia (hAT)	0	0	0	NA	NA	NA	NA
CR1_HS|CR1|Homo sapiens (CR1)	0	0	0	NA	NA	NA	NA
X9b_DNA|DNA transposon|Mammalia (DNA transposon)	0	0	0	NA	NA	NA	NA
MER74C|ERV3|Homo sapiens (ERV3)	0	0	0	NA	NA	NA	NA
X2_LR|LTR Retrotransposon|Mammalia (LTR Retrotransposon)	0	0	0	NA	NA	NA	NA
MER92C|ERV1|Eutheria (ERV1)	0	0	0	NA	NA	NA	NA
UCON88|Repetitive element|Mammalia (Repetitive element)	0	0	0	NA	NA	NA	NA
Eutr16|Eutr16|Eutheria (Eutr16)	0	0	0	NA	NA	NA	NA
Charlie28|hAT|Eutheria (hAT)	0	0	0	NA	NA	NA	NA
HERV16|ERV3|Homo sapiens (ERV3)	0	0	0	NA	NA	NA	NA
MLT1F_I|ERV3|Eutheria (ERV3)	0	0	0	NA	NA	NA	NA
Eutr9|Eutr9|Eutheria (Eutr9)	0	0	0	NA	NA	NA	NA
DNA1_Mam|DNA transposon|Eutheria (DNA transposon)	0	0	0	NA	NA	NA	NA
MER69C|hAT|Homo sapiens (hAT)	0	0	0	NA	NA	NA	NA
LTR34|ERV1|Homo sapiens (ERV1)	0	0	0	NA	NA	NA	NA
X12_DNA|Mariner/Tc1|Mammalia (Mariner/Tc1)	0	0	0	NA	NA	NA	NA
UCON74|hAT|Mammalia (hAT)	0	0	0	NA	NA	NA	NA
MamGypLTR1d|Gypsy|Mammalia (Gypsy)	0	0	0	NA	NA	NA	NA
UCON56|Repetitive element|Mammalia (Repetitive element)	0	0	0	NA	NA	NA	NA
LTR1C2|ERV1|Homo sapiens (ERV1)	0	0	0	NA	NA	NA	NA
MamSINE1|tRNA|Mammalia (tRNA)	0	0	0	NA	NA	NA	NA
LTR16|ERV3|Homo sapiens (ERV3)	0	0	0	NA	NA	NA	NA
LTR84b|ERV3|Eutheria (ERV3)	0	0	0	NA	NA	NA	NA
UCON65|Repetitive element|Mammalia (Repetitive element)	0	0	0	NA	NA	NA	NA
MARE8|MARE8|Mammalia (MARE8)	0	0	0	NA	NA	NA	NA
UCON91|Repetitive element|Mammalia (Repetitive element)	0	0	0	NA	NA	NA	NA
LTR91|ERV3|Homo sapiens (ERV3)	0	0	0	NA	NA	NA	NA
MER83AI|ERV1|Homo sapiens (ERV1)	0	0	0	NA	NA	NA	NA
MER76|ERV3|Homo sapiens (ERV3)	0	0	0	NA	NA	NA	NA
LTR21C|ERV1|Homo sapiens (ERV1)	0	0	0	NA	NA	NA	NA
UCON36|Repetitive element|Mammalia (Repetitive element)	0	0	0	NA	NA	NA	NA
X9c_DNA|DNA transposon|Mammalia (DNA transposon)	0	0	0	NA	NA	NA	NA
MER97d|hAT|Eutheria (hAT)	0	0	0	NA	NA	NA	NA
L1MEe_5end|L1|Eutheria (L1)	0	0	0	NA	NA	NA	NA
UCON32|Repetitive element|Mammalia (Repetitive element)	0	0	0	NA	NA	NA	NA
MER97C|hAT|Homo sapiens (hAT)	0	0	0	NA	NA	NA	NA
EUTREP8|EUTREP8|Eutheria (EUTREP8)	0	0	0	NA	NA	NA	NA
LTR16B1|ERV3|Eutheria (ERV3)	0	0	0	NA	NA	NA	NA
LTR1C|ERV1|Homo sapiens (ERV1)	0	0	0	NA	NA	NA	NA
X1_LR|LTR Retrotransposon|Mammalia (LTR Retrotransposon)	0	0	0	NA	NA	NA	NA
L1M7_5end|L1|Mammalia (L1)	0	0	0	NA	NA	NA	NA
UCON69|Repetitive element|Mammalia (Repetitive element)	0	0	0	NA	NA	NA	NA
MamRep38|hAT|Mammalia (hAT)	0	0	0	NA	NA	NA	NA
MLT1O|ERV3|Eutheria (ERV3)	0	0	0	NA	NA	NA	NA
Charlie13b|hAT|Mammalia (hAT)	0	0	0	NA	NA	NA	NA
Charlie18a|hAT|Mammalia (hAT)	0	0	0	NA	NA	NA	NA
UCON59|Repetitive element|Mammalia (Repetitive element)	0	0	0	NA	NA	NA	NA
LTR86B2|ERV3|Mammalia (ERV3)	0	0	0	NA	NA	NA	NA
Eutr8|hAT|Eutheria (hAT)	0	0	0	NA	NA	NA	NA
LTR31|ERV1|Homo sapiens (ERV1)	0	0	0	NA	NA	NA	NA
GSATX|SAT|Primates (SAT)	0	0	0	NA	NA	NA	NA
BSRb|Satellite|Primates (Satellite)	0	0	0	NA	NA	NA	NA
MER96B|hAT|Homo sapiens (hAT)	0	0	0	NA	NA	NA	NA
MER103B|hAT|Homo sapiens (hAT)	0	0	0	NA	NA	NA	NA
Eutr6|Eutr6|Eutheria (Eutr6)	0	0	0	NA	NA	NA	NA
LTR16E2|ERV3|Eutheria (ERV3)	0	0	0	NA	NA	NA	NA
X25_DNA|DNA transposon|Mammalia (DNA transposon)	0	0	0	NA	NA	NA	NA
Eutr10|Eutr10|Eutheria (Eutr10)	0	0	0	NA	NA	NA	NA
L1M3B_5|L1|Homo sapiens (L1)	0	0	0	NA	NA	NA	NA
L1MEE_5|L1|Homo sapiens (L1)	0	0	0	NA	NA	NA	NA
UCON84|Repetitive element|Mammalia (Repetitive element)	0	0	0	NA	NA	NA	NA
LTR81AB|ERV1|Homo sapiens (ERV1)	0	0	0	NA	NA	NA	NA
MamGypLTR2c|Gypsy|Mammalia (Gypsy)	0	0	0	NA	NA	NA	NA
HERVR|ERV1|Papio hamadryas (ERV1)	0	0	0	NA	NA	NA	NA
BSRd|Satellite|Primates (Satellite)	0	0	0	NA	NA	NA	NA
UCON92|Repetitive element|Mammalia (Repetitive element)	0	0	0	NA	NA	NA	NA
X6a_DNA|DNA transposon|Mammalia (DNA transposon)	0	0	0	NA	NA	NA	NA
X12_LINE|Vingi|Mammalia (Vingi)	0	0	0	NA	NA	NA	NA
MER116|DNA transposon|Homo sapiens (DNA transposon)	0	0	0	NA	NA	NA	NA
MamGypLTR1c|Gypsy|Mammalia (Gypsy)	0	0	0	NA	NA	NA	NA
UCON64|Repetitive element|Mammalia (Repetitive element)	0	0	0	NA	NA	NA	NA
UCON41|Repetitive element|Mammalia (Repetitive element)	0	0	0	NA	NA	NA	NA
MLT1G2|ERV3|Homo sapiens (ERV3)	0	0	0	NA	NA	NA	NA
X32_DNA|Mariner/Tc1|Mammalia (Mariner/Tc1)	0	0	0	NA	NA	NA	NA
LTR54B|ERV1|Eutheria (ERV1)	0	0	0	NA	NA	NA	NA
LTR78B|ERV1|Homo sapiens (ERV1)	0	0	0	NA	NA	NA	NA
MER66D|ERV1|Homo sapiens (ERV1)	0	0	0	NA	NA	NA	NA
UCON44|Repetitive element|Mammalia (Repetitive element)	0	0	0	NA	NA	NA	NA
X11_LINE|RTE|Mammalia (RTE)	0	0	0	NA	NA	NA	NA
Eutr3|Eutr3|Eutheria (Eutr3)	0	0	0	NA	NA	NA	NA
Eutr18|Eutr18|Eutheria (Eutr18)	0	0	0	NA	NA	NA	NA
L1M3D_5|L1|Eutheria (L1)	0	0	0	NA	NA	NA	NA
LTR40A|ERV3|Homo sapiens (ERV3)	0	0	0	NA	NA	NA	NA
CHARLIE2|hAT|Eutheria (hAT)	0	0	0	NA	NA	NA	NA
UCON101|Repetitive element|Mammalia (Repetitive element)	0	0	0	NA	NA	NA	NA
MLT1M|ERV3|Mammalia (ERV3)	0	0	0	NA	NA	NA	NA
L1ME4A|L1|Homo sapiens (L1)	0	0	0	NA	NA	NA	NA
LTR86B1|ERV3|Mammalia (ERV3)	0	0	0	NA	NA	NA	NA
Eutr13|Eutr13|Eutheria (Eutr13)	0	0	0	NA	NA	NA	NA
LTR88c|Gypsy|Mammalia (Gypsy)	0	0	0	NA	NA	NA	NA
ZOMBI_C|Mariner/Tc1|Eutheria (Mariner/Tc1)	0	0	0	NA	NA	NA	NA
Eutr15|Eutr15|Eutheria (Eutr15)	0	0	0	NA	NA	NA	NA
MER121|hAT|Mammalia (hAT)	0	0	0	NA	NA	NA	NA
X28_DNA|DNA transposon|Mammalia (DNA transposon)	0	0	0	NA	NA	NA	NA
UCON106|Repetitive element|Mammalia (Repetitive element)	0	0	0	NA	NA	NA	NA
MLT1J|ERV3|Eutheria (ERV3)	0	0	0	NA	NA	NA	NA
UCON52|hAT|Mammalia (hAT)	0	0	0	NA	NA	NA	NA
GSAT|SAT|Primates (SAT)	0	0	0	NA	NA	NA	NA
UCON85|Repetitive element|Mammalia (Repetitive element)	0	0	0	NA	NA	NA	NA
EUTREP6|EUTREP6|Eutheria (EUTREP6)	0	0	0	NA	NA	NA	NA
X23_DNA|DNA transposon|Mammalia (DNA transposon)	0	0	0	NA	NA	NA	NA
MER110|ERV1|Homo sapiens (ERV1)	0	0	0	NA	NA	NA	NA
MamGypLTR2b|Gypsy|Mammalia (Gypsy)	0	0	0	NA	NA	NA	NA
UCON71|Repetitive element|Mammalia (Repetitive element)	0	0	0	NA	NA	NA	NA
LTR1C3|ERV1|Primates (ERV1)	0	0	0	NA	NA	NA	NA
UCON81|hAT|Mammalia (hAT)	0	0	0	NA	NA	NA	NA
Kanga11a|Mariner/Tc1|Mammalia (Mariner/Tc1)	0	0	0	NA	NA	NA	NA
X6b_DNA|DNA transposon|Mammalia (DNA transposon)	0	0	0	NA	NA	NA	NA
MamRep564|Transposable Element|Mammalia (Transposable Element)	0	0	0	NA	NA	NA	NA
LTR81B|ERV1|Mammalia (ERV1)	0	0	0	NA	NA	NA	NA
IN25|L1|Homo sapiens (L1)	0	0	0	NA	NA	NA	NA
MER84I|Endogenous Retrovirus|Homo sapiens (Endogenous Retrovirus)	0	0	0	NA	NA	NA	NA
UCON99|DNA transposon|Mammalia (DNA transposon)	0	0	0	NA	NA	NA	NA
MER89|ERV1|Homo sapiens (ERV1)	0	0	0	NA	NA	NA	NA
X2b_DNA|DNA transposon|Mammalia (DNA transposon)	0	0	0	NA	NA	NA	NA
MER119|hAT|Homo sapiens (hAT)	0	0	0	NA	NA	NA	NA
LTR79|ERV3|Mammalia (ERV3)	0	0	0	NA	NA	NA	NA
MER69B|hAT|Eutheria (hAT)	0	0	0	NA	NA	NA	NA
UCON42|Mariner/Tc1|Mammalia (Mariner/Tc1)	0	0	0	NA	NA	NA	NA
UCON82|Repetitive element|Mammalia (Repetitive element)	0	0	0	NA	NA	NA	NA
UCON72|Repetitive element|Mammalia (Repetitive element)	0	0	0	NA	NA	NA	NA
EUTREP10|Endogenous Retrovirus|Eutheria (Endogenous Retrovirus)	0	0	0	NA	NA	NA	NA
MER35|MER35|Homo sapiens (MER35)	0	0	0	NA	NA	NA	NA
ORSL-2a|hAT|Mammalia (hAT)	0	0	0	NA	NA	NA	NA
EUTREP3|hAT|Eutheria (hAT)	0	0	0	NA	NA	NA	NA
X21_DNA|hAT|Mammalia (hAT)	0	0	0	NA	NA	NA	NA
UCON53|Repetitive element|Mammalia (Repetitive element)	0	0	0	NA	NA	NA	NA
LTR38|ERV1|Homo sapiens (ERV1)	0	0	0	NA	NA	NA	NA
LTR33B|ERV3|Mammalia (ERV3)	0	0	0	NA	NA	NA	NA
MER92A|ERV1|Homo sapiens (ERV1)	0	0	0	NA	NA	NA	NA
MERX|Mariner/Tc1|Eutheria (Mariner/Tc1)	0	0	0	NA	NA	NA	NA
X18_LINE|CR1|Mammalia (CR1)	0	0	0	NA	NA	NA	NA
MER124|Transposable Element|Mammalia (Transposable Element)	0	0	0	NA	NA	NA	NA
UCON86|L2|Mammalia (L2)	0	0	0	NA	NA	NA	NA
MLT1J1|ERV3|Eutheria (ERV3)	0	0	0	NA	NA	NA	NA
HSAT6|SAT|Homo sapiens (SAT)	0	0	0	NA	NA	NA	NA
X3_LR|LTR Retrotransposon|Mammalia (LTR Retrotransposon)	0	0	0	NA	NA	NA	NA
MARE6|Tx1|Mammalia (Tx1)	0	0	0	NA	NA	NA	NA
UCON62|Repetitive element|Mammalia (Repetitive element)	0	0	0	NA	NA	NA	NA
EUTREP14|EUTREP14|Eutheria (EUTREP14)	0	0	0	NA	NA	NA	NA
MamRep137|Mariner/Tc1|Mammalia (Mariner/Tc1)	0	0	0	NA	NA	NA	NA
Charlie15a|hAT|Eutheria (hAT)	0	0	0	NA	NA	NA	NA
LTR16A|ERV3|Eutheria (ERV3)	0	0	0	NA	NA	NA	NA
LTR78|ERV1|Mammalia (ERV1)	0	0	0	NA	NA	NA	NA
MARE5|hAT|Mammalia (hAT)	0	0	0	NA	NA	NA	NA
MLT1J-int|ERV3|Eutheria (ERV3)	0	0	0	NA	NA	NA	NA
X4a_DNA|DNA transposon|Mammalia (DNA transposon)	0	0	0	NA	NA	NA	NA
MamRep605|Transposable Element|Mammalia (Transposable Element)	0	0	0	NA	NA	NA	NA
UCON60|Repetitive element|Mammalia (Repetitive element)	0	0	0	NA	NA	NA	NA
UCON83|Repetitive element|Mammalia (Repetitive element)	0	0	0	NA	NA	NA	NA
UCON43|Repetitive element|Mammalia (Repetitive element)	0	0	0	NA	NA	NA	NA
L1PA17_5|L1|Homo sapiens (L1)	0	0	0	NA	NA	NA	NA
MamGypLTR3|Gypsy|Mammalia (Gypsy)	0	0	0	NA	NA	NA	NA
MER46C|Mariner/Tc1|Eutheria (Mariner/Tc1)	0	0	0	NA	NA	NA	NA
MER58C|hAT|Eutheria (hAT)	0	0	0	NA	NA	NA	NA
LTR64|ERV1|Homo sapiens (ERV1)	0	0	0	NA	NA	NA	NA
LTR33|ERV3|Eutheria (ERV3)	0	0	0	NA	NA	NA	NA
X27_DNA|DNA transposon|Mammalia (DNA transposon)	0	0	0	NA	NA	NA	NA
Eutr12|Eutr12|Eutheria (Eutr12)	0	0	0	NA	NA	NA	NA
L1MEB_5|L1|Homo sapiens (L1)	0	0	0	NA	NA	NA	NA
LTR82A|ERV3|Eutheria (ERV3)	0	0	0	NA	NA	NA	NA
KER|KER|Homo sapiens (KER)	0	0	0	NA	NA	NA	NA
UCON132a|hAT|Mammalia (hAT)	0	0	0	NA	NA	NA	NA
UCON46|Repetitive element|Mammalia (Repetitive element)	0	0	0	NA	NA	NA	NA
X24_DNA|DNA transposon|Mammalia (DNA transposon)	0	0	0	NA	NA	NA	NA
MER73|ERV3|Homo sapiens (ERV3)	0	0	0	NA	NA	NA	NA
Helitron3Na_Mam|Helitron|Mammalia (Helitron)	0	0	0	NA	NA	NA	NA
UCON67|Repetitive element|Mammalia (Repetitive element)	0	0	0	NA	NA	NA	NA
MER97A|hAT|Homo sapiens (hAT)	0	0	0	NA	NA	NA	NA
X17_DNA|Repetitive element|Mammalia (Repetitive element)	0	0	0	NA	NA	NA	NA
HAL1|L1|Eutheria (L1)	0	0	0	NA	NA	NA	NA
LTR87|ERV3|Eutheria (ERV3)	0	0	0	NA	NA	NA	NA
ORSL-2b|hAT|Mammalia (hAT)	0	0	0	NA	NA	NA	NA
SUBTEL2_sat|SAT|Primates (SAT)	0	0	0	NA	NA	NA	NA
UCON75|Repetitive element|Mammalia (Repetitive element)	0	0	0	NA	NA	NA	NA
UCON57|Repetitive element|Mammalia (Repetitive element)	0	0	0	NA	NA	NA	NA
MLT1J2|ERV3|Eutheria (ERV3)	0	0	0	NA	NA	NA	NA
X24_LINE|L2|Mammalia (L2)	0	0	0	NA	NA	NA	NA
MARE1|Mariner/Tc1|Mammalia (Mariner/Tc1)	0	0	0	NA	NA	NA	NA
X29b_DNA|DNA transposon|Mammalia (DNA transposon)	0	0	0	NA	NA	NA	NA
L1MEA_5|L1|Homo sapiens (L1)	0	0	0	NA	NA	NA	NA
L1M2A1_5|L1|Homo sapiens (L1)	0	0	0	NA	NA	NA	NA
LTR75B|ERV3|Homo sapiens (ERV3)	0	0	0	NA	NA	NA	NA
X34_DNA|DNA transposon|Mammalia (DNA transposon)	0	0	0	NA	NA	NA	NA
Eutr17|Eutr17|Eutheria (Eutr17)	0	0	0	NA	NA	NA	NA
MamRep1894|hAT|Mammalia (hAT)	0	0	0	NA	NA	NA	NA
L1ME3F_3end|L1|Eutheria (L1)	0	0	0	NA	NA	NA	NA
UCON90|Repetitive element|Mammalia (Repetitive element)	0	0	0	NA	NA	NA	NA
HSAT4|SAT|Homo sapiens (SAT)	0	0	0	NA	NA	NA	NA
EUTREP1|DNA transposon|Eutheria (DNA transposon)	0	0	0	NA	NA	NA	NA
LTR41C|ERV3|Homo sapiens (ERV3)	0	0	0	NA	NA	NA	NA
TIGGER8|Mariner/Tc1|Homo sapiens (Mariner/Tc1)	0	0	0	NA	NA	NA	NA
EuthAT-N1|hAT|Eutheria (hAT)	0	0	0	NA	NA	NA	NA
UCON97|Repetitive element|Mammalia (Repetitive element)	0	0	0	NA	NA	NA	NA
UCON47|Repetitive element|Mammalia (Repetitive element)	0	0	0	NA	NA	NA	NA
X13_LINE|Non-LTR Retrotransposon|Mammalia (Non-LTR Retrotransposon)	0	0	0	NA	NA	NA	NA
LTR84a|ERV3|Eutheria (ERV3)	0	0	0	NA	NA	NA	NA
L2C|L2|Eutheria (L2)	0	0	0	NA	NA	NA	NA
LTR86C|ERV3|Mammalia (ERV3)	0	0	0	NA	NA	NA	NA
Charlie21a|hAT|Eutheria (hAT)	0	0	0	NA	NA	NA	NA
UCON51|Repetitive element|Mammalia (Repetitive element)	0	0	0	NA	NA	NA	NA
MER80B|hAT|Homo sapiens (hAT)	0	0	0	NA	NA	NA	NA
EUTREP2|EUTREP2|Eutheria (EUTREP2)	0	0	0	NA	NA	NA	NA
Eutr5|Eutr5|Eutheria (Eutr5)	0	0	0	NA	NA	NA	NA
UCON54|Repetitive element|Mammalia (Repetitive element)	0	0	0	NA	NA	NA	NA
X22_DNA|DNA transposon|Mammalia (DNA transposon)	0	0	0	NA	NA	NA	NA
MER5C1|hAT|Eutheria (hAT)	0	0	0	NA	NA	NA	NA
X1_DNA|Mariner/Tc1|Eutheria (Mariner/Tc1)	0	0	0	NA	NA	NA	NA
FORDPREFECT|hAT|Homo sapiens (hAT)	0	0	0	NA	NA	NA	NA
EuthAT-2B|hAT|Eutheria (hAT)	0	0	0	NA	NA	NA	NA
EUTREP4|EUTREP4|Eutheria (EUTREP4)	0	0	0	NA	NA	NA	NA
MLT1G1|ERV3|Homo sapiens (ERV3)	0	0	0	NA	NA	NA	NA
EUTREP12|EUTREP12|Eutheria (EUTREP12)	0	0	0	NA	NA	NA	NA
X18_DNA|DNA transposon|Mammalia (DNA transposon)	0	0	0	NA	NA	NA	NA
MER104|DNA transposon|Eutheria (DNA transposon)	0	0	0	NA	NA	NA	NA
PRIMAX_I|Endogenous Retrovirus|Homo sapiens (Endogenous Retrovirus)	0	0	0	NA	NA	NA	NA
LTR85a|Gypsy|Mammalia (Gypsy)	0	0	0	NA	NA	NA	NA
X10b_DNA|Mariner/Tc1|Mammalia (Mariner/Tc1)	0	0	0	NA	NA	NA	NA
UCON102|Repetitive element|Mammalia (Repetitive element)	0	0	0	NA	NA	NA	NA
LTR80B|ERV3|Eutheria (ERV3)	0	0	0	NA	NA	NA	NA
X5b_DNA|DNA transposon|Mammalia (DNA transposon)	0	0	0	NA	NA	NA	NA
LTR27D|ERV1|Homo sapiens (ERV1)	0	0	0	NA	NA	NA	NA
UCON40|Repetitive element|Mammalia (Repetitive element)	0	0	0	NA	NA	NA	NA
MER63B|DNA transposon|Homo sapiens (DNA transposon)	0	0	0	NA	NA	NA	NA
MER54B|ERV3|Homo sapiens (ERV3)	0	0	0	NA	NA	NA	NA
LTR16D1|ERV3|Eutheria (ERV3)	0	0	0	NA	NA	NA	NA
UCON95|hAT|Mammalia (hAT)	0	0	0	NA	NA	NA	NA
LTR16A1|ERV3|Homo sapiens (ERV3)	0	0	0	NA	NA	NA	NA
L3|CR1|Homo sapiens (CR1)	0	0	0	NA	NA	NA	NA
MARE9|MARE9|Mammalia (MARE9)	0	0	0	NA	NA	NA	NA
LTR85c|Gypsy|Mammalia (Gypsy)	0	0	0	NA	NA	NA	NA
MER113|hAT|Homo sapiens (hAT)	0	0	0	NA	NA	NA	NA
X4b_DNA|DNA transposon|Mammalia (DNA transposon)	0	0	0	NA	NA	NA	NA
LTR50|ERV3|Homo sapiens (ERV3)	0	0	0	NA	NA	NA	NA
MER110I|ERV1|Homo sapiens (ERV1)	0	0	0	NA	NA	NA	NA
MamRep488|hAT|Mammalia (hAT)	0	0	0	NA	NA	NA	NA
UCON70|Repetitive element|Mammalia (Repetitive element)	0	0	0	NA	NA	NA	NA
MamGypLTR2|Gypsy|Mammalia (Gypsy)	0	0	0	NA	NA	NA	NA
PABL_BI|ERV1|Homo sapiens (ERV1)	0	0	0	NA	NA	NA	NA
Tigger16a|Mariner/Tc1|Mammalia (Mariner/Tc1)	0	0	0	NA	NA	NA	NA
X11_DNA|DNA transposon|Mammalia (DNA transposon)	0	0	0	NA	NA	NA	NA
MER6B|Mariner/Tc1|Homo sapiens (Mariner/Tc1)	0	0	0	NA	NA	NA	NA
X17_LINE|CR1|Mammalia (CR1)	0	0	0	NA	NA	NA	NA
UCON105|Repetitive element|Mammalia (Repetitive element)	0	0	0	NA	NA	NA	NA
Helitron1Nb_Mam|Helitron|Eutheria (Helitron)	0	0	0	NA	NA	NA	NA
MARE4|MARE4|Mammalia (MARE4)	0	0	0	NA	NA	NA	NA
UCON38|Repetitive element|Mammalia (Repetitive element)	0	0	0	NA	NA	NA	NA
Charlie16a|hAT|Mammalia (hAT)	0	0	0	NA	NA	NA	NA
LTR81C|ERV1|Mammalia (ERV1)	0	0	0	NA	NA	NA	NA
MER105|DNA transposon|Homo sapiens (DNA transposon)	0	0	0	NA	NA	NA	NA
UCON103|Repetitive element|Mammalia (Repetitive element)	0	0	0	NA	NA	NA	NA
UCON48|Repetitive element|Eutheria (Repetitive element)	0	0	0	NA	NA	NA	NA
UCON35|Repetitive element|Mammalia (Repetitive element)	0	0	0	NA	NA	NA	NA
MER89I|ERV1|Homo sapiens (ERV1)	0	0	0	NA	NA	NA	NA
CHARLIE2B|hAT|Homo sapiens (hAT)	0	0	0	NA	NA	NA	NA
LTR38A1|ERV1|Homo sapiens (ERV1)	0	0	0	NA	NA	NA	NA
MLT1I|ERV3|Homo sapiens (ERV3)	0	0	0	NA	NA	NA	NA
LTR90B|LTR Retrotransposon|Mammalia (LTR Retrotransposon)	0	0	0	NA	NA	NA	NA
MER69A|hAT|Eutheria (hAT)	0	0	0	NA	NA	NA	NA
ALINE|Non-LTR Retrotransposon|Mammalia (Non-LTR Retrotransposon)	0	0	0	NA	NA	NA	NA
MER75A|piggyBac|Primates (piggyBac)	0	0	0	NA	NA	NA	NA
UCON98|Repetitive element|Mammalia (Repetitive element)	0	0	0	NA	NA	NA	NA
LTR16C|ERV3|Homo sapiens (ERV3)	0	0	0	NA	NA	NA	NA
X2a_DNA|DNA transposon|Mammalia (DNA transposon)	0	0	0	NA	NA	NA	NA
MER94|hAT|Homo sapiens (hAT)	0	0	0	NA	NA	NA	NA
MER47C|Mariner/Tc1|Eutheria (Mariner/Tc1)	0	0	0	NA	NA	NA	NA
UCON89|Repetitive element|Mammalia (Repetitive element)	0	0	0	NA	NA	NA	NA
L1M6B_5end|L1|Homo sapiens (L1)	0	0	0	NA	NA	NA	NA
EUTREP11|EUTREP11|Eutheria (EUTREP11)	0	0	0	NA	NA	NA	NA
MARE7|Integrated Virus|Mammalia (Integrated Virus)	0	0	0	NA	NA	NA	NA
Charlie27|hAT|Eutheria (hAT)	0	0	0	NA	NA	NA	NA
MER88|ERV3|Homo sapiens (ERV3)	0	0	0	NA	NA	NA	NA
UCON73|Repetitive element|Mammalia (Repetitive element)	0	0	0	NA	NA	NA	NA
X20_LINE|CR1|Mammalia (CR1)	0	0	0	NA	NA	NA	NA
L1MED_5|L1|Homo sapiens (L1)	0	0	0	NA	NA	NA	NA
SN5|SAT|Homo sapiens (SAT)	0	0	0	NA	NA	NA	NA
MER20B|hAT|Homo sapiens (hAT)	0	0	0	NA	NA	NA	NA
X15_DNA|hAT|Mammalia (hAT)	0	0	0	NA	NA	NA	NA
MER94B|hAT|Homo sapiens (hAT)	0	0	0	NA	NA	NA	NA
UCON39|DNA transposon|Mammalia (DNA transposon)	0	0	0	NA	NA	NA	NA
LTR40A1|ERV3|Eutheria (ERV3)	0	0	0	NA	NA	NA	NA
L5|RTEX|Mammalia (RTEX)	0	0	0	NA	NA	NA	NA
L3b_3end|CR1|Mammalia (CR1)	0	0	0	NA	NA	NA	NA
X4_LR|LTR Retrotransposon|Eutheria (LTR Retrotransposon)	0	0	0	NA	NA	NA	NA
Tigger16b|Mariner/Tc1|Mammalia (Mariner/Tc1)	0	0	0	NA	NA	NA	NA
EUTREP7|EUTREP7|Eutheria (EUTREP7)	0	0	0	NA	NA	NA	NA
LTR16E|ERV3|Homo sapiens (ERV3)	0	0	0	NA	NA	NA	NA
MER97B|hAT|Homo sapiens (hAT)	0	0	0	NA	NA	NA	NA
MER104B|DNA transposon|Eutheria (DNA transposon)	0	0	0	NA	NA	NA	NA
X20_DNA|DNA transposon|Mammalia (DNA transposon)	0	0	0	NA	NA	NA	NA
UCON61|Repetitive element|Mammalia (Repetitive element)	0	0	0	NA	NA	NA	NA
UCON68|Repetitive element|Mammalia (Repetitive element)	0	0	0	NA	NA	NA	NA
Charlie13a|hAT|Mammalia (hAT)	0	0	0	NA	NA	NA	NA
MamRep4096|hAT|Mammalia (hAT)	0	0	0	NA	NA	NA	NA
X15_LINE|L2|Mammalia (L2)	0	0	0	NA	NA	NA	NA
EuthAT-1|hAT|Eutheria (hAT)	0	0	0	NA	NA	NA	NA
LTR85b|Gypsy|Mammalia (Gypsy)	0	0	0	NA	NA	NA	NA
MARE10|MARE10|Mammalia (MARE10)	0	0	0	NA	NA	NA	NA
UCON33|Repetitive element|Mammalia (Repetitive element)	0	0	0	NA	NA	NA	NA
L1MC4_5end|L1|Eutheria (L1)	0	0	0	NA	NA	NA	NA
Tigger15a|Mariner/Tc1|Mammalia (Mariner/Tc1)	0	0	0	NA	NA	NA	NA
LTR72B|ERV1|Homo sapiens (ERV1)	0	0	0	NA	NA	NA	NA
Eutr1|Eutr1|Eutheria (Eutr1)	0	0	0	NA	NA	NA	NA
MER57C1|ERV1|Eutheria (ERV1)	0	0	0	NA	NA	NA	NA
X26_DNA|Mariner/Tc1|Mammalia (Mariner/Tc1)	0	0	0	NA	NA	NA	NA
MER45|hAT|Homo sapiens (hAT)	0	0	0	NA	NA	NA	NA
LTR82B|ERV3|Mammalia (ERV3)	0	0	0	NA	NA	NA	NA
MER101B|ERV1|Homo sapiens (ERV1)	0	0	0	NA	NA	NA	NA
UCON58|Repetitive element|Mammalia (Repetitive element)	0	0	0	NA	NA	NA	NA
Charlie26a|hAT|Mammalia (hAT)	0	0	0	NA	NA	NA	NA
X5a_DNA|DNA transposon|Mammalia (DNA transposon)	0	0	0	NA	NA	NA	NA
MER67D|ERV1|Homo sapiens (ERV1)	0	0	0	NA	NA	NA	NA
LTR88a|Gypsy|Mammalia (Gypsy)	0	0	0	NA	NA	NA	NA
MER103C|hAT|Homo sapiens (hAT)	0	0	0	NA	NA	NA	NA
CR1_Mam|CR1|Mammalia (CR1)	0	0	0	NA	NA	NA	NA
MER91C|hAT|Homo sapiens (hAT)	0	0	0	NA	NA	NA	NA
MER96|hAT|Homo sapiens (hAT)	0	0	0	NA	NA	NA	NA
MLT1G3|ERV3|Homo sapiens (ERV3)	0	0	0	NA	NA	NA	NA
MER34D|ERV1|Primates (ERV1)	0	0	0	NA	NA	NA	NA
LTR27E|ERV1|Homo sapiens (ERV1)	0	0	0	NA	NA	NA	NA
LTR33C|ERV3|Eutheria (ERV3)	0	0	0	NA	NA	NA	NA
X33a_DNA|Mariner/Tc1|Mammalia (Mariner/Tc1)	0	0	0	NA	NA	NA	NA
L1ME3C_3end|L1|Eutheria (L1)	0	0	0	NA	NA	NA	NA
FORDPREFECT_A|hAT|Homo sapiens (hAT)	0	0	0	NA	NA	NA	NA
MER76-int|ERV3|Eutheria (ERV3)	0	0	0	NA	NA	NA	NA
BSRf|Satellite|Primates (Satellite)	0	0	0	NA	NA	NA	NA
UCON93|Repetitive element|Mammalia (Repetitive element)	0	0	0	NA	NA	NA	NA
HERV4_LTR|Endogenous Retrovirus|Homo sapiens (Endogenous Retrovirus)	0	0	0	NA	NA	NA	NA
Eutr14|Eutr14|Eutheria (Eutr14)	0	0	0	NA	NA	NA	NA
MamGypLTR1b|Gypsy|Mammalia (Gypsy)	0	0	0	NA	NA	NA	NA
TIGGER9|Mariner/Tc1|Homo sapiens (Mariner/Tc1)	0	0	0	NA	NA	NA	NA
LTR16A2|ERV3|Homo sapiens (ERV3)	0	0	0	NA	NA	NA	NA
Tigger9b|Mariner/Tc1|Eutheria (Mariner/Tc1)	0	0	0	NA	NA	NA	NA
Eutr4|Eutr4|Eutheria (Eutr4)	0	0	0	NA	NA	NA	NA
LTR80A|ERV3|Eutheria (ERV3)	0	0	0	NA	NA	NA	NA
Eutr2|Eutr2|Eutheria (Eutr2)	0	0	0	NA	NA	NA	NA
X29a_DNA|DNA transposon|Mammalia (DNA transposon)	0	0	0	NA	NA	NA	NA
UCON49|L2|Mammalia (L2)	0	0	0	NA	NA	NA	NA
UCON100|DNA transposon|Mammalia (DNA transposon)	0	0	0	NA	NA	NA	NA
Tigger10|Mariner/Tc1|Mammalia (Mariner/Tc1)	0	0	0	NA	NA	NA	NA
UCON77|Repetitive element|Mammalia (Repetitive element)	0	0	0	NA	NA	NA	NA
LTR86A2|ERV3|Mammalia (ERV3)	0	0	0	NA	NA	NA	NA
