# Supplementary material for: KAP1 regulates endogenous retroviruses in adult human cells and contributes to innate immune control
Source: EMBO Rep. 2018 Jul 30;19(10):e45000. doi: 10.15252/embr.201745000 (PMC6172469; doi:10.15252/embr.201745000)
Supplement: Supplementary file 4 — Dataset EV2 [file EMBR-19-e45000-s004.xlsx]

## Sheet: Dataset_EV2
Dataset EV2
Relative expression changes of genes between WT and KAP1 KO HeLa cells.
Log2 fold change shows gene expression changes between HeLa wildtype and knockout samples where WT RPKM values were divided by KO RPKM values after triplicate biological replicates were subjected to mRNA-sequencing.
Negative log2 fold changes indicate genes upregulated in the KAP1 knockout samples.
EnsemblID	baseMean	log2FoldChange (WT/KO)	lfcSE	stat	pvalue	padj	external_gene_id	chromosome_name	start_position	end_position	strand
ENSG00000117148	2494.24	-3.54254	0.374174	73.7388	8.92e-18	1.03e-13	ACTL8	1	18081808	18153558	1
ENSG00000090530	649.725	2.91965	0.34299	64.2157	1.12e-15	6.43e-12	LEPREL1	3	189674517	189840226	-1
ENSG00000120708	429.946	3.47645	0.412169	59.8321	1.03e-14	3.97e-11	TGFBI	5	135364584	135399507	1
ENSG00000142910	466.832	1.75665	0.233509	54.2455	1.77e-13	5.1e-10	TINAGL1	1	32042116	32053288	1
ENSG00000099377	650.515	1.65626	0.237379	46.4971	9.18e-12	2.12e-08	HSD3B7	16	30996519	31000473	1
ENSG00000091490	640.985	2.69257	0.376309	45.9059	1.24e-11	2.38e-08	SEL1L3	4	25749055	25865382	-1
ENSG00000135346	155.731	5.33878	0.710715	44.8842	2.09e-11	3.18e-08	CGA	6	87795216	87804824	-1
ENSG00000125730	1025.85	3.40411	0.465261	44.7765	2.21e-11	3.18e-08	C3	19	6677715	6730573	-1
ENSG00000125968	3920.08	-1.72705	0.25649	42.9061	5.74e-11	7.36e-08	ID1	20	30193086	30194318	1
ENSG00000158050	2567.19	-1.49236	0.236523	38.2092	6.36e-10	7.33e-07	DUSP2	2	96808905	96811179	-1
ENSG00000142871	4764.35	-1.65333	0.263075	37.5447	8.93e-10	9.36e-07	CYR61	1	86046444	86049645	1
ENSG00000128487	2154.79	-0.977238	0.159069	37.0962	1.12e-09	1.08e-06	SPECC1	17	19912657	20222339	1
ENSG00000115919	36.1936	5.13371	0.879062	36.4322	1.58e-09	1.4e-06	KYNU	2	143635067	143799890	1
ENSG00000198182	153.638	-2.01177	0.329202	35.5626	2.47e-09	2.03e-06	ZNF607	19	38187264	38210691	-1
ENSG00000196387	146.181	-2.13867	0.355485	34.2408	4.87e-09	3.74e-06	ZNF140	12	133656424	133684130	1
ENSG00000130635	4349.39	1.48213	0.252432	33.112	8.7e-09	6.27e-06	COL5A1	9	137533620	137736686	1
ENSG00000133943	67.527	2.87695	0.495651	31.5949	1.9e-08	1.29e-05	C14orf159	14	91526677	91691976	1
ENSG00000182197	782.203	1.15385	0.204229	31.2537	2.26e-08	1.45e-05	EXT1	8	118806729	119124092	-1
ENSG00000123358	3776.1	-1.97982	0.347015	30.3091	3.68e-08	2.24e-05	NR4A1	12	52416616	52453291	1
ENSG00000163565	255.732	1.99182	0.35534	29.9515	4.43e-08	2.55e-05	IFI16	1	158969758	159024945	1
ENSG00000130487	49.627	6.62547	1.22871	29.6506	5.17e-08	2.84e-05	KLHDC7B	22	50986462	50989451	1
ENSG00000135114	193.024	4.20132	0.697713	29.5575	5.43e-08	2.84e-05	OASL	12	121458095	121477045	-1
ENSG00000169851	61.3447	3.25714	0.582865	29.2064	6.51e-08	3.26e-05	PCDH7	4	30722037	31148422	1
ENSG00000170485	247.84	1.82141	0.333402	28.3496	1.01e-07	4.87e-05	NPAS2	2	101436614	101613291	1
ENSG00000182326	575.147	1.72515	0.318382	28.035	1.19e-07	5.49e-05	C1S	12	7096351	7178336	1
ENSG00000161638	1895.67	1.38361	0.259389	27.4868	1.58e-07	7.01e-05	ITGA5	12	54789045	54813244	-1
ENSG00000063660	900.656	0.972649	0.188892	26.1248	3.2e-07	0.000136671	GPC1	2	241375088	241407493	1
ENSG00000008513	181.178	1.63698	0.316286	25.9072	3.58e-07	0.000147515	ST3GAL1	8	134467091	134584183	-1
ENSG00000171310	153.082	2.14574	0.413788	25.3755	4.72e-07	0.000182722	CHST11	12	104849073	105155792	1
ENSG00000243649	384.004	2.36603	0.448711	25.361	4.75e-07	0.000182722	CFB	6	31895475	31919861	1
ENSG00000171606	424.204	-1.25303	0.246501	25.2457	5.05e-07	0.000187727	ZNF274	19	58694396	58724928	1
ENSG00000132854	181.103	-2.84986	0.536512	25.0677	5.54e-07	0.000199443	KANK4	1	62702651	62785085	-1
ENSG00000256087	84.1536	-2.76104	0.542269	23.5552	1.21e-06	0.000424097	ZNF432	19	52534632	52598991	-1
ENSG00000132692	38.3618	3.58858	0.712926	23.2409	1.43e-06	0.000484686	BCAN	1	156611182	156629324	1
ENSG00000087074	570.094	-1.33959	0.275255	22.9987	1.62e-06	0.000534046	PPP1R15A	19	49375649	49379314	1
ENSG00000105246	135.421	-3.46861	0.668727	22.8065	1.79e-06	0.000573801	EBI3	19	4229495	4237528	1
ENSG00000066735	2331.56	-1.16385	0.241077	22.7239	1.87e-06	0.000582828	KIF26A	14	104605060	104647231	1
ENSG00000177613	228.879	1.60756	0.330332	22.6282	1.97e-06	0.000596465	CSTF2T	10	53455247	53459355	-1
ENSG00000256683	89.6535	-2.30583	0.471588	22.3312	2.29e-06	0.000678356	ZNF350	19	52467596	52490109	-1
ENSG00000135318	126.28	1.66036	0.34999	21.8512	2.95e-06	0.000837218	NT5E	6	86159809	86205500	1
ENSG00000118523	689.144	-2.11732	0.435849	21.8313	2.98e-06	0.000837218	CTGF	6	132269316	132272513	-1
ENSG00000077150	3121.63	0.998076	0.213584	21.4132	3.7e-06	0.00101635	NFKB2	10	104153867	104162281	1
ENSG00000149927	45.2488	5.08388	1.00812	21.0528	4.47e-06	0.00119806	DOC2A	16	30016830	30034591	-1
ENSG00000207166	53.8992	-3.2103	0.665884	20.7363	5.27e-06	0.00138118	SNORA68	19	17973397	17973529	1
ENSG00000075643	1263.92	1.48716	0.322985	20.3875	6.32e-06	0.00162042	MOCOS	18	33767482	33852120	1
ENSG00000167676	508.282	1.72452	0.374156	20.1808	7.05e-06	0.00176602	PLIN4	19	4502204	4517716	-1
ENSG00000111181	13.5282	9.24034	2.83004	19.9502	7.95e-06	0.00194991	SLC6A12	12	299243	323736	-1
ENSG00000095383	308.613	1.26213	0.280028	19.8102	8.55e-06	0.00205434	TBC1D2	9	100961311	101017915	-1
ENSG00000141424	1287.41	1.2239	0.272252	19.6688	9.21e-06	0.00216705	SLC39A6	18	33688495	33709348	-1
ENSG00000184985	266.799	1.84393	0.409761	19.1152	1.23e-05	0.00283781	SORCS2	4	7194265	7744554	1
ENSG00000113140	23.8883	4.33636	0.983737	19.0461	1.28e-05	0.00288479	SPARC	5	151040657	151066726	-1
ENSG00000116690	58.7038	3.08508	0.679435	19.0003	1.31e-05	0.00289796	PRG4	1	186265405	186283694	1
ENSG00000185928+ENSG00000013364	1707.2	0.72314	0.166912	18.5966	1.62e-05	0.00351354	NA	NA	NA	NA	NA
ENSG00000108846	144.913	3.1299	0.685551	18.2256	1.96e-05	0.00418967	ABCC3	17	48712138	48769613	1
ENSG00000148795	94.7328	-1.86261	0.427833	18.11	2.08e-05	0.00437089	CYP17A1	10	104590288	104597290	-1
ENSG00000115738	353.339	-1.77638	0.406766	18.042	2.16e-05	0.00444893	ID2	2	8818975	8824583	1
ENSG00000111859	532.394	0.961269	0.227553	17.6161	2.7e-05	0.0054674	NEDD9	6	11183531	11382581	-1
ENSG00000115380	2812.09	1.23622	0.291071	17.5332	2.82e-05	0.0056126	EFEMP1	2	56093102	56151274	-1
ENSG00000240065	193.582	1.51482	0.356562	17.4293	2.98e-05	0.00573947	PSMB9	6	32811913	32827362	1
ENSG00000130477	357.924	2.0995	0.483468	17.4263	2.99e-05	0.00573947	UNC13A	19	17712137	17799401	-1
ENSG00000137834	792.243	-1.25523	0.299101	17.1201	3.51e-05	0.00663252	SMAD6	15	66994566	67074338	1
ENSG00000023445	97.824	1.90899	0.451039	17.0763	3.59e-05	0.00667772	BIRC3	11	102188215	102210134	1
ENSG00000177508	854.889	-0.921673	0.223535	16.7639	4.23e-05	0.00774723	IRX3	16	54317216	54320675	-1
ENSG00000163513	317.792	1.05385	0.256994	16.624	4.56e-05	0.00820983	TGFBR2	3	30647994	30735634	1
ENSG00000168209	2770.83	1.5162	0.364615	16.5635	4.7e-05	0.00834568	DDIT4	10	74033678	74035794	1
ENSG00000137819	200.408	1.88692	0.451779	16.4936	4.88e-05	0.00852792	PAQR5	15	69591286	69700119	1
ENSG00000128510	966.172	1.56137	0.377096	16.4435	5.01e-05	0.00862556	CPA4	7	129932974	129964020	1
ENSG00000134215	465.321	1.6401	0.396109	16.3548	5.25e-05	0.0089024	VAV3	1	108113782	108507766	-1
ENSG00000100650	2752.03	-0.732955	0.180425	16.3278	5.33e-05	0.0089024	SRSF5	14	70193617	70238722	1
ENSG00000003436	76.674	2.42868	0.585217	16.0909	6.04e-05	0.0099445	TFPI	2	188328957	188430487	-1
ENSG00000115641	1130.32	0.957208	0.238001	15.9351	6.56e-05	0.0106451	FHL2	2	105974169	106054960	-1
ENSG00000147689	241.372	2.35847	0.566991	15.8364	6.91e-05	0.0108451	FAM83A	8	124191200	124222314	1
ENSG00000105738	1194.07	-0.790605	0.197737	15.8189	6.97e-05	0.0108451	SIPA1L3	19	38397868	38699012	1
ENSG00000111799	1940.73	0.887129	0.221592	15.8083	7.01e-05	0.0108451	COL12A1	6	75794042	75915767	-1
ENSG00000142949	5161.49	0.922151	0.230194	15.7899	7.08e-05	0.0108451	PTPRF	1	43990858	44089343	1
ENSG00000108654+ENSG00000265695	11471.4	-0.591668	0.148476	15.7711	7.15e-05	0.0108451	NA	NA	NA	NA	NA
ENSG00000139269	72.9055	4.91419	1.11435	15.6639	7.57e-05	0.0112588	INHBE	12	57846106	57853063	1
ENSG00000149131	592.092	-1.59051	0.393126	15.6512	7.62e-05	0.0112588	SERPING1	11	57364860	57382326	1
ENSG00000115414	46.0861	2.53309	0.621933	15.6106	7.78e-05	0.0113571	FN1	2	216225163	216300895	-1
ENSG00000075651	427.233	1.80525	0.445212	15.5198	8.16e-05	0.011767	PLD1	3	171318195	171528740	-1
ENSG00000181894	108.57	-1.52349	0.382025	15.4266	8.58e-05	0.0121398	ZNF329	19	58637619	58666477	-1
ENSG00000149380	87.6157	2.4062	0.592959	15.4142	8.63e-05	0.0121398	P4HA3	11	73946846	74022702	-1
ENSG00000132424	1179.11	-0.693322	0.177453	15.1388	9.99e-05	0.0138758	PNISR	6	99845927	99873207	-1
ENSG00000185567	812.659	1.23246	0.313386	15.0576	0.000104279	0.0141725	AHNAK2	14	105403581	105444694	-1
ENSG00000234745	2307.79	1.67622	0.420877	15.054	0.00010448	0.0141725	HLA-B	6	31321649	31324965	-1
ENSG00000135842	721.784	1.87512	0.469837	14.9608	0.000109765	0.0147005	FAM129A	1	184759858	184943682	-1
ENSG00000130726	6011.96	1.4398	0.365292	14.9411	0.000110923	0.0147005	TRIM28	19	59055458	59062089	1
ENSG00000131650	205.85	1.43138	0.365129	14.8863	0.000114187	0.0149611	KREMEN2	16	3013945	3018384	1
ENSG00000145555	2821.95	0.766584	0.198238	14.7902	0.00012016	0.0155668	MYO10	5	16665395	16936372	-1
ENSG00000158234	726.289	-0.929968	0.24031	14.7611	0.000122028	0.0156331	FAIM	3	138327448	138352218	1
ENSG00000106355	898.716	-0.749384	0.195329	14.571	0.000134975	0.0168986	LSM5	7	32524951	32534895	-1
ENSG00000141968	256.667	1.19113	0.308814	14.564	0.000135475	0.0168986	VAV1	19	6772725	6857377	1
ENSG00000168394	1256.5	0.779571	0.203235	14.5526	0.000136302	0.0168986	TAP1	6	32812986	32821755	-1
ENSG00000138398	951.899	-0.67584	0.176671	14.5215	0.000138571	0.0169971	PPIG	2	170440850	170497916	1
ENSG00000256223	94.7731	-1.6558	0.42804	14.4812	0.000141562	0.0171811	ZNF10	12	133707161	133736051	1
ENSG00000141068	198.769	1.5737	0.406367	14.4557	0.000143498	0.0172347	KSR1	17	25783670	25953461	1
ENSG00000163660	783.302	-0.777678	0.204059	14.3872	0.000148809	0.0176521	CCNL1	3	156864297	156878549	-1
ENSG00000134013	1282.59	1.43642	0.371914	14.3481	0.000151929	0.0176521	LOXL2	8	23154702	23282841	-1
ENSG00000057294	297.847	1.40716	0.365359	14.3342	0.000153059	0.0176521	PKP2	12	32943679	33049774	-1
ENSG00000238917	38.919	-2.62733	0.668317	14.3337	0.000153097	0.0176521	SNORD10	17	7480129	7480270	1
ENSG00000074527	236.528	1.24843	0.328138	14.1674	0.000167248	0.0190927	NTN4	12	96051583	96184930	-1
ENSG00000196159	49.4748	3.77083	0.930873	14.1087	0.00017254	0.0193343	FAT4	4	126237554	126414087	1
ENSG00000197608	106.323	-1.52754	0.400772	14.1009	0.000173265	0.0193343	ZNF841	19	52567719	52599018	-1
ENSG00000099250	465.145	0.932914	0.246802	14.0512	0.000177897	0.0193343	NRP1	10	33466420	33625190	-1
ENSG00000069020	82.6682	2.21387	0.570089	14.0353	0.000179409	0.0193343	MAST4	5	65892176	66465423	1
ENSG00000081870	1268.99	-1.09204	0.288344	14.0203	0.000180843	0.0193343	HSPB11	1	54387234	54411975	-1
ENSG00000254470	933.56	-1.07496	0.284179	14.02	0.000180873	0.0193343	AP5B1	11	65543364	65548273	-1
ENSG00000119922	64.1865	2.78575	0.707978	14.0177	0.000181101	0.0193343	IFIT2	10	91061712	91069033	1
ENSG00000206503	4295.44	1.02289	0.27111	13.9494	0.000187794	0.0198648	HLA-A	6	29909037	29913661	1
ENSG00000258890	807.815	-0.713909	0.190803	13.8773	0.000195139	0.0203838	CEP95	17	62502706	62538579	1
ENSG00000205221	58.1352	2.72347	0.689112	13.8668	0.000196236	0.0203838	VIT	2	36923833	37041935	1
ENSG00000187720	96.8355	2.41772	0.624485	13.7874	0.000204707	0.0210739	THSD4	15	71389291	72075722	1
ENSG00000235162	144.967	1.45146	0.385663	13.6179	0.000224038	0.0226789	C12orf75	12	105629068	105789875	1
ENSG00000138385	2659.55	-0.749439	0.201978	13.6163	0.000224232	0.0226789	SSB	2	170648443	170668574	1
ENSG00000197766	707.409	1.17874	0.316128	13.5314	0.000234599	0.0235211	CFD	19	859453	863569	1
ENSG00000124216	286.959	-1.29871	0.349242	13.4893	0.000239934	0.0238486	SNAI1	20	48599536	48605423	1
ENSG00000154736	33.0686	3.14954	0.829357	13.3923	0.000252656	0.0248985	ADAMTS5	21	28290231	28338832	-1
ENSG00000204174	226.483	2.03678	0.540507	13.3611	0.000256898	0.025102	NPY4R	10	47083534	47088320	1
ENSG00000145908	202.217	-1.13221	0.307972	13.2712	0.000269514	0.0261134	ZNF300	5	150273954	150284545	-1
ENSG00000100078	64.8627	2.12159	0.567696	13.1932	0.000280962	0.0269551	PLA2G3	22	31530795	31536593	-1
ENSG00000136235	729.705	1.16675	0.317423	13.1805	0.000282877	0.0269551	GPNMB	7	23275586	23314727	1
ENSG00000166689	249.126	-1.57496	0.426434	13.0931	0.000296382	0.0274121	PLEKHA7	11	16799842	17035990	-1
ENSG00000134376	15.8192	5.20309	1.41961	13.0879	0.000297216	0.0274121	CRB1	1	197170592	197447585	1
ENSG00000140057	24.4855	3.6165	0.969539	13.0875	0.000297273	0.0274121	AK7	14	96858448	96955764	1
ENSG00000006625	1188.45	-0.685628	0.18878	13.079	0.000298627	0.0274121	GGCT	7	30536237	30591095	-1
ENSG00000069812	104.121	1.53823	0.418669	13.0619	0.000301358	0.0274121	HES2	1	6472478	6484730	-1
ENSG00000112294	609.714	-0.782122	0.215256	13.0583	0.000301937	0.0274121	ALDH5A1	6	24495080	24537435	1
ENSG00000181104	45.1099	2.34399	0.629427	13.0127	0.000309385	0.0278688	F2R	5	76011868	76031606	1
ENSG00000173546	1159.71	0.817217	0.22547	12.9776	0.000315237	0.0281759	CSPG4	15	75966663	76005189	-1
ENSG00000105409	41.8333	3.74244	0.951011	12.9518	0.000319612	0.0283471	ATP1A3	19	42470734	42501649	-1
ENSG00000151012	92.9567	3.90157	0.993772	12.8438	0.000338595	0.0298016	SLC7A11	4	139085251	139163503	-1
ENSG00000135636	59.3021	2.34206	0.638137	12.7779	0.000350742	0.0306368	DYSF	2	71680852	71913898	1
ENSG00000109861	2485.41	0.80903	0.225216	12.755	0.000355061	0.0306797	CTSC	11	88026760	88070955	-1
ENSG00000207487	115.509	-1.66065	0.454962	12.7471	0.000356556	0.0306797	SNORD22	11	62620382	62620507	-1
ENSG00000137193	610.957	-0.976931	0.271684	12.7287	0.000360094	0.0307547	PIM1	6	37137979	37143202	1
ENSG00000115252	58.1544	3.12433	0.812075	12.6803	0.000369532	0.0313287	PDE1A	2	183004763	183387919	-1
ENSG00000064195	364.835	-1.99626	0.543563	12.5762	0.000390687	0.03276	DLX3	17	48067369	48072588	-1
ENSG00000167601	1411.28	0.929399	0.260001	12.5695	0.000392097	0.03276	AXL	19	41725108	41767671	1
ENSG00000119771	277.736	1.00305	0.281433	12.5479	0.000396657	0.0329025	KLHL29	2	23608088	23931481	1
ENSG00000151726	730.382	1.18916	0.331723	12.5022	0.00040648	0.0334765	ACSL1	4	185676749	185747972	-1
ENSG00000051128	1164.58	0.644407	0.181853	12.4558	0.000416702	0.034075	HOMER3	19	19040010	19052070	-1
ENSG00000218336	205.447	1.34394	0.377742	12.3857	0.000432638	0.0350828	TENM3	4	183065140	183724177	1
ENSG00000121281	403.294	1.05447	0.297109	12.375	0.000435112	0.0350828	ADCY7	16	50280048	50352046	1
ENSG00000181666	174.326	-1.1038	0.312371	12.2885	0.000455756	0.0364921	HKR1	19	37803739	37860267	1
ENSG00000101384	281.746	1.12223	0.317931	12.2628	0.000462067	0.0365109	JAG1	20	10618332	10654694	-1
ENSG00000198363	5394.34	0.937954	0.265638	12.2603	0.000462696	0.0365109	ASPH	8	62413116	62627155	-1
ENSG00000138119	4071.97	0.968053	0.274085	12.2491	0.00046549	0.0365109	MYOF	10	95066186	95242074	-1
ENSG00000187609	71.6398	2.18469	0.604109	12.224	0.000471797	0.0367556	EXD3	9	140201348	140317714	-1
ENSG00000183520	1346.12	-0.639331	0.182412	12.199	0.000478148	0.0368196	UTP11L	1	38474930	38490496	1
ENSG00000152518	1148.9	-1.00678	0.285734	12.1957	0.000479006	0.0368196	ZFP36L2	2	43449541	43453748	-1
ENSG00000105568	7970.2	-0.787345	0.224212	12.1827	0.000482336	0.03683	PPP2R1A	19	52693292	52730687	1
ENSG00000120129	1669.76	-1.24365	0.35209	12.1215	0.000498439	0.0378092	DUSP1	5	172195093	172198198	-1
ENSG00000140859	3885.21	0.567502	0.162788	12.0795	0.000509796	0.0384179	KIFC3	16	57792129	57896957	-1
ENSG00000100767	329.115	0.978991	0.280522	12.0253	0.000524837	0.0392946	PAPLN	14	73704205	73741348	1
ENSG00000024422	1062.81	0.660729	0.190018	11.9836	0.000536697	0.0399233	EHD2	19	48216600	48246391	1
ENSG00000139178	304.229	1.88738	0.528972	11.9281	0.000552941	0.040868	C1RL	12	7242183	7261869	-1
ENSG00000165124	1247.37	1.26719	0.361833	11.9014	0.000560929	0.0411832	SVEP1	9	113127531	113342160	-1
ENSG00000101605	18.11	4.83302	1.3644	11.8835	0.000566324	0.0411832	MYOM1	18	3066805	3220106	-1
ENSG00000088992	539.054	1.27325	0.364303	11.8783	0.00056792	0.0411832	TESC	12	117476728	117537284	-1
ENSG00000163975	805.458	0.814609	0.235039	11.8566	0.000574586	0.0414061	MFI2	3	196715492	196756687	-1
ENSG00000125740	181.005	-2.04962	0.575653	11.8238	0.000584792	0.0418402	FOSB	19	45971253	45978437	1
ENSG00000208317	43.8724	-2.15836	0.610977	11.814	0.000587868	0.0418402	SNORD78	1	173834760	173834824	-1
ENSG00000056558	61.081	1.88343	0.534574	11.8025	0.000591504	0.0418407	TRAF1	9	123664671	123691451	-1
ENSG00000150938	1995.6	0.806187	0.233749	11.7481	0.000609065	0.0428202	CRIM1	2	36583069	36778278	1
ENSG00000124459	221.244	-1.17343	0.339291	11.7335	0.000613845	0.0428947	ZNF45	19	44416781	44439430	-1
ENSG00000103175	389.373	1.78764	0.509035	11.6913	0.00062793	0.0436146	WFDC1	16	84328252	84363450	1
ENSG00000124383	1179.24	-0.722607	0.210767	11.6459	0.000643442	0.0442459	MPHOSPH10	2	71357444	71377231	1
ENSG00000110002	46.6222	2.70557	0.748639	11.6423	0.000644693	0.0442459	VWA5A	11	123986069	124018428	1
ENSG00000110721	543.534	-0.832486	0.242797	11.6292	0.000649254	0.0442952	CHKA	11	67820326	67888911	-1
ENSG00000105048	552.099	1.20889	0.350254	11.5677	0.00067108	0.045515	TNNT1	19	55644162	55660722	-1
ENSG00000166147	245.563	1.78617	0.514124	11.4949	0.000697862	0.0470441	FBN1	15	48700503	48938046	-1
ENSG00000225697	2077.25	-0.807777	0.236902	11.4845	0.000701785	0.0470441	SLC26A6	3	48663156	48672926	-1
ENSG00000122862	183.991	1.72515	0.494434	11.4431	0.000717611	0.047598	SRGN	10	70847862	70864567	1
ENSG00000078018	17.8762	6.23605	1.8056	11.4399	0.000718832	0.047598	MAP2	2	210288782	210598842	1
ENSG00000171680+ENSG00000215788	382.724	1.0705	0.313688	11.4249	0.000724665	0.047598	NA	NA	NA	NA	NA
ENSG00000165959	88.9575	1.40729	0.411287	11.42	0.000726561	0.047598	CLMN	14	95654735	95786243	-1
ENSG00000196437	54.0345	-2.02814	0.585227	11.4081	0.000731232	0.0476334	ZNF569	19	37902057	37960177	-1
ENSG00000116016	1907.69	1.05332	0.309167	11.3673	0.000747466	0.0484173	EPAS1	2	46520806	46613836	1
ENSG00000143153	1664.87	0.767098	0.226507	11.346	0.000756107	0.0487034	ATP1B1	1	169074935	169101960	1
ENSG00000146072	153.288	1.48336	0.434351	11.3251	0.000764654	0.0489803	TNFRSF21	6	47199268	47277641	-1
ENSG00000178913	890.974	-0.79009	0.233714	11.2896	0.000779417	0.0496502	TAF7	5	140698057	140700330	-1
ENSG00000105974	1071.47	0.826877	0.244709	11.266	0.000789403	0.05001	CAV1	7	116164839	116201233	1
ENSG00000117318	4664.75	-0.86431	0.256366	11.2024	0.0008169	0.0514692	ID3	1	23884409	23886285	-1
ENSG00000101132	306.902	-0.831341	0.248098	11.1242	0.000852106	0.0533956	PFDN4	20	52824386	52844591	1
ENSG00000173812	6549.56	-0.607244	0.181537	11.1093	0.000858961	0.0535342	EIF1	17	39845137	39848920	1
ENSG00000173269	82.732	1.67958	0.494927	11.0962	0.00086507	0.0536251	MMRN2	10	88695297	88729238	-1
ENSG00000008118	9.76137	5.85737	1.93906	11.0364	0.000893378	0.0549819	CAMK1G	1	209757062	209787283	1
ENSG00000019549	245.018	-0.95708	0.286398	11.03	0.000896496	0.0549819	SNAI2	8	49830249	49834299	-1
ENSG00000005884	2003.19	0.861682	0.257972	11.0086	0.000906883	0.0551526	ITGA3	17	48133332	48167845	1
ENSG00000128422	879.637	1.61944	0.476979	11.0046	0.000908846	0.0551526	KRT17	17	39775689	39781094	-1
ENSG00000181449	18.617	4.02677	1.17724	10.9752	0.000923382	0.0557414	SOX2	3	181429714	181432221	1
ENSG00000138604	167.663	1.39668	0.416932	10.8606	0.000982336	0.0587063	GLCE	15	69452923	69564556	1
ENSG00000134759	1265.22	0.773159	0.233571	10.8599	0.000982681	0.0587063	ELP2	18	33709407	33757909	1
ENSG00000165409	8.52468	8.57689	3.00548	10.8349	0.000996029	0.059197	TSHR	14	81421333	81612646	1
ENSG00000038382	1871.97	0.701971	0.212714	10.7921	0.00101936	0.0602728	TRIO	5	14143811	14532235	1
ENSG00000099219	870.589	0.991173	0.299095	10.7778	0.00102724	0.0604293	ERMP1	9	5765076	5833117	-1
ENSG00000141756	5433.89	0.649	0.197346	10.7258	0.0010565	0.061835	FKBP10	17	39968932	39979465	1
ENSG00000147883	133.264	1.20363	0.36349	10.6886	0.00107799	0.0627173	CDKN2B	9	22002902	22009362	-1
ENSG00000188549	159.955	1.23263	0.371454	10.6808	0.00108252	0.0627173	C15orf52	15	40623653	40633168	-1
ENSG00000112699	977.852	0.64615	0.197221	10.6717	0.0010879	0.0627173	GMDS	6	1624041	2245926	-1
ENSG00000200729	57.8446	-1.7151	0.515543	10.6355	0.00110935	0.0633825	SNORD79	1	173834486	173834570	-1
ENSG00000170775	291.563	1.58705	0.476617	10.6337	0.00111043	0.0633825	GPR37	7	124386051	124405681	-1
ENSG00000188157	4010.68	0.781601	0.238982	10.5761	0.00114558	0.0649618	AGRN	1	955503	991496	1
ENSG00000163938	5952.06	-0.631637	0.193548	10.5683	0.00115043	0.0649618	GNL3	3	52715172	52728508	1
ENSG00000204018	36.1366	2.17694	0.658448	10.561	0.001155	0.0649618	TRABD2B	1	48231308	48462567	-1
ENSG00000107201	142.636	1.52996	0.462532	10.5375	0.00116979	0.065356	DDX58	9	32455300	32526322	-1
ENSG00000170627	9.66409	5.76724	1.92173	10.5319	0.00117335	0.065356	GTSF1	12	54849734	54867386	-1
ENSG00000025708+ENSG00000130489	1695.44	0.853758	0.262771	10.4154	0.00124969	0.0692736	NA	NA	NA	NA	NA
ENSG00000174483	299.05	0.851999	0.26373	10.3393	0.00130229	0.0709533	BBS1	11	66278077	66301098	1
ENSG00000167088	1639.24	-0.575574	0.178449	10.3381	0.00130313	0.0709533	SNRPD1	18	19192228	19210344	1
ENSG00000244405	495.991	1.12062	0.344961	10.3324	0.00130713	0.0709533	ETV5	3	185764097	185828107	-1
ENSG00000113721	81.8598	1.52902	0.468677	10.3218	0.00131469	0.0709533	PDGFRB	5	149493400	149535423	-1
ENSG00000204611	96.3513	-1.44704	0.444467	10.3204	0.0013157	0.0709533	ZNF616	19	52616344	52643175	-1
ENSG00000172346	25.9362	3.37944	0.9769	10.3187	0.00131691	0.0709533	CSDC2	22	41956767	41973745	1
ENSG00000185561	114.716	2.01329	0.608712	10.2501	0.00136675	0.0728418	TLCD2	17	1611064	1613732	-1
ENSG00000179715	12.0285	5.20422	1.64333	10.2472	0.00136896	0.0728418	PCED1B	12	47473386	47630443	1
ENSG00000163286	87.0148	-2.56962	0.762575	10.2445	0.00137092	0.0728418	ALPPL2	2	233271553	233275424	1
ENSG00000187908	9.24346	8.69242	3.04927	10.2276	0.00138353	0.0731746	DMBT1	10	124320181	124403252	1
ENSG00000142556	67.1208	-1.58056	0.487279	10.1778	0.00142143	0.0748359	ZNF614	19	52516018	52533493	-1
ENSG00000149257	4109.14	0.716247	0.223753	10.1494	0.00144345	0.07565	SERPINH1	11	75273101	75283828	1
ENSG00000149418	1013.13	-1.08791	0.338896	10.0807	0.00149833	0.078171	ST14	11	130029457	130080271	1
ENSG00000134186	1113.06	-0.78729	0.247034	10.0456	0.00152714	0.0792715	PRPF38B	1	109234945	109244425	1
ENSG00000152795	5002.58	-0.646769	0.203298	10.0383	0.00153318	0.0792715	HNRPDL	4	83343717	83351294	-1
ENSG00000035403	3965.7	0.833677	0.261681	10.0135	0.00155396	0.0799873	VCL	10	75757872	75879918	1
ENSG00000187555	3519.19	-0.53406	0.168464	9.99805	0.00156706	0.080303	USP7	16	8985951	9058371	-1
ENSG00000149596	210.482	1.05238	0.330493	9.9819	0.00158087	0.0803204	JPH2	20	42740335	42816218	-1
ENSG00000198682	1553.25	0.715215	0.225419	9.98136	0.00158133	0.0803204	PAPSS2	10	89419370	89507462	1
ENSG00000197935	6.99323	8.29044	3.01368	9.97134	0.00158996	NA	ZNF311	6	28962562	28973093	-1
ENSG00000204525	2150.35	0.724237	0.229428	9.86619	0.00168344	0.0851318	HLA-C	6	31236526	31239907	-1
ENSG00000132906	623.901	-1.22153	0.383974	9.84313	0.00170467	0.0858291	CASP9	1	15817327	15853029	-1
ENSG00000121797	19.3632	-3.37007	1.0233	9.80685	0.00173863	0.0871584	CCRL2	3	46448654	46451014	1
ENSG00000202394	83.8281	-1.53251	0.480772	9.78656	0.00175792	0.0872499	SNORD47	1	173833507	173833583	-1
ENSG00000112378	1285.33	0.63099	0.200868	9.78253	0.00176177	0.0872499	PERP	6	138411923	138428648	-1
ENSG00000139915	7.3686	8.36587	3.03386	9.77373	0.00177023	NA	MDGA2	14	47308826	48144157	-1
ENSG00000172340	674.611	0.888714	0.282598	9.77003	0.0017738	0.0872499	SUCLG2	3	67410884	67705038	-1
ENSG00000108375	174.661	1.18369	0.372822	9.76892	0.00177486	0.0872499	RNF43	17	56429861	56494956	-1
ENSG00000165029	14.9207	4.86798	1.5117	9.76537	0.00177829	0.0872499	ABCA1	9	107543283	107690518	-1
ENSG00000133216	29.5107	3.37351	1.00482	9.70928	0.0018334	0.0895725	EPHB2	1	23037332	23241818	1
ENSG00000207152	71.7963	-1.92693	0.603103	9.68137	0.00186146	0.0905597	SNORA67	17	7481273	7481409	1
ENSG00000100031	52.5809	2.78193	0.851767	9.66581	0.00187729	0.0909462	GGT1	22	24979718	25024972	1
ENSG00000058668	921.576	0.948251	0.302966	9.6498	0.00189372	0.0913583	ATP2B4	1	203595689	203713209	1
ENSG00000091428	25.6704	2.62349	0.819184	9.62956	0.00191471	0.0917078	RAPGEF4	2	173600002	173917621	1
ENSG00000170577	662.853	-0.750704	0.24072	9.62748	0.00191687	0.0917078	SIX2	2	45232300	45236569	-1
ENSG00000082497	344.975	-1.07445	0.343411	9.61569	0.00192922	0.091917	SERTAD4	1	210406144	210419976	1
ENSG00000128016	284.172	-1.4111	0.447926	9.59024	0.00195614	0.092816	ZFP36	19	39897453	39900052	1
ENSG00000205403	9.62954	5.85317	2.02201	9.56475	0.0019835	0.0937283	CFI	4	110661852	110723335	-1
ENSG00000079134	922.803	-0.609562	0.196601	9.55189	0.00199743	0.0938601	THOC1	18	214520	268050	-1
ENSG00000114854	28.4963	2.68307	0.843064	9.54112	0.00200919	0.0938601	TNNC1	3	52485118	52488086	-1
ENSG00000143633	543.047	-0.679323	0.21919	9.53621	0.00201457	0.0938601	C1orf131	1	231359509	231376933	-1
ENSG00000178105	824.887	-0.606573	0.19589	9.53232	0.00201885	0.0938601	DDX10	11	108535752	108811657	1
ENSG00000144810	13.9702	3.81024	1.19508	9.49683	0.00205827	0.0953087	COL8A1	3	99357319	99518070	1
ENSG00000157800	602.218	0.718594	0.232629	9.47579	0.00208201	0.0960225	SLC37A3	7	139993493	140104233	-1
ENSG00000159593	2350.02	-0.571878	0.185777	9.4197	0.00214667	0.09861	NAE1	16	66836778	66907159	-1
ENSG00000136826	1459.43	-0.864173	0.279914	9.40732	0.0021612	0.0988837	KLF4	9	110247133	110252763	-1
ENSG00000138798	14.2725	4.09961	1.30446	9.38666	0.0021857	0.0995336	EGF	4	110834040	110933422	1
ENSG00000114779	1002.81	1.02283	0.330434	9.37449	0.00220026	0.0995336	ABHD14B	3	52002526	52017425	-1
ENSG00000091136	4331.34	0.828873	0.26888	9.37362	0.00220131	0.0995336	LAMB1	7	107564244	107643700	-1
ENSG00000166532	1139.98	-1.10964	0.358588	9.35974	0.00221804	0.0998982	RIMKLB	12	8834196	8935691	1
ENSG00000168118+ENSG00000213029	991.303	-0.79062	0.257627	9.30681	0.00228303	0.102426	NA	NA	NA	NA	NA
ENSG00000125170	629.219	-0.767404	0.250406	9.29916	0.00229258	0.102455	DOK4	16	57505863	57521239	-1
ENSG00000164105	551.858	-0.742766	0.243252	9.22948	0.00238149	0.105946	SAP30	4	174291120	174298683	1
ENSG00000105821	1450.41	-0.849035	0.277648	9.22366	0.00238908	0.105946	DNAJC2	7	102952921	102985320	-1
ENSG00000109920	1831.61	-0.567244	0.18664	9.18684	0.00243761	0.107298	FNBP4	11	47738072	47788995	-1
ENSG00000157216	2246.8	-0.635907	0.208999	9.18643	0.00243816	0.107298	SSBP3	1	54691105	54879152	-1
ENSG00000138061	700.338	1.13918	0.371724	9.17026	0.00245979	0.107838	CYP1B1	2	38294116	38337044	-1
ENSG00000101255	1244.74	1.3448	0.437078	9.15522	0.00248009	0.108299	TRIB3	20	361261	378203	1
ENSG00000188629+ENSG00000188321+ENSG00000270011	105.672	-1.32807	0.433542	9.14859	0.00248909	0.108299	NA	NA	NA	NA	NA
ENSG00000112293	138.133	-1.41206	0.46142	9.08756	0.00257354	0.111552	GPLD1	6	24424793	24495433	-1
ENSG00000197279	111.348	-1.14052	0.376803	9.0099	0.00268522	0.115957	ZNF165	6	28048753	28057341	1
ENSG00000150510	96.5193	1.3474	0.445818	8.99566	0.00270621	0.116331	FAM124A	13	51796503	51858377	1
ENSG00000156453	91.0996	2.41489	0.762922	8.98295	0.00272511	0.116331	PCDH1	5	141232938	141258811	-1
ENSG00000185261	74.8607	1.70263	0.556718	8.97859	0.00273161	0.116331	KIAA0825	5	93488671	93954309	-1
ENSG00000131876	3080.71	-0.533743	0.177724	8.9722	0.00274118	0.116331	SNRPA1	15	101821715	101835487	-1
ENSG00000172216	1149.17	0.877698	0.29112	8.95728	0.00276366	0.116331	CEBPB	20	48807376	48809212	1
ENSG00000173559	156.467	1.24682	0.4125	8.95135	0.00277264	0.116331	NABP1	2	192542794	192553251	1
ENSG00000168016	113.093	1.20785	0.399258	8.94719	0.00277897	0.116331	TRANK1	3	36868311	36986548	-1
ENSG00000111077	719.045	1.08253	0.357561	8.94628	0.00278035	0.116331	TENC1	12	53440753	53458156	1
ENSG00000200016	94.2609	-1.26718	0.420023	8.94344	0.00278468	0.116331	SNORD76	1	173835772	173835853	-1
ENSG00000131746	451.792	1.08758	0.361111	8.93088	0.00280389	0.116379	TNS4	17	38632080	38657849	-1
ENSG00000198125	29.4494	2.31036	0.75535	8.9295	0.00280602	0.116379	MB	22	36002811	36033998	-1
ENSG00000106028	3391.31	-0.58844	0.196739	8.88567	0.00287417	0.118653	SSBP1	7	141438121	141487722	1
ENSG00000141232	1357.21	-0.67159	0.224419	8.88107	0.00288143	0.118653	TOB1	17	48939584	48945339	-1
ENSG00000184983	1925.34	-0.628529	0.210528	8.84192	0.00294389	0.120794	NDUFA6	22	42481529	42486959	-1
ENSG00000198796	261.047	1.97835	0.642459	8.80318	0.00300706	0.122948	ALPK2	18	56148479	56296189	-1
ENSG00000122707	265.187	0.833888	0.280856	8.75797	0.00308252	0.125588	RECK	9	36036430	36124448	1
ENSG00000155115	1479.51	-0.706707	0.237842	8.74682	0.00310142	0.125624	GTF3C6	6	111279763	111289093	1
ENSG00000142552	1285.52	0.568321	0.191701	8.73678	0.00311854	0.125624	RCN3	19	50030875	50050219	1
ENSG00000156886	7.56784	8.40446	3.10414	8.73354	0.0031241	0.125624	ITGAD	16	31404633	31437826	1
ENSG00000135678	428.595	1.5748	0.522368	8.73185	0.00312699	0.125624	CPM	12	69235977	69365350	-1
ENSG00000113083	280.802	1.69323	0.558276	8.72275	0.00314263	0.125744	LOX	5	121398890	121413980	-1
ENSG00000162231	1976.98	-0.675361	0.227748	8.71745	0.00315178	0.125744	NXF1	11	62559595	62573774	-1
ENSG00000151176	524.684	0.907865	0.306054	8.6992	0.00318349	0.126343	PLBD2	12	113796371	113827203	1
ENSG00000102452	36.0323	2.48183	0.817812	8.69314	0.0031941	0.126343	NALCN	13	101706130	102068843	-1
ENSG00000134871	7992.57	0.699367	0.236149	8.68884	0.00320164	0.126343	COL4A2	13	110958159	111165374	1
ENSG00000152377	890.943	1.10726	0.371942	8.68373	0.00321063	0.126343	SPOCK1	5	136310987	136934068	-1
ENSG00000206760	31.0116	-2.20065	0.726905	8.66118	0.00325061	0.127094	SNORA6	3	39449880	39450030	1
ENSG00000144161	353.843	-0.721708	0.244164	8.66054	0.00325175	0.127094	ZC3H8	2	112973254	113012713	-1
ENSG00000116266	991.965	-0.591948	0.200895	8.63012	0.0033065	0.128379	STXBP3	1	109289296	109352148	1
ENSG00000209480	66.7727	-1.82457	0.606408	8.6299	0.00330689	0.128379	SNORD83B	22	39709824	39709916	-1
ENSG00000090339	1589.88	0.660981	0.224643	8.59658	0.00336796	0.130311	ICAM1	19	10381511	10397291	1
ENSG00000123609	434.758	-0.69526	0.236514	8.57152	0.00341461	0.131674	NMI	2	152126979	152146571	-1
ENSG00000211584	178.159	1.29068	0.433979	8.5386	0.00347693	0.133249	SLC48A1	12	48147699	48176536	1
ENSG00000129128	615.345	-0.598689	0.204272	8.53774	0.00347858	0.133249	SPCS3	4	177241115	177253396	1
ENSG00000115486	967.89	0.577417	0.197545	8.50094	0.00354963	0.13552	GGCX	2	85774743	85788670	-1
ENSG00000169740	217.087	-1.02621	0.350432	8.42728	0.00369634	0.140656	ZNF32	10	44139307	44144304	-1
ENSG00000138378	9.17302	5.7912	2.09192	8.41312	0.00372524	0.141289	STAT4	2	191894302	192016322	-1
ENSG00000137955	3430.01	-0.596978	0.205389	8.389	0.00377498	0.142617	RABGGTB	1	76251879	76260764	1
ENSG00000176225	368.255	0.774908	0.266678	8.3791	0.00379561	0.142617	RTTN	18	67671029	67873181	-1
ENSG00000124767	3166.03	-0.549428	0.189284	8.37773	0.00379846	0.142617	GLO1	6	38643701	38670917	-1
ENSG00000113763	45.6328	2.90409	0.938458	8.36295	0.00382948	0.142617	UNC5A	5	176237478	176307897	1
ENSG00000171490	3930.05	-0.481942	0.166391	8.35338	0.00384972	0.142617	RSL1D1	16	11929056	11945442	-1
ENSG00000187672	7.23924	8.3408	3.12355	8.34874	0.00385954	NA	ERC2	3	55542336	56502391	-1
ENSG00000113739	377.063	1.19661	0.409613	8.34471	0.00386811	0.142617	STC2	5	172741716	172756506	-1
ENSG00000122034	2466.12	-0.549664	0.18978	8.34456	0.00386844	0.142617	GTF3A	13	27998681	28009958	1
ENSG00000168874	569.028	-1.09605	0.375283	8.34358	0.00387052	0.142617	ATOH8	2	85978467	86015189	1
ENSG00000099622	1342.24	-0.525821	0.18154	8.3431	0.00387156	0.142617	CIRBP	19	1259384	1274879	1
ENSG00000256525	502.899	-0.699444	0.241616	8.30055	0.00396331	0.145442	POLG2	17	62473902	62493154	-1
ENSG00000088756	127.6	1.1959	0.410959	8.2959	0.00397347	0.145442	ARHGAP28	18	6729717	6915715	1
ENSG00000181458	469.544	0.994384	0.342428	8.28034	0.00400766	0.146004	TMEM45A	3	100211463	100296288	1
ENSG00000108821	5867.29	-1.05055	0.361355	8.27217	0.00402574	0.146004	COL1A1	17	48260650	48278993	-1
ENSG00000164104	2360.49	-0.579784	0.200961	8.26731	0.00403652	0.146004	HMGB2	4	174252846	174256276	-1
ENSG00000182885	17.0647	3.72912	1.24903	8.26598	0.00403949	0.146004	GPR97	16	57702099	57723975	1
ENSG00000122565	4386.8	-0.430908	0.149908	8.23459	0.00410994	0.147998	CBX3	7	26240782	26252976	1
ENSG00000212607	29.614	-2.23697	0.757093	8.23001	0.00412033	0.147998	SNORA45	11	8706986	8707116	1
ENSG00000172061	61.1338	-2.91776	0.955023	8.21254	0.0041602	0.148966	LRRC15	3	194075976	194090472	-1
ENSG00000136938	5842.38	-0.428689	0.149445	8.19856	0.00419237	0.149653	ANP32B	9	100745643	100778225	1
ENSG00000181481	428.267	-0.66066	0.230276	8.17546	0.0042461	0.150909	RNF135	17	29295803	29326929	1
ENSG00000035141	1298.2	-0.631262	0.220077	8.17211	0.00425395	0.150909	FAM136A	2	70523107	70529222	-1
ENSG00000197467	11.7757	5.06322	1.73162	8.16345	0.0042743	0.150909	COL13A1	10	71561644	71724031	1
ENSG00000164089	75.4106	2.59018	0.854595	8.16107	0.0042799	0.150909	AGXT2L1	4	109663196	109684210	-1
ENSG00000176842	216.091	-0.864939	0.301563	8.15022	0.00430559	0.151177	IRX5	16	54964774	54968397	1
ENSG00000206653	62.5928	-1.53015	0.527147	8.1468	0.00431373	0.151177	SNORD29	11	62621376	62621440	-1
ENSG00000105755	662.697	0.814019	0.283595	8.13085	0.00435182	0.15205	ETHE1	19	44010871	44031396	-1
ENSG00000139800	372.985	-0.728558	0.254691	8.12469	0.00436664	0.152054	ZIC5	13	100615218	100624163	-1
ENSG00000116754	3153.26	-0.550974	0.192879	8.11325	0.00439428	0.152054	SRSF11	1	70671365	70718735	1
ENSG00000100644	1799.46	0.932461	0.324768	8.1106	0.00440071	0.152054	HIF1A	14	62162231	62214976	1
ENSG00000177830	871.841	0.618413	0.216633	8.10561	0.00441285	0.152054	CHID1	11	867357	915058	-1
ENSG00000206874	40.9489	-1.9239	0.659746	8.10355	0.00441787	0.152054	SNORD26	11	62622764	62622838	-1
ENSG00000074416	542.848	1.07862	0.37545	8.09648	0.00443512	0.152193	MGLL	3	127407909	127542051	-1
ENSG00000162144	916.412	0.699819	0.245034	8.0799	0.0044759	0.153137	CYB561A3	11	61116217	61129771	-1
ENSG00000166341	20.2238	4.32222	1.41206	8.0334	0.00459226	0.155924	DCHS1	11	6642556	6677085	-1
ENSG00000165300	19.4928	2.64107	0.905883	8.03085	0.00459872	0.155924	SLITRK5	13	88324870	88331868	1
ENSG00000135269	1430.47	0.563692	0.19844	8.02981	0.00460135	0.155924	TES	7	115850547	115898837	1
ENSG00000187634	1381.42	-1.06063	0.370334	8.02584	0.00461146	0.155924	SAMD11	1	860260	879955	1
ENSG00000130208	17.9597	4.19517	1.34262	8.01568	0.0046374	0.156343	APOC1	19	45417504	45422606	1
ENSG00000144724	18.7189	3.16634	1.0683	8.0084	0.00465608	0.156515	PTPRG	3	61547243	62283288	1
ENSG00000122779	1490.69	-0.511844	0.18073	7.98565	0.00471495	0.157803	TRIM24	7	138145079	138274738	1
ENSG00000101333	9.77225	5.79106	2.09566	7.98303	0.00472178	0.157803	PLCB4	20	9049410	9461889	1
ENSG00000155438	1357.15	-0.655071	0.231082	7.97531	0.00474197	0.15802	MKI67IP	2	122484521	122494499	-1
ENSG00000111790	494.155	-0.643203	0.227586	7.94035	0.00483446	0.160638	FGFR1OP2	12	27091316	27119583	1
ENSG00000111432	33.0195	2.65501	0.905617	7.91866	0.00489275	0.162108	FZD10	12	130647004	130650285	1
ENSG00000122566	23039.7	-0.548109	0.194436	7.89903	0.00494614	0.163407	HNRNPA2B1	7	26229547	26241149	-1
ENSG00000122257	1119.55	-0.735256	0.260909	7.87151	0.00502198	0.165438	RBBP6	16	24549014	24584184	1
ENSG00000184672	5.25041	7.87733	3.09219	7.87046	0.00502489	NA	RALYL	8	85095022	85834079	1
ENSG00000159445	944.022	-0.5485	0.195249	7.84832	0.00508678	0.167096	THEM4	1	151846060	151882284	-1
ENSG00000196415	23.0848	3.41625	1.13976	7.82284	0.00515899	0.168847	PRTN3	19	840974	848180	1
ENSG00000117472	35.1353	2.1368	0.73534	7.81921	0.00516938	0.168847	TSPAN1	1	46640745	46651630	1
ENSG00000049249	32.546	2.84869	0.963751	7.81258	0.00518837	0.168988	TNFRSF9	1	7979907	8000926	-1
ENSG00000185745	102.916	1.43016	0.502993	7.7747	0.0052983	0.172083	IFIT1	10	91152303	91163745	1
ENSG00000185787	6896.68	-0.40611	0.145494	7.76559	0.0053251	0.172337	MORF4L1	15	79102829	79190475	1
ENSG00000084731	454.225	0.646153	0.231189	7.76189	0.00533602	0.172337	KIF3C	2	26149471	26205618	-1
ENSG00000162066	530.694	0.729805	0.260623	7.75071	0.00536915	0.172572	AMDHD2	16	2570358	2581423	1
ENSG00000184916	1922.73	-0.644789	0.230803	7.74934	0.00537323	0.172572	JAG2	14	105607318	105635161	-1
ENSG00000171444	242.766	0.974809	0.347131	7.73682	0.00541061	0.17329	MCC	5	112357796	112824527	-1
ENSG00000062038	8.37543	5.66331	2.12309	7.7258	0.00544373	0.173559	CDH3	16	68670092	68756519	1
ENSG00000154127	397.632	0.978226	0.349345	7.71863	0.0054654	0.173559	UBASH3B	11	122526383	122685181	1
ENSG00000144460	17.9131	3.00266	1.05483	7.71577	0.00547404	0.173559	NYAP2	2	226265364	226518734	1
ENSG00000204681	101.888	-1.43258	0.507604	7.71406	0.00547923	0.173559	GABBR1	6	29523406	29601753	-1
ENSG00000116151	86.565	1.40186	0.497384	7.70809	0.00549738	0.173657	MORN1	1	2252692	2323146	-1
ENSG00000196557	56.3558	2.74773	0.937862	7.69534	0.00553635	0.17441	CACNA1H	16	1203241	1271771	1
ENSG00000136104	541.061	-0.601138	0.216541	7.66211	0.00563925	0.177126	RNASEH2B	13	51483814	51544592	1
ENSG00000110092	977.478	0.584649	0.21081	7.65746	0.00565381	0.177126	CCND1	11	69455855	69469242	1
ENSG00000200259	40.1581	-2.01436	0.708496	7.65273	0.00566866	0.177126	SNORD35A	19	49994432	49994517	1
ENSG00000196646	94.5216	-1.14222	0.410177	7.64139	0.00570438	0.177329	ZNF136	19	12273879	12300064	1
ENSG00000121864	464.042	-0.706635	0.254777	7.64092	0.0057059	0.177329	ZNF639	3	179040779	179053323	1
ENSG00000168143	6.53699	8.19316	3.16053	7.63758	0.00571647	NA	FAM83B	6	54711569	54806820	1
ENSG00000158417	5265.09	-0.535158	0.193256	7.62549	0.0057549	0.178081	EIF5B	2	99953816	100016728	1
ENSG00000126522	698.911	0.619656	0.223429	7.62358	0.00576099	0.178081	ASL	7	65540785	65558545	1
ENSG00000244474+ENSG00000241635+ENSG00000242366+ENSG00000242515+ENSG00000240224+ENSG00000243135+ENSG00000167165+ENSG00000241119+ENSG00000244122	15.0151	5.57806	1.9233	7.61535	0.00578735	0.178418	NA	NA	NA	NA	NA
ENSG00000209042	12.8757	-2.95622	1.03805	7.59763	0.0058445	0.179699	SNORD12C	20	47895477	47895565	1
ENSG00000122870	202.697	1.27882	0.458826	7.57767	0.00590957	0.181216	BICC1	10	60272900	60591195	1
ENSG00000153283	7.21288	8.33476	3.18798	7.5748	0.00591898	NA	CD96	3	111260926	111384597	1
ENSG00000105186	1104.87	0.751157	0.272507	7.52495	0.00608502	0.185857	ANKRD27	19	33087913	33167028	-1
ENSG00000129474	630.304	0.766745	0.278404	7.52255	0.00609314	0.185857	AJUBA	14	23440383	23451851	-1
ENSG00000164062	3921.67	0.655733	0.238188	7.51205	0.00612877	0.186019	APEH	3	49711435	49721396	1
ENSG00000116741	222.943	-0.903418	0.327706	7.51148	0.00613071	0.186019	RGS2	1	192778169	192781403	1
ENSG00000254004	171.43	-0.953263	0.346472	7.47268	0.00626423	0.189093	ZNF260	19	37001597	37019562	-1
ENSG00000144749	155.457	0.96377	0.350125	7.4725	0.00626484	0.189093	LRIG1	3	66429221	66551687	-1
ENSG00000166562	807.815	-0.732652	0.266811	7.46735	0.0062828	0.18914	SEC11C	18	56806709	56826068	1
ENSG00000011478	811.848	0.668318	0.243917	7.45396	0.0063297	0.190056	QPCTL	19	46195741	46207247	1
ENSG00000186807	78.2258	1.42994	0.514463	7.44032	0.00637785	0.191004	ANXA8L2	10	47746936	47763041	1
ENSG00000109790	1020.72	0.576095	0.210822	7.42844	0.00642011	0.191772	KLHL5	4	39046659	39128477	1
ENSG00000130720	160.882	1.26875	0.457529	7.42103	0.0064466	0.192065	FIBCD1	9	133777825	133814673	-1
ENSG00000145934	15.4318	4.60023	1.60118	7.39911	0.00652563	0.193919	TENM2	5	166711804	167691162	1
ENSG00000207280	11.3487	-3.98254	1.38823	7.36954	0.00663379	0.196626	SNORD20	2	232321155	232321234	-1
ENSG00000175354	670.271	-0.574721	0.211475	7.34944	0.00670838	0.198327	PTPN2	18	12785477	12929642	-1
ENSG00000185630	837.816	0.630668	0.231948	7.34184	0.00673679	0.198658	PBX1	1	164524821	164868533	1
ENSG00000139926	76.8188	1.62389	0.592901	7.25203	0.00708209	0.208307	FRMD6	14	51955818	52197445	1
ENSG00000113460	3120.9	-0.448204	0.166181	7.24467	0.00711118	0.208631	BRIX1	5	34915481	34926101	1
ENSG00000128274	146.355	1.02912	0.380342	7.23472	0.0071507	0.209258	A4GALT	22	43088127	43117304	-1
ENSG00000132470	28.3461	2.17023	0.777663	7.22245	0.00719972	0.210159	ITGB4	17	73717408	73753899	1
ENSG00000197614	94.5293	-2.82714	0.990267	7.18405	0.00735546	0.214163	MFAP5	12	8789942	8815484	-1
ENSG00000141527	724.915	0.828174	0.307237	7.1791	0.00737575	0.214213	CARD14	17	78143791	78183130	1
ENSG00000115128	2240.95	-0.482041	0.179807	7.15355	0.00748157	0.216586	SF3B14	2	24290454	24299313	-1
ENSG00000197019	280.777	-0.975679	0.3623	7.15033	0.00749504	0.216586	SERTAD1	19	40927499	40931932	-1
ENSG00000197619	61.4291	-2.11281	0.763988	7.14537	0.00751579	0.216643	ZNF615	19	52494585	52511483	-1
ENSG00000169131	105.095	-1.02071	0.379418	7.14025	0.00753726	0.21672	ZNF354A	5	178138593	178157703	-1
ENSG00000108176	35.9532	2.70992	0.948671	7.12483	0.00760238	0.21786	DNAJC12	10	69556427	69597924	-1
ENSG00000169439	308.323	0.960032	0.357628	7.11887	0.00762768	0.21786	SDC2	8	97505579	97624000	1
ENSG00000010017	1349.87	-0.572662	0.214058	7.11748	0.00763359	0.21786	RANBP9	6	13621730	13711796	-1
ENSG00000197451	5917.22	-0.438171	0.164099	7.10276	0.00769654	0.219114	HNRNPAB	5	177631508	177638164	1
ENSG00000196458	86.4166	-1.3504	0.50002	7.087	0.00776452	0.220505	ZNF605	12	133498019	133532892	-1
ENSG00000181163	29035.6	-0.528606	0.19818	7.07517	0.00781594	0.220521	NPM1	5	170814120	170838141	1
ENSG00000124181	1733.33	-0.453122	0.17001	7.07429	0.00781979	0.220521	PLCG1	20	39765600	39825427	1
ENSG00000129084	3880.92	-0.434132	0.162952	7.07268	0.00782682	0.220521	PSMA1	11	14515329	14665181	-1
ENSG00000090612	150.098	-1.18068	0.439302	7.06675	0.00785275	0.220521	ZNF268	12	133707570	133783698	1
ENSG00000170345	2222.67	-2.52222	0.897292	7.06494	0.00786071	0.220521	FOS	14	75745477	75748933	1
ENSG00000172731	41.3483	2.14549	0.773658	7.04198	0.00796212	0.22211	LRRC20	10	72058729	72142382	-1
ENSG00000164692	8.76936	8.61631	3.28632	7.04104	0.00796629	0.22211	COL1A2	7	94023873	94060544	1
ENSG00000074370	548.958	-0.582221	0.218978	7.0366	0.00798603	0.22211	ATP2A3	17	3827169	3867736	-1
ENSG00000140853	1330.47	0.689847	0.258737	7.03473	0.00799441	0.22211	NLRC5	16	57023397	57117443	1
ENSG00000124126	668.233	0.670744	0.25222	7.01307	0.00809168	0.224272	PREX1	20	47240790	47444420	-1
ENSG00000132182	7761.05	0.766376	0.287921	7.00405	0.00813253	0.224715	NUP210	3	13357737	13461809	-1
ENSG00000197746	12542.8	0.59584	0.224396	7.00095	0.00814666	0.224715	PSAP	10	73576055	73611126	-1
ENSG00000199744	53.186	-1.51578	0.564144	6.98413	0.00822355	0.226295	SNORD36A	9	136217311	136217383	1
ENSG00000168781	412.489	0.783396	0.295376	6.96956	0.00829078	0.227413	PPIP5K1	15	43825660	43882430	-1
ENSG00000007314	15.3102	3.37424	1.2382	6.96679	0.00830363	0.227413	SCN4A	17	62015914	62050278	-1
ENSG00000145349	114.448	1.23114	0.460847	6.95387	0.00836383	0.227768	CAMK2D	4	114372188	114683083	-1
ENSG00000163634	1093.58	-0.487846	0.184703	6.94715	0.0083953	0.227768	THOC7	3	63819546	63849579	-1
ENSG00000076706	3750.53	0.719583	0.271747	6.94063	0.00842595	0.227768	MCAM	11	119179241	119191799	-1
ENSG00000131871	952.855	-0.533308	0.202042	6.93745	0.00844093	0.227768	VIMP	15	101811022	101817705	-1
ENSG00000207556+ENSG00000161547	4252.09	-0.585728	0.221641	6.93695	0.00844331	0.227768	NA	NA	NA	NA	NA
ENSG00000172667	477.539	-0.924305	0.348261	6.9333	0.00846055	0.227768	ZMAT3	3	178735011	178790067	-1
ENSG00000090534	9.06622	4.22877	1.5874	6.93111	0.0084709	0.227768	THPO	3	184089723	184095932	-1
ENSG00000142173	8.16853	8.5138	3.28279	6.92799	0.00848568	0.227768	COL6A2	21	47518011	47552763	1
ENSG00000136367	17.6092	3.19814	1.17696	6.92466	0.00850152	0.227768	ZFHX2	14	23990125	24025401	-1
ENSG00000083457	342.947	-0.701	0.265582	6.91992	0.00852406	0.227768	ITGAE	17	3617922	3704537	-1
ENSG00000164620	36.1447	1.83014	0.678847	6.91786	0.00853389	0.227768	RELL2	5	141016517	141020644	1
ENSG00000142619	7.18786	8.33029	3.25536	6.90834	0.00857946	NA	PADI3	1	17575593	17610728	1
ENSG00000114251	597.044	0.696677	0.26404	6.90703	0.00858573	0.228622	WNT5A	3	55499743	55523973	-1
ENSG00000115053	21594.1	-0.599659	0.227527	6.89693	0.00863439	0.229388	NCL	2	232318242	232348352	-1
ENSG00000172164	107.121	1.47153	0.552426	6.87694	0.00873148	0.231434	SNTB1	8	121547985	121825513	-1
ENSG00000158457	119.448	-1.07857	0.407707	6.86241	0.00880277	0.231577	TSPAN33	7	128784712	128808671	1
ENSG00000106665	185.921	1.16034	0.436118	6.86236	0.00880302	0.231577	CLIP2	7	73703805	73820273	1
ENSG00000075420	923.186	1.00871	0.381768	6.86026	0.00881335	0.231577	FNDC3B	3	171757418	172119455	1
ENSG00000091986	119.457	0.995259	0.377614	6.85787	0.00882519	0.231577	CCDC80	3	112323407	112368377	-1
ENSG00000140694	1019.3	-0.5109	0.1947	6.85542	0.00883727	0.231577	PARN	16	14529558	14726585	-1
ENSG00000140950	239.028	0.730794	0.278398	6.84513	0.00888831	0.232132	TLDC1	16	84511681	84587639	-1
ENSG00000106546	303.751	1.22727	0.463518	6.84304	0.00889874	0.232132	AHR	7	17338246	17385776	1
ENSG00000163530	15.9452	3.69478	1.3549	6.83803	0.00892371	0.232258	DPPA2	3	109012635	109035364	-1
ENSG00000116679	2097.7	0.462186	0.176582	6.82001	0.0090142	0.234085	IVNS1ABP	1	185265520	185286461	-1
ENSG00000209582	24.929	-2.01298	0.754323	6.81375	0.00904589	0.234337	SNORA48	17	7478031	7478165	1
ENSG00000166546	10.9555	3.21354	1.19839	6.81007	0.00906454	0.234337	BEAN1	16	66461200	66527432	1
ENSG00000168528	368.578	1.01925	0.388118	6.80108	0.00911028	0.234587	SERINC2	1	31882412	31907525	1
ENSG00000085662	4914.18	0.567081	0.216738	6.79859	0.00912299	0.234587	AKR1B1	7	134127102	134144036	-1
ENSG00000222365	16.2902	-3.12136	1.14087	6.79619	0.00913525	0.234587	SNORD12B	20	47896856	47896946	1
ENSG00000171223	3088.66	-0.957083	0.364205	6.78502	0.0091926	0.235063	JUNB	19	12902310	12904124	1
ENSG00000163995	18.3424	2.67919	0.988476	6.78464	0.00919457	0.235063	ABLIM2	4	7967039	8160559	-1
ENSG00000112130	751.531	-0.525857	0.201624	6.77366	0.00925127	0.235989	RNF8	6	37321748	37362514	1
ENSG00000105429	577.213	1.03642	0.394978	6.74751	0.00938786	0.23889	MEGF8	19	42829761	42882921	1
ENSG00000249992	69.87	1.40465	0.529125	6.73626	0.00944724	0.23889	TMEM158	3	45265958	45267770	-1
ENSG00000179085	365.414	0.844254	0.322992	6.73568	0.0094503	0.23889	DPM3	1	155112367	155113071	-1
ENSG00000186866	363.506	0.601869	0.231483	6.73305	0.00946425	0.23889	POFUT2	21	46683843	46707813	-1
ENSG00000165995	456.071	-0.992899	0.379638	6.72984	0.00948133	0.23889	CACNB2	10	18429606	18830798	1
ENSG00000041982	76.0767	2.17281	0.805889	6.72834	0.00948931	0.23889	TNC	9	117782806	117880536	-1
ENSG00000166012	604.463	-0.612037	0.235475	6.71549	0.00955791	0.239201	TAF1D	11	93463114	93517557	-1
ENSG00000091536	18.9881	4.40014	1.58442	6.71127	0.00958054	0.239201	MYO15A	17	18012020	18083116	1
ENSG00000162614	125.659	1.08966	0.414573	6.71113	0.00958129	0.239201	NEXN	1	78354198	78409580	1
ENSG00000115266	256.792	0.717202	0.276046	6.71051	0.00958462	0.239201	APC2	19	1446300	1473243	1
ENSG00000162390	165.559	-0.861155	0.330704	6.70552	0.00961149	0.239218	ACOT11	1	55007930	55104865	1
ENSG00000171488	11.0944	3.17774	1.1922	6.70268	0.0096268	0.239218	LRRC8C	1	90098631	90398809	1
ENSG00000142687	1068.65	0.572968	0.220734	6.69032	0.00969379	0.240364	KIAA0319L	1	35899091	36023551	-1
ENSG00000224420	158.899	-1.44773	0.549951	6.68369	0.00972991	0.240636	ADM5	19	50191921	50193832	1
ENSG00000080608	1630.29	-0.600647	0.231631	6.68065	0.0097465	0.240636	KIAA0020	9	2720469	2844241	-1
ENSG00000054356	5.70829	7.99793	3.22691	6.66695	0.00982169	NA	PTPRN	2	220154345	220174370	-1
ENSG00000132640	1497.06	0.679606	0.262466	6.65138	0.00990792	0.243965	BTBD3	20	11871371	11907257	1
ENSG00000179832	360.931	0.692005	0.267304	6.64573	0.00993936	0.243965	MROH1	8	145202919	145316843	1
ENSG00000197879	6115.49	0.392819	0.152187	6.64387	0.00994974	0.243965	MYO1C	17	1367392	1396106	-1
ENSG00000103035	2775.36	-0.420821	0.163038	6.64097	0.00996597	0.243965	PSMD7	16	74330673	74340186	1
ENSG00000127666	870.745	-0.710187	0.27491	6.6178	0.0100964	0.246224	TICAM1	19	4815944	4831716	-1
ENSG00000164509	5.44419	7.92974	3.22075	6.61778	0.0100966	NA	IL31RA	5	55147207	55218678	1
ENSG00000238578	21.9611	-2.3004	0.869657	6.61701	0.0101009	0.246224	SNORD4A	17	27049600	27049671	1
ENSG00000110696	1651.27	-0.457992	0.177797	6.61239	0.0101272	0.246342	C11orf58	11	16634679	16778428	1
ENSG00000138152	6.65338	5.33065	2.15718	6.61182	0.0101304	NA	BTBD16	10	124030821	124097677	1
ENSG00000026751	12.3953	3.14533	1.19937	6.60157	0.0101889	0.247322	SLAMF7	1	160709037	160724611	1
ENSG00000179399	4.74229	7.73014	3.18772	6.5996	0.0102002	NA	GPC5	13	92050929	93519490	1
ENSG00000117360	2138.6	-0.63724	0.247583	6.57402	0.0103478	0.25048	PRPF3	1	150293925	150325671	1
ENSG00000163453	424.171	0.695558	0.270064	6.5715	0.0103624	0.25048	IGFBP7	4	57896939	57976551	-1
ENSG00000169031	21.3235	2.56385	0.974966	6.55899	0.0104355	0.251719	COL4A3	2	228029281	228179508	1
ENSG00000178028	1779.86	-0.906277	0.351268	6.55144	0.0104799	0.252262	DMAP1	1	44679127	44686353	1
ENSG00000124678	5.08414	7.83092	3.21272	6.53682	0.0105664	NA	TCP11	6	35085848	35116387	-1
ENSG00000105176	1404.48	-0.442943	0.173033	6.53325	0.0105877	0.254324	URI1	19	30414551	30506611	1
ENSG00000157005	20.4632	-3.90879	1.40338	6.51353	0.0107057	0.256473	SST	3	187386694	187388187	-1
ENSG00000126838	169.668	-1.08893	0.422837	6.51058	0.0107234	0.256473	PZP	12	9301436	9360966	-1
ENSG00000125753	2405.54	0.435818	0.170596	6.50708	0.0107446	0.256473	VASP	19	46009837	46030241	1
ENSG00000088827	7.08814	5.42822	2.19304	6.5046	0.0107596	NA	SIGLEC1	20	3667617	3687775	-1
ENSG00000161249	5.34823	7.9038	3.22977	6.50097	0.0107816	NA	DMKN	19	35988122	36004560	-1
ENSG00000176024	44.757	-1.74877	0.671872	6.50084	0.0107823	0.256473	ZNF613	19	52430400	52452012	1
ENSG00000083544	540.089	-0.567167	0.221893	6.49776	0.010801	0.256473	TDRD3	13	60970591	61148012	1
ENSG00000119335	9450.64	-0.417359	0.163466	6.49619	0.0108106	0.256473	SET	9	131445703	131458679	1
ENSG00000141150	169.975	0.756259	0.295989	6.48442	0.0108824	0.25676	RASL10B	17	34058668	34070540	1
ENSG00000171817	21.5488	-2.80467	1.04919	6.48328	0.0108894	0.25676	ZNF540	19	38042308	38104998	1
ENSG00000088888	869.299	0.542476	0.212382	6.48327	0.0108895	0.25676	MAVS	20	3827487	3849280	1
ENSG00000127920	197.864	0.730549	0.285804	6.4767	0.0109298	0.257185	GNG11	7	93551011	93555831	1
ENSG00000121753	347.188	1.27207	0.491716	6.46945	0.0109744	0.257573	BAI2	1	32192718	32230494	-1
ENSG00000049239	222.901	1.21078	0.470077	6.46677	0.010991	0.257573	H6PD	1	9294834	9331396	1
ENSG00000180638	5.31725	7.89568	3.23499	6.44536	0.0111242	NA	SLC47A2	17	19581601	19622292	-1
ENSG00000135362	247.254	0.868571	0.340234	6.44279	0.0111404	0.260545	PRR5L	11	36317838	36486754	1
ENSG00000171798	10.051	4.98498	1.90852	6.43737	0.0111744	0.260621	KNDC1	10	134973951	135039916	1
ENSG00000167460	4980.67	0.417597	0.164364	6.43508	0.0111888	0.260621	TPM4	19	16177831	16213813	1
ENSG00000131795	3014.97	-0.496741	0.195431	6.43077	0.011216	0.260727	RBM8A	1	145507598	145511444	1
ENSG00000109625	5.04522	7.81757	3.22454	6.41424	0.0113209	NA	CPZ	4	8594387	8621488	1
ENSG00000080031	49.0066	1.62747	0.633245	6.40719	0.0113659	0.262674	PTPRH	19	55692616	55720874	-1
ENSG00000187024	302.579	0.709194	0.278815	6.40624	0.011372	0.262674	PTRH1	9	130475772	130487152	-1
ENSG00000145191	1505.04	-0.532917	0.21001	6.40621	0.0113722	0.262674	EIF2B5	3	183852826	184402546	1
ENSG00000212304	21.4964	-2.06385	0.799014	6.39998	0.0114121	0.262674	SNORD12	20	47897220	47897309	1
ENSG00000184384	27.5934	2.24273	0.872324	6.39975	0.0114137	0.262674	MAML2	11	95709762	96076382	-1
ENSG00000237412	28836.8	0.858375	0.337251	6.38474	0.0115105	0.264376	PRSS56	2	233385173	233390422	1
ENSG00000067334	1993.15	-0.683689	0.269561	6.37736	0.0115585	0.264622	DNTTIP2	1	94333373	94345474	-1
ENSG00000265700+ENSG00000157593	1577.75	0.508421	0.200855	6.37603	0.0115672	0.264622	NA	NA	NA	NA	NA
ENSG00000116667	48.7609	1.50176	0.588692	6.36837	0.0116172	0.265241	C1orf21	1	184356192	184598154	1
ENSG00000105426	3109.42	0.497711	0.196947	6.3568	0.0116932	0.266449	PTPRS	19	5158506	5340814	-1
ENSG00000186591	1097.36	0.616725	0.244108	6.33534	0.0118355	0.26871	UBE2H	7	129470572	129592789	-1
ENSG00000157014	1849.98	-0.676374	0.267635	6.33481	0.0118391	0.26871	TATDN2	3	10289707	10327480	1
ENSG00000177984	260.339	-1.17526	0.461447	6.33113	0.0118637	0.26874	LCN15	9	139654086	139660707	-1
ENSG00000139445	155.549	-1.22753	0.481411	6.3156	0.011968	0.270571	FOXN4	12	109715784	109747025	-1
ENSG00000108018	14.4135	3.80128	1.44413	6.30347	0.0120502	0.271445	SORCS1	10	108333421	108924292	-1
ENSG00000006118	1186.92	0.734772	0.290839	6.30295	0.0120537	0.271445	TMEM132A	11	60691935	60704631	1
ENSG00000185033	872.317	0.648097	0.25754	6.29004	0.0121419	0.272896	SEMA4B	15	90703836	90772911	1
ENSG00000183615	52.9892	1.65381	0.648539	6.28424	0.0121816	0.273257	FAM167B	1	32712834	32714457	1
ENSG00000184220	1761.53	-0.417961	0.166675	6.2686	0.0122896	0.274758	CMSS1	3	99536678	99897447	1
ENSG00000121022	1487.21	-0.464659	0.185254	6.26765	0.0122962	0.274758	COPS5	8	67955314	67996018	-1
ENSG00000069702	796.305	0.826486	0.328957	6.25116	0.0124112	0.276744	TGFBR3	1	92145902	92371892	-1
ENSG00000105971	360.984	0.672641	0.268054	6.24804	0.0124331	0.276744	CAV2	7	115927434	116148595	1
ENSG00000116752	944.76	-0.534741	0.213522	6.23688	0.0125117	0.277957	BCAS2	1	115110178	115124260	-1
ENSG00000198722	1469.92	-0.444112	0.17769	6.22463	0.0125985	0.279348	UNC13B	9	35161999	35405335	1
ENSG00000089351	1963.25	0.638554	0.255018	6.21971	0.0126336	0.279552	GRAMD1A	19	35485688	35517375	1
ENSG00000173918	100.974	1.20794	0.480538	6.21654	0.0126562	0.279552	C1QTNF1	17	77018896	77045870	1
ENSG00000080854	7.37349	8.36658	3.34832	6.21084	0.0126971	NA	IGSF9B	11	133785185	133826880	-1
ENSG00000089597	7405.72	0.491163	0.19672	6.2058	0.0127332	0.279674	GANAB	11	62392298	62414104	-1
ENSG00000154263+ENSG00000154265	103.511	0.988138	0.394164	6.20371	0.0127483	0.279674	NA	NA	NA	NA	NA
ENSG00000150961	591.377	0.645904	0.258503	6.20098	0.012768	0.279674	SEC24D	4	119643978	119759838	-1
ENSG00000166833	501.993	1.29511	0.512535	6.19923	0.0127806	0.279674	NAV2	11	19372271	20143144	1
ENSG00000100941	2323.73	-0.582293	0.233149	6.19889	0.012783	0.279674	PNN	14	39644387	39652422	1
ENSG00000047457	7.62703	5.54549	2.26012	6.18981	0.0128488	0.28058	CP	3	148880197	148939842	-1
ENSG00000067533	817.93	-0.624208	0.250168	6.18325	0.0128965	0.280642	RRP15	1	218458629	218511325	1
ENSG00000180479	29.079	-1.99531	0.781353	6.18274	0.0129003	0.280642	ZNF571	19	38045684	38085673	-1
ENSG00000100106	885.574	0.69754	0.279265	6.17056	0.0129893	0.282015	TRIOBP	22	38093011	38172563	1
ENSG00000111424	340.332	0.879242	0.351793	6.16743	0.0130123	0.282015	VDR	12	48235320	48336831	-1
ENSG00000179348	2032.9	-0.681498	0.273483	6.15508	0.0131035	0.283459	GATA2	3	128198270	128212028	-1
ENSG00000183150	3.97589	7.47567	3.19529	6.13686	0.0132392	NA	GPR19	12	12813825	12849141	-1
ENSG00000115423	32.0811	3.10424	1.17304	6.13428	0.0132585	0.284516	DNAH6	2	84743579	85046713	1
ENSG00000168542	9.01348	4.67301	1.83493	6.13331	0.0132658	0.284516	COL3A1	2	189839046	189877472	1
ENSG00000155066	15.1012	2.67598	1.05395	6.12879	0.0132998	0.284516	PROM2	2	95940201	95957056	1
ENSG00000166741	1533.49	0.519389	0.209345	6.12661	0.0133162	0.284516	NNMT	11	114128509	114184007	1
ENSG00000138668	4521.72	-0.436574	0.176082	6.12517	0.013327	0.284516	HNRNPD	4	83273651	83295656	-1
ENSG00000128641	869.494	0.638843	0.2574	6.12487	0.0133293	0.284516	MYO1B	2	192109911	192290115	1
ENSG00000106571	133.382	1.1854	0.474427	6.12394	0.0133363	0.284516	GLI3	7	42000548	42277469	-1
ENSG00000140307	809.496	-0.490321	0.197735	6.12127	0.0133565	0.284516	GTF2A2	15	59930261	59949740	-1
ENSG00000004534	2110.62	-0.508391	0.205083	6.11523	0.0134022	0.284516	RBM6	3	49977440	50137478	1
ENSG00000100234	1787.25	-0.725137	0.291787	6.11518	0.0134026	0.284516	TIMP3	22	33197687	33259030	1
ENSG00000161714	1710.69	0.504786	0.203633	6.11238	0.0134238	0.284516	PLCD3	17	43186335	43210721	-1
ENSG00000156968	84.5245	-1.17575	0.470628	6.10569	0.0134747	0.285071	MPV17L	16	15489611	15503458	1
ENSG00000152495	4.69821	7.717	3.24722	6.08755	0.0136138	NA	CAMK4	5	110559351	110830584	1
ENSG00000019169	4.38223	7.61577	3.22928	6.07807	0.0136871	NA	MARCO	2	119699742	119752236	1
ENSG00000166123	1174.62	0.889376	0.358267	6.07421	0.0137169	0.288634	GPT2	16	46918290	46965209	1
ENSG00000202031	22.48	-2.21274	0.870419	6.07383	0.0137199	0.288634	SNORD38A	1	45243515	45243584	1
ENSG00000149577	434.215	0.757861	0.305658	6.07322	0.0137246	0.288634	SIDT2	11	117049449	117068160	1
ENSG00000204386	689.548	0.515231	0.208742	6.06859	0.0137606	0.288634	NEU1	6	31825436	31830683	-1
ENSG00000136840	779.765	0.578355	0.233889	6.06156	0.0138156	0.288634	ST6GALNAC4	9	130670165	130679317	-1
ENSG00000127418	501.223	0.596386	0.241852	6.06047	0.0138241	0.288634	FGFRL1	4	1003724	1020685	1
ENSG00000198663	910.787	0.758157	0.306159	6.05961	0.0138308	0.288634	C6orf89	6	36839646	36892331	1
ENSG00000090539	116.268	1.82343	0.71615	6.058	0.0138434	0.288634	CHRD	3	184097861	184108524	1
ENSG00000198715	593.707	0.623759	0.252535	6.0515	0.0138945	0.288849	C1orf85	1	156259880	156265463	-1
ENSG00000170558	5.19541	7.86206	3.27974	6.0469	0.0139307	NA	CDH2	18	25530930	25757410	-1
ENSG00000183023	7.7225	5.56632	2.28387	6.04685	0.0139311	0.288849	SLC8A1	2	40339286	40838193	-1
ENSG00000163110	610.213	0.596522	0.242303	6.03791	0.0140018	0.288849	PDLIM5	4	95373037	95589377	1
ENSG00000154310	70.4813	1.42449	0.568407	6.03739	0.0140059	0.288849	TNIK	3	170779128	171178197	-1
ENSG00000201669	43.0843	-1.54836	0.620051	6.03644	0.0140135	0.288849	SNORD31	11	62620797	62620867	-1
ENSG00000174720	722.18	-0.524908	0.213206	6.03034	0.014062	0.288849	LARP7	4	113558120	113578748	1
ENSG00000133067	6.18508	8.11345	3.3286	6.02868	0.0140753	NA	LGR6	1	202163029	202288909	1
ENSG00000146576	405.41	-0.711958	0.288598	6.02703	0.0140884	0.288849	C7orf26	7	6629648	6648357	1
ENSG00000116212	1080.92	-0.612804	0.248796	6.02617	0.0140953	0.288849	LRRC42	1	54411750	54433841	1
ENSG00000160888	3429.72	-0.946296	0.382163	6.02565	0.0140994	0.288849	IER2	19	13261229	13265722	1
ENSG00000027075	10.1641	3.33626	1.33495	6.02408	0.014112	0.288849	PRKCH	14	61654277	62017694	1
ENSG00000105185	2836.59	-0.590918	0.239971	6.02192	0.0141293	0.288849	PDCD5	19	33071974	33078358	1
ENSG00000173391	1727.43	0.672443	0.273193	6.01476	0.0141867	0.289509	OLR1	12	10310902	10324737	-1
ENSG00000221420	25.2391	-1.96017	0.780723	6.00859	0.0142364	0.290011	SNORA81	3	186504464	186504641	1
ENSG00000150054	697.88	0.850275	0.344813	6.00284	0.0142829	0.290444	MPP7	10	28339922	28623415	-1
ENSG00000125845	569.143	-0.721192	0.293445	5.9949	0.0143473	0.291227	BMP2	20	6748311	6760927	1
ENSG00000206172	298.797	-1.04316	0.421808	5.99028	0.0143849	0.291227	HBA1	16	226679	227521	1
ENSG00000134202	2476.68	-0.703259	0.285964	5.98878	0.0143972	0.291227	GSTM3	1	110276554	110284384	-1
ENSG00000100626	4.72663	7.72534	3.26305	5.98028	0.0144667	NA	GALNT16	14	69725994	69821183	1
ENSG00000115540+ENSG00000115541	3425.68	-0.520147	0.212233	5.97485	0.0145113	0.292888	NA	NA	NA	NA	NA
ENSG00000107551	12.9928	2.72079	1.07636	5.97192	0.0145354	0.292888	RASSF4	10	45454855	45490172	1
ENSG00000091592	11.1999	3.44823	1.35132	5.96949	0.0145555	0.292888	NLRP1	17	5402747	5522744	-1
ENSG00000128708	1313.8	-0.438695	0.179367	5.96455	0.0145963	0.292893	HAT1	2	172778958	172848599	1
ENSG00000114541	75.2915	1.29161	0.522721	5.96332	0.0146065	0.292893	FRMD4B	3	69219141	69591734	-1
ENSG00000181555	1930.33	-0.44366	0.181484	5.95956	0.0146377	0.293008	SETD2	3	47057919	47205457	-1
ENSG00000198393	88.8547	-1.11666	0.454289	5.95573	0.0146695	0.293136	ZNF26	12	133562951	133589154	1
ENSG00000041353	106.301	1.1833	0.482174	5.94707	0.0147418	0.293647	RAB27B	18	52385091	52562747	1
ENSG00000085721	670.851	-0.68419	0.279578	5.9425	0.0147801	0.293647	RRN3	16	15153879	15188174	-1
ENSG00000187498	3084.87	0.711049	0.290511	5.93634	0.0148318	0.293647	COL4A1	13	110801318	110959496	-1
ENSG00000072849	535.367	-0.55632	0.227857	5.9313	0.0148743	0.293647	DERL2	17	5374571	5390131	-1
ENSG00000198879	1063.12	0.950476	0.387058	5.9246	0.0149309	0.293647	SFMBT2	10	7200586	7453450	-1
ENSG00000132938	82.4605	1.09061	0.442818	5.92011	0.014969	0.293647	MTUS2	13	29598748	30077892	1
ENSG00000199785	26.0901	-2.06253	0.825458	5.91752	0.014991	0.293647	SNORA52	11	811681	811814	1
ENSG00000180340	309.501	0.749556	0.305804	5.91616	0.0150026	0.293647	FZD2	17	42634925	42636907	1
ENSG00000168734	28.1586	1.96617	0.783375	5.91562	0.0150072	0.293647	PKIG	20	43160426	43252888	1
ENSG00000076604	2506.62	-0.635842	0.260467	5.91503	0.0150122	0.293647	TRAF4	17	27071002	27077974	1
ENSG00000121895	31.5753	2.50721	1.00176	5.91485	0.0150138	0.293647	TMEM156	4	38968365	39034542	-1
ENSG00000154380	2339.68	0.594137	0.24355	5.91343	0.0150259	0.293647	ENAH	1	225677502	225840844	-1
ENSG00000131051	3869.33	-0.587555	0.240846	5.9134	0.0150262	0.293647	RBM39	20	34291531	34330234	-1
ENSG00000163328	88.3632	-1.56501	0.632266	5.90759	0.0150758	0.29384	GPR155	2	175296966	175351822	-1
ENSG00000163798	993.705	-0.436858	0.179476	5.90628	0.015087	0.29384	SLC4A1AP	2	27886338	27917840	1
ENSG00000006638	525.426	-0.784886	0.321242	5.902	0.0151237	0.294058	TBXA2R	19	3594504	3606838	-1
ENSG00000170860	1254.53	-0.521984	0.214344	5.8951	0.0151831	0.294552	LSM3	3	14219858	14242619	1
ENSG00000185519	219.229	1.00627	0.409764	5.89311	0.0152002	0.294552	FAM131C	1	16384264	16400127	-1
ENSG00000078399	76.9124	-1.17655	0.479918	5.88694	0.0152536	0.294722	HOXA9	7	27202054	27210117	-1
ENSG00000133983	584.836	-0.528921	0.217394	5.88619	0.0152601	0.294722	COX16	14	70791798	70826448	-1
ENSG00000163545	261.38	0.932787	0.382626	5.88126	0.0153029	0.295054	NUAK2	1	205271187	205290883	-1
ENSG00000087076	3.92415	7.45754	3.22497	5.87999	0.0153139	NA	HSD17B14	19	49316274	49339935	-1
ENSG00000157637	2575.4	0.433089	0.178302	5.87574	0.015351	0.295487	SLC38A10	17	79218800	79269347	-1
ENSG00000181444	19.9948	3.42166	1.29627	5.86514	0.0154437	0.296566	ZNF467	7	149461271	149470568	-1
ENSG00000115816	1970.45	-0.579108	0.23851	5.86131	0.0154772	0.296566	CEBPZ	2	37428755	37458856	-1
ENSG00000183801	46.2941	2.4009	0.957796	5.85996	0.0154892	0.296566	OLFML1	11	7506619	7532608	1
ENSG00000100302	33.7493	1.78311	0.715006	5.85758	0.0155101	0.296566	RASD2	22	35936915	35950048	1
ENSG00000145216	1206.08	-0.435697	0.179746	5.85469	0.0155356	0.296566	FIP1L1	4	54243810	55161439	1
ENSG00000153157	6.19784	8.11629	3.35495	5.85162	0.0155627	NA	SYCP2L	6	10748027	10979553	1
ENSG00000108641	472.091	0.769586	0.315715	5.85045	0.0155731	0.296789	B9D1	17	19240867	19281495	-1
ENSG00000107140+ENSG00000263892	840.366	-0.697101	0.28722	5.84101	0.0156568	0.297629	NA	NA	NA	NA	NA
ENSG00000118257	95.2309	1.12983	0.465399	5.83946	0.0156706	0.297629	NRP2	2	206546714	206662857	1
ENSG00000128609	688.981	-0.618957	0.255279	5.83677	0.0156946	0.297629	NDUFA5	7	123177051	123198309	-1
ENSG00000227471	5.78639	8.01747	3.34114	5.82041	0.0158412	NA	AKR1B15	7	134233888	134264627	1
ENSG00000140506	4.30717	7.59175	3.25969	5.8185	0.0158585	NA	LMAN1L	15	75105057	75118099	1
ENSG00000160712	199.051	0.956672	0.394701	5.81727	0.0158695	0.300321	IL6R	1	154377669	154441926	1
ENSG00000135046	1873.81	2.66301	1.03871	5.81516	0.0158886	0.300321	ANXA1	9	75766673	75785309	1
ENSG00000174842	318.859	-0.642201	0.265737	5.80675	0.0159648	0.301266	GLMN	1	92711959	92764544	-1
ENSG00000055044	2695.82	-0.594659	0.246202	5.79643	0.0160588	0.302545	NOP58	2	203130439	203168389	1
ENSG00000139233	487.772	-0.547536	0.226927	5.7924	0.0160956	0.302744	LLPH	12	66516842	66524548	-1
ENSG00000198053	9.27431	3.41784	1.39472	5.78639	0.0161507	0.302863	SIRPA	20	1875154	1920543	1
ENSG00000005801	254.286	-0.699383	0.289863	5.78598	0.0161545	0.302863	ZNF195	11	3360491	3400448	-1
ENSG00000069011	1433	0.720039	0.297958	5.78263	0.0161853	0.30295	PITX1	5	134362615	134370503	-1
ENSG00000197857	110.331	-0.96011	0.397706	5.7736	0.0162686	0.304015	ZNF44	19	12335501	12405702	-1
ENSG00000120915	4.54015	7.66643	3.28162	5.76603	0.0163389	NA	EPHX2	8	27348296	27403081	1
ENSG00000128165	164.871	1.90516	0.770732	5.76227	0.0163739	0.305488	ADM2	22	50919985	50924869	1
ENSG00000162639	1114.62	-0.441675	0.183765	5.75323	0.0164584	0.306567	HENMT1	1	109190912	109204148	-1
ENSG00000066056	6.54464	8.19428	3.38571	5.74593	0.0165269	NA	TIE1	1	43766664	43788779	1
ENSG00000163590	144.587	1.50398	0.616518	5.74064	0.0165768	0.308274	PPM1L	3	160473390	160796695	1
ENSG00000186017	131.523	-0.845409	0.351785	5.73113	0.0166667	0.308436	ZNF566	19	36936021	36980804	-1
ENSG00000174327	113.632	1.17415	0.485622	5.73104	0.0166676	0.308436	SLC16A13	17	6939394	6943440	1
ENSG00000214944	529.878	0.667743	0.277891	5.72926	0.0166845	0.308436	ARHGEF28	5	72921983	73237818	1
ENSG00000138316	9.47253	4.15573	1.67643	5.72843	0.0166924	0.308436	ADAMTS14	10	72432559	72522197	1
ENSG00000178297	51.2898	-1.4942	0.614477	5.72408	0.0167338	0.308706	TMPRSS9	19	2389769	2426237	1
ENSG00000070061	3031.02	-0.456816	0.190696	5.7185	0.0167871	0.309194	IKBKAP	9	111629797	111696396	-1
ENSG00000160321	40.7225	-2.98033	1.16881	5.70935	0.0168748	0.310314	ZNF208	19	22115760	22193751	-1
ENSG00000152822	6.46703	8.17744	3.38885	5.70632	0.0169039	NA	GRM1	6	146348782	146758734	1
ENSG00000124193	2620.27	-0.562962	0.235064	5.7033	0.0169331	0.310889	SRSF6	20	42086568	42092245	1
ENSG00000140015	5.33001	7.89872	3.33677	5.6995	0.0169697	NA	KCNH5	14	63173287	63568755	-1
ENSG00000099834	6.98466	5.42098	2.29485	5.69886	0.0169759	NA	CDHR5	11	616565	626078	-1
ENSG00000130517	137.34	1.47821	0.605375	5.69778	0.0169864	0.311143	PGPEP1	19	18451397	18480760	1
ENSG00000175265	237.8	-0.934431	0.388147	5.69628	0.0170009	0.311143	GOLGA8A	15	34671269	34880704	-1
ENSG00000107796	51.061	1.84438	0.756584	5.68187	0.0171411	0.313073	ACTA2	10	90694831	90751147	-1
ENSG00000150165	23.922	1.99218	0.823174	5.67912	0.0171679	0.313073	ANXA8L1	10	47011753	47174093	-1
ENSG00000135048	884.155	0.582634	0.243987	5.67709	0.0171878	0.313073	TMEM2	9	74298282	74431606	-1
ENSG00000143499	1430.81	-0.495012	0.207394	5.674	0.0172181	0.313131	SMYD2	1	214454445	214510474	1
ENSG00000211535+ENSG00000114270	1743.49	-0.829202	0.34585	5.67094	0.0172482	0.313184	NA	NA	NA	NA	NA
ENSG00000136231	841.592	0.720378	0.30145	5.65259	0.0174296	0.315981	IGF2BP3	7	23349828	23510086	-1
ENSG00000188037	6.33754	8.14827	3.39535	5.63154	0.0176402	NA	CLCN1	7	143013219	143049176	1
ENSG00000132780	4794.96	-0.438699	0.184687	5.62097	0.0177468	0.321225	NASP	1	46049518	46084566	1
ENSG00000100647	291.639	-0.774059	0.325555	5.61235	0.0178343	0.321723	KIAA0247	14	70078313	70181859	1
ENSG00000134283	1861.39	-0.413494	0.174334	5.61016	0.0178566	0.321723	PPHLN1	12	42632249	42853517	1
ENSG00000171992	895.017	0.760197	0.318768	5.61003	0.017858	0.321723	SYNPO	5	149980642	150038782	1
ENSG00000187554	4.83535	7.75817	3.32384	5.6052	0.0179073	NA	TLR5	1	223282748	223316624	-1
ENSG00000138166	253.667	-1.39046	0.579065	5.57857	0.0181816	0.326726	DUSP5	10	112257596	112271302	1
ENSG00000184792	1545.98	0.630048	0.265778	5.57538	0.0182147	0.326726	OSBP2	22	31089769	31303811	1
ENSG00000103534	363.469	-1.4518	0.602707	5.57481	0.0182207	0.326726	TMC5	16	19421818	19510435	1
ENSG00000180902	216.623	0.715904	0.301562	5.57176	0.0182524	0.326786	D2HGDH	2	242673994	242708231	1
ENSG00000088280	291.85	1.07223	0.449628	5.56834	0.018288	0.326917	ASAP3	1	23755056	23810685	-1
ENSG00000154229	846.789	0.634117	0.267861	5.56216	0.0183527	0.327201	PRKCA	17	64298754	64806861	1
ENSG00000196220	17.646	2.40082	0.984809	5.5614	0.0183607	0.327201	SRGAP3	3	9022275	9404737	-1
ENSG00000169139	807.716	-0.506595	0.214472	5.55655	0.0184116	0.327602	UBE2V2	8	48920960	48977268	1
ENSG00000174652	442.848	-0.564548	0.238978	5.54934	0.0184876	0.327885	ZNF266	19	9523272	9546254	-1
ENSG00000134375	2906.59	-0.444096	0.188225	5.54499	0.0185336	0.327885	TIMM17A	1	201924619	201939789	1
ENSG00000112297	29.3138	2.49145	1.02383	5.54469	0.0185368	0.327885	AIM1	6	106959730	107018326	1
ENSG00000009790	11.1669	3.03749	1.24948	5.54389	0.0185453	0.327885	TRAF3IP3	1	209929377	209955668	1
ENSG00000111012	169.398	-1.05393	0.444032	5.54117	0.0185742	0.327885	CYP27B1	12	58156117	58161034	-1
ENSG00000176386	482.802	-0.590114	0.25005	5.5384	0.0186035	0.327885	CDC26	9	116018115	116037869	-1
ENSG00000139793	432.698	1.04838	0.441396	5.5362	0.018627	0.327885	MBNL2	13	97873688	98046374	1
ENSG00000264320+ENSG00000104899	727.13	-0.979998	0.412785	5.53357	0.018655	0.327885	NA	NA	NA	NA	NA
ENSG00000153071	911.311	0.661068	0.280006	5.52593	0.0187366	0.328639	DAB2	5	39371780	39462402	-1
ENSG00000185201	1181.57	0.538972	0.228681	5.52218	0.0187768	0.328639	IFITM2	11	307631	315272	1
ENSG00000171914	485.514	0.778622	0.330198	5.52026	0.0187975	0.328639	TLN2	15	62682725	63136830	1
ENSG00000074590	168.514	0.800845	0.339947	5.51891	0.018812	0.328639	NUAK1	12	106457118	106533811	-1
ENSG00000172901	6.39183	8.16027	3.41681	5.51589	0.0188445	NA	AQPEP	5	115298151	115363316	1
ENSG00000183856	1778.61	0.444725	0.189454	5.49036	0.0191216	0.333543	IQGAP3	1	156495197	156542396	-1
ENSG00000118600	359.136	-0.584512	0.249043	5.48677	0.0191609	0.333723	TMEM5	12	64173583	64203338	1
ENSG00000231925	2183.95	0.587072	0.249824	5.48258	0.0192069	0.333855	TAPBP	6	33267471	33282164	-1
ENSG00000078814	13.6097	3.32711	1.35397	5.48081	0.0192263	0.333855	MYH7B	20	33563206	33590240	1
ENSG00000165102	692.465	-0.545526	0.232931	5.46318	0.0194212	0.336297	HGSNAT	8	42995556	43057998	1
ENSG00000164442	1550.9	-0.611526	0.260748	5.46282	0.0194253	0.336297	CITED2	6	139693393	139695757	-1
ENSG00000197321	1640.65	0.492277	0.210043	5.45961	0.0194609	0.336409	SVIL	10	29746267	30025710	-1
ENSG00000142459	718.474	1.05118	0.445617	5.44982	0.0195703	0.337793	EVI5L	19	7895119	7929862	1
ENSG00000187775	623.086	0.653941	0.279366	5.44257	0.0196518	0.338692	DNAH17	17	76419778	76573476	-1
ENSG00000145362	56.927	1.81702	0.763505	5.43204	0.0197706	0.340232	ANK2	4	113739265	114304896	1
ENSG00000164116	4.94153	7.78959	3.35853	5.42804	0.0198159	NA	GUCY1A3	4	156587863	156653501	1
ENSG00000106211	5838.2	0.580741	0.248429	5.42669	0.0198312	0.34052	HSPB1	7	75931861	75933612	1
ENSG00000135917	18.4155	2.41301	1.00151	5.42535	0.0198464	0.34052	SLC19A3	2	228549926	228582728	-1
ENSG00000121316	3.97298	7.47445	3.29955	5.39388	0.0202074	NA	PLBD1	12	14656595	14721283	-1
ENSG00000118985	802.185	0.904377	0.386834	5.38068	0.0203609	0.348828	ELL2	5	95220802	95297775	-1
ENSG00000166579	830.736	-0.456978	0.196834	5.37273	0.020454	0.349903	NDEL1	17	8316449	8393729	1
ENSG00000196449	614.703	-0.607383	0.261567	5.36513	0.0205433	0.35091	YRDC	1	38268616	38273857	-1
ENSG00000126804	330.272	-0.577135	0.248748	5.35575	0.020654	0.351614	ZBTB1	14	64970430	65000408	1
ENSG00000177380	493.434	-0.590813	0.254485	5.35522	0.0206603	0.351614	PPFIA3	19	49622646	49654283	1
ENSG00000207424	36.6562	-1.56651	0.666659	5.3539	0.020676	0.351614	SNORD30	11	62621135	62621204	-1
ENSG00000082512	430.51	-0.494594	0.21357	5.34696	0.0207584	0.352015	TRAF5	1	211499957	211548288	1
ENSG00000123191	312.179	0.677264	0.291956	5.34677	0.0207606	0.352015	ATP7B	13	52506809	52585630	-1
ENSG00000131459	548.003	0.751911	0.324154	5.34389	0.020795	0.352079	GFPT2	5	179727690	179780387	-1
ENSG00000106789	251.573	0.801366	0.345085	5.33499	0.0209014	0.352921	CORO2A	9	100883257	100954922	-1
ENSG00000145244	12.2319	3.14877	1.3248	5.33462	0.0209059	0.352921	CORIN	4	47596015	47840123	-1
ENSG00000170954	4.81204	7.7513	3.3665	5.33452	0.0209071	NA	ZNF415	19	53611132	53636330	-1
ENSG00000160714	3161.27	-0.394549	0.170659	5.32785	0.0209872	0.353527	UBE2Q1	1	154521053	154531504	-1
ENSG00000181333	8.17273	4.6883	1.97551	5.32433	0.0210297	0.353527	HEPHL1	11	93754527	93846917	1
ENSG00000151090	141.309	1.14609	0.489997	5.32336	0.0210414	0.353527	THRB	3	24158651	24536773	-1
ENSG00000129347	2531.96	-0.51519	0.222769	5.32145	0.0210644	0.353527	KRI1	19	10663761	10676713	-1
ENSG00000198113	375.196	0.567298	0.24537	5.31339	0.0211621	0.35465	TOR4A	9	140172201	140177093	1
ENSG00000153201	1749.41	-0.505306	0.218909	5.30517	0.0212622	0.355811	RANBP2	2	109335937	109402267	1
ENSG00000145860	832.981	0.554654	0.240588	5.29945	0.0213321	0.356463	RNF145	5	158584417	158637061	-1
ENSG00000243943	620.036	0.601574	0.260294	5.29687	0.0213638	0.356476	ZNF512	2	27805897	27858041	1
ENSG00000116260	1988.03	0.532607	0.230881	5.29105	0.0214353	0.356948	QSOX1	1	180123969	180173165	1
ENSG00000138735	29.4706	1.57438	0.672509	5.28953	0.021454	0.356948	PDE5A	4	120415550	120550146	-1
ENSG00000148426	554.348	0.649992	0.282012	5.28288	0.021536	0.357289	PROSER2	10	11865338	11914276	1
ENSG00000100721	10.3826	-3.8572	1.57188	5.28285	0.0215365	0.357289	TCL1A	14	96176304	96180533	-1
ENSG00000125505	1209.67	0.472275	0.205168	5.27859	0.0215893	0.35765	MBOAT7	19	54677107	54693733	-1
ENSG00000125746	2211.1	0.930791	0.401878	5.2734	0.0216536	0.358201	EML2	19	46110252	46148887	-1
ENSG00000123453	5.64039	5.10274	2.27209	5.26852	0.0217145	NA	SARDH	9	136528682	136605077	-1
ENSG00000103888	79.559	1.70769	0.729249	5.266	0.0217459	0.359213	KIAA1199	15	81071684	81244117	1
ENSG00000198732	3725.33	0.598042	0.260058	5.24946	0.0219536	0.362124	SMOC1	14	70320848	70499083	1
ENSG00000160691	3222.99	0.370717	0.16175	5.24057	0.0220661	0.363276	SHC1	1	154934774	154946871	-1
ENSG00000115607	4.68254	7.71197	3.37494	5.23902	0.0220857	NA	IL18RAP	2	103035149	103069025	1
ENSG00000162669	4.68254	7.71197	3.37494	5.23902	0.0220857	NA	HFM1	1	91726323	91870426	-1
ENSG00000168743	4.68254	7.71197	3.37494	5.23902	0.0220857	NA	NPNT	4	106815932	106925184	1
ENSG00000129226	135.226	0.937475	0.407416	5.23896	0.0220865	0.363276	CD68	17	7482785	7485429	1
ENSG00000100055	4.2112	7.55862	3.34291	5.23864	0.0220905	NA	CYTH4	22	37678068	37711382	1
ENSG00000132824	1168.85	0.561202	0.244686	5.23204	0.0221745	0.364202	SERINC3	20	43124862	43150750	-1
ENSG00000138286	122.9	0.920739	0.39957	5.22911	0.0222119	0.364202	FAM149B1	10	74927924	75004262	1
ENSG00000180953+ENSG00000259332+ENSG00000136371	402.682	-0.569476	0.248397	5.22711	0.0222375	0.364202	NA	NA	NA	NA	NA
ENSG00000157214	5.42584	7.92358	3.42234	5.21711	0.0223656	NA	STEAP2	7	89796904	89867451	1
ENSG00000165304	1964.58	-0.385009	0.168337	5.2157	0.0223838	0.366079	MELK	9	36572859	36677678	1
ENSG00000091879	4.15946	7.54141	3.34613	5.19939	0.0225948	NA	ANGPT2	8	6357172	6420930	-1
ENSG00000077238	366.539	0.599446	0.262519	5.18657	0.0227621	0.371737	IL4R	16	27324989	27376099	1
ENSG00000242866	36.2376	1.47555	0.642593	5.18403	0.0227954	0.371755	STRC	15	43891596	44010458	-1
ENSG00000099957	66.647	1.35455	0.581798	5.18115	0.0228332	0.371845	P2RX6	22	21364097	21383119	1
ENSG00000182272	973.992	0.652173	0.28554	5.16541	0.023041	0.3747	B4GALNT4	11	369796	382116	1
ENSG00000123815	599.912	0.614794	0.269685	5.1609	0.023101	0.374772	ADCK4	19	41197434	41224112	-1
ENSG00000120725	953.675	0.531496	0.233218	5.15781	0.0231421	0.374772	SIL1	5	138282409	138629246	-1
ENSG00000157168	8.81762	4.16673	1.77218	5.15602	0.0231659	0.374772	NRG1	8	31496902	32622548	1
ENSG00000010327	32.8176	2.09169	0.890137	5.15339	0.023201	0.374772	STAB1	3	52529354	52558511	1
ENSG00000107798	853.116	0.724812	0.317965	5.1507	0.023237	0.374772	LIPA	10	90973326	91174314	-1
ENSG00000108771	55.2521	1.34181	0.580603	5.15044	0.0232404	0.374772	DHX58	17	40253422	40264751	-1
ENSG00000069188	13.7982	2.99683	1.27056	5.14299	0.0233404	0.375859	SDK2	17	71330523	71640228	-1
ENSG00000151914	1001.43	0.555349	0.244478	5.13612	0.023433	0.376824	DST	6	56322785	56819426	-1
ENSG00000065809	885.746	0.582975	0.256779	5.12565	0.0235748	0.378163	FAM107B	10	14560556	14816896	-1
ENSG00000137947	851.514	-0.460294	0.20304	5.12512	0.0235819	0.378163	GTF2B	1	89318615	89357627	-1
ENSG00000169814	257.33	0.666457	0.293733	5.12177	0.0236275	0.378368	BTD	3	15642848	15687329	1
ENSG00000197971	110.76	0.84334	0.37033	5.1177	0.023683	0.378731	MBP	18	74690783	74845639	-1
ENSG00000144848	1719.11	-0.373225	0.164891	5.10896	0.0238026	0.380117	ATG3	3	112251356	112280893	-1
ENSG00000155330	223.121	-0.757636	0.334025	5.10182	0.0239008	0.381156	C16orf87	16	46830519	46865323	-1
ENSG00000164171	210.478	1.15271	0.505077	5.09909	0.0239385	0.38123	ITGA2	5	52285156	52390609	1
ENSG00000103024	501.919	0.741288	0.326634	5.09354	0.0240151	0.381802	NME3	16	1820287	1821731	-1
ENSG00000137975	6.80085	4.32808	1.88676	5.09225	0.024033	NA	CLCA2	1	86889769	86922241	1
ENSG00000196923	813.738	0.631754	0.278828	5.0917	0.0240406	0.381802	PDLIM7	5	176910395	176924607	-1
ENSG00000118515	6469.96	-0.517138	0.228663	5.08875	0.0240815	0.381925	SGK1	6	134490384	134639250	-1
ENSG00000271043	2273.86	-0.763809	0.336685	5.08564	0.0241248	0.382086	MTRNR2L2	5	79945819	79946855	-1
ENSG00000172139	4.18789	7.55083	3.36856	5.08425	0.0241441	NA	SLC9C1	3	111859734	112013105	-1
ENSG00000104133	499.426	0.689244	0.304658	5.08239	0.0241701	0.382279	SPG11	15	44854894	44955876	-1
ENSG00000147475	555.792	0.640719	0.283416	5.07996	0.0242039	0.382288	ERLIN2	8	37594117	37616619	1
ENSG00000136897	431.281	-0.557296	0.246743	5.07749	0.0242384	0.382311	MRPL50	9	104149915	104160896	-1
ENSG00000135709	104.64	0.917631	0.403278	5.07395	0.024288	0.38257	KIAA0513	16	85061375	85127836	1
ENSG00000187800	16.4616	3.25328	1.38506	5.06499	0.0244138	0.384026	PEAR1	1	156863490	156886226	1
ENSG00000041357	3370.91	-0.465617	0.206617	5.05806	0.0245117	0.38504	PSMA4	15	78832747	78841604	1
ENSG00000104613	1856.35	-0.411321	0.182693	5.05514	0.0245529	0.385164	INTS10	8	19674651	19709594	1
ENSG00000175606	376.888	-0.553186	0.245781	5.04918	0.0246376	0.385966	TMEM70	8	74884672	74895018	1
ENSG00000117448	2137.67	0.639351	0.283526	5.04344	0.0247193	0.386721	AKR1A1	1	46016215	46035721	1
ENSG00000202477	39.7814	-1.31201	0.578652	5.0375	0.0248042	0.387291	SNORD25	11	62623040	62623102	-1
ENSG00000122711	111.42	1.59917	0.699172	5.03319	0.0248661	0.387291	SPINK4	9	33218363	33248565	1
ENSG00000122484	451.176	-0.583185	0.25956	5.03091	0.0248988	0.387291	RPAP2	1	92764522	92853730	1
ENSG00000113389	1265.11	0.455257	0.202597	5.0304	0.0249062	0.387291	NPR3	5	32689176	32791819	1
ENSG00000089094	1209.82	-0.433422	0.193046	5.02918	0.0249237	0.387291	KDM2B	12	121866900	122018920	-1
ENSG00000144659	824.795	-0.5152	0.229859	5.00258	0.0253095	0.392758	SLC25A38	3	39424839	39438842	1
ENSG00000255150	26.1592	-2.09185	0.909097	4.99797	0.0253771	0.393277	EID3	12	104697517	104698980	1
ENSG00000201692	85.2927	-1.00206	0.445749	4.98317	0.0255951	0.395935	SNORD80	1	173833965	173834046	-1
ENSG00000105376	674.657	0.837263	0.37227	4.98166	0.0256173	0.395935	ICAM5	19	10400657	10407454	1
ENSG00000207241	11.4957	-2.49092	1.08574	4.97684	0.0256888	0.396509	SNORD45A	1	76253574	76253657	1
ENSG00000166348	491.165	0.744139	0.33203	4.9741	0.0257296	0.396539	USP54	10	75257296	75385711	-1
ENSG00000141295	561.715	0.750957	0.334583	4.97209	0.0257595	0.396539	SCRN2	17	45915058	45918699	-1
ENSG00000177595	481.576	-0.889243	0.395701	4.96864	0.0258109	0.396799	PIDD	11	799179	809753	-1
ENSG00000130518	9.68753	3.85887	1.62993	4.95627	0.0259962	0.399116	KIAA1683	19	18367906	18385319	-1
ENSG00000109466	229.397	0.749127	0.336027	4.95334	0.0260404	0.399262	KLHL2	4	166128770	166244308	1
ENSG00000137713	1222.25	-0.456992	0.205236	4.94388	0.0261831	0.400918	PPP2R1B	11	111597632	111637151	-1
ENSG00000058404	4.29406	7.58708	3.40284	4.94329	0.0261921	NA	CAMK2B	7	44256749	44374176	-1
ENSG00000188991	4.29406	7.58708	3.40284	4.94329	0.0261921	NA	SLC15A5	12	16341419	16430619	-1
ENSG00000138050	288.482	-0.618289	0.277929	4.92758	0.0264313	0.404182	THUMPD2	2	39963200	40006407	-1
ENSG00000056736	285.687	-0.630409	0.283124	4.92088	0.0265339	0.404358	IL17RB	3	53880607	53899827	1
ENSG00000198000	1467	-0.496388	0.223373	4.91862	0.0265687	0.404358	NOL8	9	95059640	95087918	-1
ENSG00000189164	53.6312	-1.3426	0.599089	4.91666	0.0265989	0.404358	ZNF527	19	37861963	37883968	1
ENSG00000198169	215.648	-0.607056	0.273417	4.91262	0.0266611	0.404358	ZNF251	8	145946298	145981802	-1
ENSG00000138772	608.527	0.969447	0.434164	4.91223	0.0266672	0.404358	ANXA3	4	79472673	79531597	1
ENSG00000136653	370.693	0.740828	0.33266	4.91139	0.0266801	0.404358	RASSF5	1	206680879	206762616	1
ENSG00000174672	335.104	-0.531753	0.239605	4.91086	0.0266883	0.404358	BRSK2	11	1411129	1483919	1
ENSG00000198911	4339.17	0.567647	0.255554	4.90273	0.0268143	0.404552	SREBF2	22	42229109	42303312	1
ENSG00000176102	981.334	-0.561078	0.252801	4.90115	0.0268389	0.404552	CSTF3	11	33098734	33183917	-1
ENSG00000137962	340.166	0.796072	0.357716	4.90077	0.0268448	0.404552	ARHGAP29	1	94614544	94740624	-1
ENSG00000176407	1068.84	-0.439432	0.198269	4.89843	0.0268811	0.404552	KCMF1	2	85198216	85282560	1
ENSG00000169288	253.02	-0.763615	0.343201	4.89791	0.0268892	0.404552	MRPL1	4	78783674	78873944	1
ENSG00000171467	737.333	-0.461924	0.208492	4.89647	0.0269116	0.404552	ZNF318	6	43299513	43337181	-1
ENSG00000171960	1328.05	-0.550676	0.248388	4.8892	0.0270252	0.40573	PPIH	1	43124096	43142429	1
ENSG00000174502	8.02543	4.03516	1.72051	4.87002	0.0273271	0.409263	SLC26A9	1	205882176	205912588	-1
ENSG00000152580	14.7182	3.64851	1.5652	4.86974	0.0273315	0.409263	IGSF10	3	151143172	151176497	-1
ENSG00000100034	709.33	0.449413	0.203357	4.86449	0.0274149	0.409979	PPM1F	22	22273793	22307209	-1
ENSG00000239732	3.9289	7.45875	3.39027	4.86224	0.0274507	NA	TLR9	3	52255096	52273183	-1
ENSG00000106302	3.66736	7.35953	3.36938	4.85538	0.0275601	NA	HYAL4	7	123469037	123517532	1
ENSG00000129518	471.956	-0.507533	0.230087	4.84361	0.0277487	0.413535	EAPP	14	34985135	35008916	-1
ENSG00000150093	9670.8	0.656021	0.296846	4.84296	0.0277593	0.413535	ITGB1	10	33189247	33294720	-1
ENSG00000167920	222.084	0.696864	0.316049	4.84199	0.0277748	0.413535	TMEM99	17	38975358	38992522	1
ENSG00000087589	4.16457	7.54292	3.41318	4.84118	0.0277879	NA	CASS4	20	54987168	55034396	1
ENSG00000065534	35.0881	1.60641	0.719279	4.84067	0.0277961	0.413535	MYLK	3	123328896	123603178	-1
ENSG00000129103	2467.96	0.578535	0.26226	4.83438	0.0278977	0.414187	SUMF2	7	56131695	56148363	1
ENSG00000167291	436.874	0.737079	0.333806	4.83351	0.0279118	0.414187	TBC1D16	17	77906142	78009647	-1
ENSG00000165434	272.812	0.903661	0.409223	4.82658	0.0280242	0.415146	PGM2L1	11	74041363	74109518	-1
ENSG00000101680	8109.89	-0.528378	0.239902	4.82457	0.0280569	0.415146	LAMA1	18	6941743	7117813	-1
ENSG00000127241	6.29889	5.15618	2.32676	4.82354	0.0280737	NA	MASP1	3	186935942	187009810	-1
ENSG00000168427	8.6726	3.09604	1.38848	4.82288	0.0280844	0.415146	KLHL30	2	239047363	239061588	1
ENSG00000185621	110.961	0.882535	0.398897	4.81642	0.0281899	0.416171	LMLN	3	197687071	197770591	1
ENSG00000106780	459.273	0.943151	0.426554	4.81383	0.0282322	0.416262	MEGF9	9	123363091	123476748	-1
ENSG00000198074	6.27302	5.15034	2.32752	4.80993	0.0282962	NA	AKR1B10	7	134212344	134226160	1
ENSG00000124205	3.63894	7.34871	3.37614	4.80839	0.0283215	NA	EDN3	20	57875482	57901047	1
ENSG00000144635	1248.22	-0.488817	0.222452	4.80819	0.0283247	0.417093	DYNC1LI1	3	32567463	32612366	-1
ENSG00000168234	821.02	-0.494959	0.225408	4.79907	0.0284751	0.418773	TTC39C	18	21572737	21715574	1
ENSG00000122218	7580.19	0.404528	0.184436	4.7951	0.0285409	0.419021	COPA	1	160259063	160313190	-1
ENSG00000008405	622.69	-0.536236	0.244484	4.79366	0.0285647	0.419021	CRY1	12	107385142	107487607	-1
ENSG00000115221	5.17465	7.8559	3.4935	4.7849	0.0287103	NA	ITGB6	2	160956177	161128399	-1
ENSG00000163898	51.3294	1.40912	0.631496	4.78422	0.0287216	0.420372	LIPH	3	185224050	185270401	-1
ENSG00000170634	144.43	-0.831216	0.377692	4.78317	0.0287391	0.420372	ACYP2	2	54342540	54532437	1
ENSG00000164465	210.981	0.730131	0.333423	4.78156	0.0287661	0.420372	DCBLD1	6	117774980	117891021	1
ENSG00000138246	1014.06	0.545037	0.248802	4.77791	0.0288271	0.42073	DNAJC13	3	132136370	132257876	1
ENSG00000164683	366.382	-0.865781	0.393932	4.76488	0.0290461	0.423391	HEY1	8	80676245	80680098	-1
ENSG00000172818	21.4362	-2.84427	1.23748	4.7569	0.0291811	0.424821	OVOL1	11	65554493	65564690	1
ENSG00000170522	321.474	0.602973	0.275798	4.75432	0.0292248	0.424887	ELOVL6	4	110967002	111120355	-1
ENSG00000104856	401.596	0.710864	0.325049	4.75065	0.0292872	0.424887	RELB	19	45504688	45541452	1
ENSG00000167384	123.185	-0.811799	0.37101	4.75012	0.0292962	0.424887	ZNF180	19	44979854	45004576	-1
ENSG00000100764	2781.44	-0.433326	0.198512	4.74796	0.0293331	0.424887	PSMC1	14	90722839	90738968	1
ENSG00000106113	3.29965	7.20686	3.35775	4.73611	0.0295357	NA	CRHR2	7	30692200	30739745	-1
ENSG00000140835	53.3789	-1.11944	0.510639	4.7339	0.0295737	0.427836	CHST4	16	71559136	71572649	1
ENSG00000119917	91.2235	1.38923	0.629648	4.72922	0.0296544	0.428152	IFIT3	10	91087651	91100728	1
ENSG00000188888	10.5783	3.97999	1.70505	4.72665	0.0296986	0.428152	GPR179	17	36481413	36499730	-1
ENSG00000158553	3.64149	7.34964	3.39271	4.7265	0.0297012	NA	POM121L2	6	27253682	27279949	-1
ENSG00000169905+ENSG00000258664	1326.51	-0.408124	0.187401	4.72617	0.029707	0.428152	NA	NA	NA	NA	NA
ENSG00000181007	62.6006	-1.22783	0.559507	4.72133	0.0297907	0.428313	ZFP82	19	36874022	36909558	-1
ENSG00000147669	927.571	-0.405213	0.18629	4.717	0.0298658	0.428313	POLR2K	8	101162812	101166230	1
ENSG00000189334	62.0737	1.49524	0.678986	4.7161	0.0298814	0.428313	S100A14	1	153586731	153589462	-1
ENSG00000143061	1176.38	0.573181	0.263319	4.71514	0.0298981	0.428313	IGSF3	1	117117031	117210375	-1
ENSG00000203993	213.32	0.670928	0.307021	4.71313	0.0299331	0.428313	C9orf37	9	140509784	140513358	-1
ENSG00000110042	131.692	0.955102	0.436605	4.71232	0.0299471	0.428313	DTX4	11	58938903	58976060	1
ENSG00000171530	2121.98	-0.487242	0.224001	4.70645	0.0300496	0.428313	TBCA	5	76986991	77164604	-1
ENSG00000064601	3704.32	0.403317	0.18564	4.70603	0.030057	0.428313	CTSA	20	44519591	44527459	1
ENSG00000061936	1705.36	-0.480291	0.220946	4.70601	0.0300573	0.428313	SFSWAP	12	132195626	132284282	1
ENSG00000171298	2314.43	0.725904	0.332902	4.70416	0.0300897	0.428313	GAA	17	78075355	78093678	1
ENSG00000198431	7318.89	0.449254	0.206887	4.6971	0.0302136	0.429496	TXNRD1	12	104609557	104744061	1
ENSG00000111266	1047.74	0.443822	0.204291	4.69469	0.030256	0.429496	DUSP16	12	12628829	12715317	-1
ENSG00000168246	369.391	-0.525192	0.242094	4.693	0.0302857	0.429496	UBTD2	5	171636644	171711075	-1
ENSG00000181513	134.86	1.32431	0.599046	4.69096	0.0303218	0.429496	ACBD4	17	43209967	43221548	1
ENSG00000205084	228.365	0.723951	0.333231	4.68863	0.0303629	0.429551	TMEM231	16	75572015	75590184	-1
ENSG00000136026	1997.75	0.406021	0.187335	4.68553	0.0304176	0.429798	CKAP4	12	106631655	106698057	-1
ENSG00000132003	515.792	0.810844	0.37233	4.68144	0.0304901	0.429857	ZSWIM4	19	13906274	13943044	1
ENSG00000075223	330.501	1.17255	0.535838	4.68109	0.0304963	0.429857	SEMA3C	7	80371854	80551675	-1
ENSG00000039139	77.4419	1.65706	0.745834	4.67761	0.0305582	0.429929	DNAH5	5	13690440	13944652	-1
ENSG00000198740	324.716	-0.61842	0.284895	4.67661	0.030576	0.429929	ZNF652	17	47366568	47439835	-1
ENSG00000130766	438.25	1.07186	0.490948	4.66419	0.0307979	0.432399	SESN2	1	28586038	28609002	1
ENSG00000115993	555.046	0.92167	0.423755	4.66259	0.0308267	0.432399	TRAK2	2	202241930	202316302	-1
ENSG00000138399	329.029	-0.546153	0.252635	4.65677	0.0309313	0.433033	FASTKD1	2	170386259	170430385	-1
ENSG00000121966	1029.73	0.377163	0.174547	4.6559	0.030947	0.433033	CXCR4	2	136871919	136875735	-1
ENSG00000202252	15.6975	-2.00156	0.907875	4.65067	0.0310414	0.433789	SNORD14C	11	122930043	122930130	-1
ENSG00000060339	3275.13	-0.57647	0.266563	4.64841	0.0310823	0.433789	CCAR1	10	70480769	70552134	1
ENSG00000116299	47.45	1.19049	0.549703	4.64667	0.0311139	0.433789	KIAA1324	1	109656301	109749401	1
ENSG00000186377	4.78361	7.74266	3.50077	4.63724	0.0312852	NA	CYP4X1	1	47427036	47516423	1
ENSG00000122735	5.80597	5.16149	2.39867	4.63397	0.0313449	NA	DNAI1	9	34457412	34520982	1
ENSG00000136522	1369.5	-0.438406	0.203324	4.63181	0.0313844	0.437032	MRPL47	3	179306073	179322442	-1
ENSG00000161905	3.66991	7.36038	3.41488	4.63128	0.0313941	NA	ALOX15	17	4534197	4545589	-1
ENSG00000187522	939.991	-0.550289	0.255154	4.62684	0.0314756	0.437772	HSPA14	10	14880163	14913740	1
ENSG00000135070	823.832	-0.513806	0.238618	4.61976	0.0316057	0.439053	ISCA1	9	88879461	88897676	-1
ENSG00000127528	69.4613	-1.10275	0.50872	4.61128	0.0317623	0.43974	KLF2	19	16435628	16438685	1
ENSG00000130702+ENSG00000265329	9140.76	0.552271	0.256427	4.61092	0.0317689	0.43974	NA	NA	NA	NA	NA
ENSG00000108578	1973.03	-0.423017	0.196768	4.60885	0.0318074	0.43974	BLMH	17	28575218	28619074	-1
ENSG00000197142	349.34	0.71747	0.333278	4.60883	0.0318077	0.43974	ACSL5	10	114133776	114188138	1
ENSG00000100299	473.72	0.749065	0.347208	4.59747	0.0320192	0.441583	ARSA	22	51063446	51066607	-1
ENSG00000208313	19.8033	-1.80097	0.823053	4.59717	0.0320249	0.441583	SNORD77	1	173835438	173835509	-1
ENSG00000170786	105.781	1.04367	0.48534	4.59422	0.0320799	0.441583	SDR16C5	8	57212569	57233335	-1
ENSG00000200983	26.2798	-1.69301	0.776548	4.59189	0.0321236	0.441583	SNORA3	11	8705774	8705903	1
ENSG00000140199	205.209	0.694732	0.32374	4.58654	0.0322239	0.441583	SLC12A6	15	34525460	34630261	-1
ENSG00000160271	721.977	-0.481552	0.224472	4.58469	0.0322588	0.441583	RALGDS	9	135973107	136039301	-1
ENSG00000160072	695.033	-0.720959	0.335244	4.58236	0.0323028	0.441583	ATAD3B	1	1407143	1433228	1
ENSG00000164611	3148.63	-0.391325	0.182552	4.58205	0.0323085	0.441583	PTTG1	5	159848829	159855748	1
ENSG00000124107	428.381	1.02677	0.475691	4.57954	0.032356	0.441583	SLPI	20	43880880	43883205	-1
ENSG00000196954	182.011	0.779248	0.362746	4.57886	0.0323688	0.441583	CASP4	11	104813593	104840163	-1
ENSG00000111196	743.658	-0.449416	0.209777	4.57731	0.0323981	0.441583	MAGOHB	12	10758612	10766222	-1
ENSG00000132341	14670.4	-0.356856	0.166587	4.57717	0.0324006	0.441583	RAN	12	131356424	131362223	1
ENSG00000187242	3.14173	7.13665	3.37388	4.57591	0.0324246	NA	KRT12	17	39017555	39023462	-1
ENSG00000102934	480.646	-0.70602	0.329045	4.56923	0.0325512	0.443108	PLLP	16	57290004	57318599	-1
ENSG00000050628	4.51938	7.65977	3.49732	4.56888	0.0325578	NA	PTGER3	1	71318036	71513491	-1
ENSG00000169429	2.91138	7.02306	3.34777	4.56775	0.0325794	NA	IL8	4	74606223	74609433	1
ENSG00000266241	135.952	-0.799841	0.372363	4.56593	0.032614	0.443108	MIR5047	17	62497332	62497431	-1
ENSG00000156515	791.48	0.543776	0.253493	4.5652	0.0326278	0.443108	HK1	10	71029740	71161638	1
ENSG00000157150	12.7262	2.64545	1.21645	4.56034	0.0327206	0.443555	TIMP4	3	12194551	12200851	-1
ENSG00000142864	19221.2	-0.389961	0.182369	4.55864	0.0327531	0.443555	SERBP1	1	67873493	67896098	-1
ENSG00000148481	251.759	0.638855	0.298247	4.55743	0.0327761	0.443555	FAM188A	10	15820169	15902519	-1
ENSG00000154493	5.28115	4.89367	2.29708	4.5548	0.0328266	NA	C10orf90	10	128113566	128359079	-1
ENSG00000011260	1728.8	-0.453262	0.211988	4.55479	0.0328267	0.443719	UTP18	17	49337889	49375297	1
ENSG00000164733	2061.64	0.515462	0.241003	4.55023	0.0329143	0.444221	CTSB	8	11700033	11726957	-1
ENSG00000160145	28.4496	2.34185	1.04704	4.54885	0.0329409	0.444221	KALRN	3	123798870	124440036	1
ENSG00000055130	3241.17	-0.338951	0.158855	4.54436	0.0330274	0.444867	CUL1	7	148395006	148498128	1
ENSG00000179862	2386.64	-0.873024	0.406616	4.54064	0.0330992	0.445314	CITED4	1	41326729	41328018	-1
ENSG00000080293	3.2428	7.18274	3.39297	4.5381	0.0331483	NA	SCTR	2	120197419	120282070	-1
ENSG00000157837	859.973	-0.502865	0.235783	4.53244	0.0332582	0.446932	SPPL3	12	121200313	121342174	-1
ENSG00000127507	90.2776	0.871587	0.408286	4.53017	0.0333024	0.447004	EMR2	19	14843205	14889353	-1
ENSG00000172889	825.109	0.669795	0.313899	4.51719	0.0335558	0.449882	EGFL7	9	139553308	139567130	1
ENSG00000079785	6655.19	-0.370083	0.173957	4.51417	0.0336153	0.450156	DDX1	2	15731302	15771235	1
ENSG00000197905	2127.11	-0.601467	0.282248	4.511	0.0336776	0.450467	TEAD4	12	3068496	3149839	1
ENSG00000132963	1427.39	-0.398672	0.18759	4.50343	0.0338269	0.450778	POMP	13	29233241	29253062	1
ENSG00000174165	286.899	0.679331	0.318913	4.50308	0.0338338	0.450778	ZDHHC24	11	66288108	66313709	-1
ENSG00000110876	9.6243	2.84098	1.31908	4.50237	0.0338479	0.450778	SELPLG	12	109015686	109027735	-1
ENSG00000183255	1556.8	0.456937	0.214893	4.5019	0.0338573	0.450778	PTTG1IP	21	46269500	46293752	-1
ENSG00000201675	19.0629	-1.95212	0.897627	4.499	0.0339147	0.451023	SNORD32A	19	49993222	49993305	1
ENSG00000119711	147.245	0.999815	0.467043	4.4955	0.0339842	0.451051	ALDH6A1	14	74523553	74551196	-1
ENSG00000204406	55.4296	1.16811	0.549608	4.4924	0.0340459	0.451051	MBD5	2	148778580	149275805	1
ENSG00000197748	21.7649	2.0649	0.955263	4.49161	0.0340616	0.451051	WDR96	10	105889646	105992120	-1
ENSG00000188643	1771.48	0.486184	0.228977	4.49102	0.0340733	0.451051	S100A16	1	153579362	153585621	-1
ENSG00000142449	21.6974	2.24178	1.01716	4.48135	0.0342666	0.452372	FBN3	19	8130286	8214730	-1
ENSG00000164265	23.2627	1.66398	0.769446	4.4811	0.0342716	0.452372	SCGB3A2	5	147250245	147261754	1
ENSG00000168710	4314.66	0.534845	0.251981	4.48014	0.0342908	0.452372	AHCYL1	1	110527308	110566357	1
ENSG00000151729	1159.67	-0.637684	0.300204	4.47802	0.0343336	0.452418	SLC25A4	4	186064395	186068434	1
ENSG00000081277	3.3825	7.24325	3.42095	4.47612	0.0343717	NA	PKP1	1	201252580	201302121	1
ENSG00000129925	667.023	0.518004	0.244453	4.47145	0.0344658	0.453262	TMEM8A	16	420773	437113	-1
ENSG00000131115	163.131	-0.697971	0.329261	4.47093	0.0344762	0.453262	ZNF227	19	44711700	44741421	1
ENSG00000101182	5097	-0.435025	0.205517	4.46412	0.034614	0.45383	PSMA7	20	60711791	60718496	-1
ENSG00000091127	1406.74	-0.569394	0.268763	4.46399	0.0346165	0.45383	PUS7	7	105080108	105162714	-1
ENSG00000143933	6154.98	-0.364611	0.172374	4.46296	0.0346375	0.45383	CALM2	2	47272677	47403740	-1
ENSG00000122778	965.736	0.456385	0.215918	4.46047	0.034688	0.453976	KIAA1549	7	138516126	138666064	-1
ENSG00000167930	1473.37	0.54716	0.258328	4.45661	0.0347665	0.454487	ITFG3	16	284545	319942	1
ENSG00000141696	1481.63	0.380472	0.180185	4.45274	0.0348453	0.455002	LEPREL4	17	39958199	39968856	-1
ENSG00000174292	623.087	-0.594223	0.281057	4.44761	0.0349502	0.455081	TNK1	17	7283853	7293093	1
ENSG00000130935	2018.38	-0.480427	0.227324	4.44749	0.0349525	0.455081	NOL11	17	65713949	65740647	1
ENSG00000164576	663.937	-0.605682	0.28639	4.44515	0.0350006	0.455081	SAP30L	5	153825517	153835891	1
ENSG00000119596	900.405	-0.430709	0.20404	4.44472	0.0350093	0.455081	YLPM1	14	75230069	75304012	1
ENSG00000016602	4.94408	7.7899	3.55661	4.44339	0.0350365	NA	CLCA4	1	87012761	87046437	1
ENSG00000164256	4.94408	7.7899	3.55661	4.44339	0.0350365	NA	PRDM9	5	23507264	23528706	1
ENSG00000163521	68.8788	1.07651	0.505302	4.43805	0.0351464	0.45635	GLB1L	2	220101328	220110200	-1
ENSG00000113719	4383.41	0.363778	0.172557	4.43297	0.0352512	0.456943	ERGIC1	5	172261278	172379688	1
ENSG00000033627	1008.38	-0.401305	0.190407	4.43033	0.0353058	0.456943	ATP6V0A1	17	40610862	40674629	1
ENSG00000105976	2646.73	0.56519	0.267712	4.43007	0.035311	0.456943	MET	7	116312444	116438440	1
ENSG00000142623	4.91821	7.7825	3.55855	4.42857	0.0353421	NA	PADI1	1	17531621	17572500	1
ENSG00000196350	4.91821	7.7825	3.55855	4.42857	0.0353421	NA	ZNF729	19	22469210	22499978	1
ENSG00000099901	4630.58	-0.40349	0.191482	4.42591	0.0353971	0.457393	RANBP1	22	20103461	20114878	1
ENSG00000162783	841.374	-0.52855	0.250755	4.42273	0.0354632	0.457393	IER5	1	181057638	181059977	1
ENSG00000170791	695.55	-0.507825	0.241023	4.41861	0.0355489	0.457393	CHCHD7	8	57124245	57131357	1
ENSG00000138448	977.993	0.881585	0.416555	4.41805	0.0355607	0.457393	ITGAV	2	187454792	187545628	1
ENSG00000206527	350.835	1.12314	0.529129	4.41674	0.035588	0.457393	PTPLB	3	123209667	123304032	-1
ENSG00000153187	15130.7	-0.392541	0.186548	4.41424	0.0356402	0.457393	HNRNPU	1	245014468	245027844	-1
ENSG00000188910	68.1862	1.18418	0.557634	4.41371	0.0356511	0.457393	GJB3	1	35246790	35251970	1
ENSG00000135521	1045.6	-0.513221	0.243877	4.41314	0.0356631	0.457393	LTV1	6	144164481	144184949	1
ENSG00000101349	3.64659	7.35139	3.46117	4.41305	0.035665	NA	PAK7	20	9518036	9819689	-1
ENSG00000152969	5.88709	5.05898	2.37767	4.40365	0.0358622	NA	JAKMIP1	4	6027926	6202318	-1
ENSG00000197580	7.44969	3.49864	1.63436	4.38746	0.0362041	NA	BCO2	11	112046190	112095422	1
ENSG00000055732	4.57892	7.67914	3.54522	4.38528	0.0362505	NA	MCOLN3	1	85483765	85514182	-1
ENSG00000157388	32.3128	1.87908	0.873267	4.38245	0.0363108	0.465182	CACNA1D	3	53528683	53846490	1
ENSG00000144815+ENSG00000144802	400.715	-0.645232	0.307507	4.38012	0.0363604	0.4653	NA	NA	NA	NA	NA
ENSG00000109805	1370.67	-0.354709	0.169403	4.37413	0.0364885	0.466317	NCAPG	4	17812525	17846485	1
ENSG00000104388	1378.73	-0.375899	0.179522	4.37262	0.0365207	0.466317	RAB2A	8	61429416	61536186	1
ENSG00000086061	6732.62	-0.608391	0.290032	4.36845	0.0366104	0.466944	DNAJA1	9	33025209	33039905	1
ENSG00000170949	136.682	-0.765697	0.365502	4.365	0.0366844	0.467372	ZNF160	19	53569859	53606689	-1
ENSG00000112081	6002.92	-0.412849	0.197351	4.36136	0.0367629	0.467642	SRSF3	6	36562145	36571209	1
ENSG00000113924	4.39513	7.62053	3.53772	4.36024	0.0367872	NA	HGD	3	120347020	120401418	-1
ENSG00000107331	3035.04	0.624073	0.297786	4.3576	0.0368441	0.467642	ABCA2	9	139901686	139923367	-1
ENSG00000205937	5736.44	-0.44255	0.211584	4.35754	0.0368454	0.467642	RNPS1	16	2303117	2318413	-1
ENSG00000070010	2310.99	-0.458549	0.219344	4.35361	0.0369306	0.467642	UFD1L	22	19437464	19466738	-1
ENSG00000200913	23.4635	-1.86017	0.873576	4.35292	0.0369456	0.467642	SNORD46	1	45242162	45242265	1
ENSG00000064692	4.52718	7.66314	3.54958	4.35275	0.0369493	NA	SNCAIP	5	121647049	121799914	1
ENSG00000182240	3177.24	0.722995	0.344886	4.3504	0.0370002	0.467642	BACE2	21	42539728	42648524	1
ENSG00000108559	2787.19	-0.380501	0.182189	4.34942	0.0370216	0.467642	NUP88	17	5264258	5323480	-1
ENSG00000101361+ENSG00000221062	5369.07	-0.484239	0.231679	4.34894	0.037032	0.467642	NA	NA	NA	NA	NA
ENSG00000157927	11.4837	3.14864	1.39693	4.34716	0.0370706	0.467642	RADIL	7	4836686	4923350	-1
ENSG00000116106	4.78872	7.74403	3.56999	4.34672	0.0370804	NA	EPHA4	2	222282747	222438922	-1
ENSG00000173572	4.78872	7.74403	3.56999	4.34672	0.0370804	NA	NLRP13	19	56403065	56443702	-1
ENSG00000183779	98.6107	0.838064	0.399715	4.34486	0.0371209	0.467764	ZNF703	8	37553269	37557537	1
ENSG00000176771	23.6908	2.07441	0.969704	4.34112	0.0372025	0.46828	NCKAP5	2	133429374	134326034	-1
ENSG00000189091	8759.22	-0.485442	0.232654	4.33356	0.037368	0.469851	SF3B3	16	70557691	70608820	1
ENSG00000129460	987.145	-0.505819	0.242621	4.3268	0.0375167	0.470768	NGDN	14	23938897	23979071	1
ENSG00000134697	2445.12	-0.590917	0.283198	4.32569	0.0375411	0.470768	GNL2	1	38032417	38061536	-1
ENSG00000124191	70.0354	1.15904	0.548003	4.32468	0.0375635	0.470768	TOX2	20	42543492	42698256	1
ENSG00000198832	1484.25	0.538316	0.258331	4.31548	0.037767	0.472805	SELM	22	31500758	31516055	-1
ENSG00000147852	589.776	0.722797	0.346571	4.31275	0.0378277	0.472827	VLDLR	9	2621834	2654480	1
ENSG00000153714	18.7897	1.90894	0.896084	4.31172	0.0378508	0.472827	LURAP1L	9	12775020	12822130	1
ENSG00000121064	498.631	0.606573	0.291535	4.30953	0.0378994	0.472922	SCPEP1	17	55055466	55084129	1
ENSG00000173540	426.254	0.468887	0.225936	4.30525	0.0379949	0.473407	GMPPB	3	49754277	49761384	-1
ENSG00000137767	278.624	0.561466	0.269893	4.30411	0.0380204	0.473407	SQRDL	15	45923346	45983492	1
ENSG00000188649	3.5171	7.29925	3.47517	4.30067	0.0380973	NA	CC2D2B	10	97733786	97792441	1
ENSG00000204839	338.241	-0.681377	0.327646	4.29037	0.0383288	0.476637	MROH6	8	144648357	144655141	-1
ENSG00000260238+ENSG00000160783+ENSG00000242252	2009.68	-0.495038	0.238568	4.28554	0.0384379	0.476637	NA	NA	NA	NA	NA
ENSG00000076067	585.11	0.465301	0.224379	4.28478	0.0384551	0.476637	RBMS2	12	56915713	56984745	1
ENSG00000184545	257.524	-0.590891	0.28501	4.28318	0.0384913	0.476637	DUSP8	11	1575274	1593150	-1
ENSG00000159733	125.161	0.709007	0.341703	4.28197	0.0385187	0.476637	ZFYVE28	4	2271309	2420390	-1
ENSG00000172482	12.3007	2.56498	1.18126	4.28157	0.0385279	0.476637	AGXT	2	241807896	241819919	1
ENSG00000169340	4.68509	7.7123	3.57992	4.27866	0.0385937	NA	PDILT	16	20370492	20416059	-1
ENSG00000130304	115.596	1.00067	0.478256	4.27608	0.0386523	0.477192	SLC27A1	19	17579578	17616977	1
ENSG00000162039	437.03	-0.584689	0.282297	4.27498	0.0386773	0.477192	MEIOB	16	1883984	1934295	-1
ENSG00000124228	3428.47	-0.481742	0.232535	4.27355	0.03871	0.477192	DDX27	20	47835884	47860614	1
ENSG00000105993	1741.83	-0.35387	0.170985	4.27231	0.0387382	0.477192	DNAJB6	7	157128075	157210133	1
ENSG00000164176	6.32268	4.15022	1.95576	4.27024	0.0387853	NA	EDIL3	5	83236373	83680611	-1
ENSG00000146674	359.182	-0.779607	0.37587	4.26383	0.0389321	0.479069	IGFBP3	7	45951949	45961473	-1
ENSG00000134765	4.65922	7.7045	3.58207	4.26336	0.0389427	NA	DSC1	18	28709199	28742819	-1
ENSG00000138311	4.65922	7.7045	3.58207	4.26336	0.0389427	NA	ZNF365	10	64133951	64431771	1
ENSG00000162636	793.461	0.670008	0.322941	4.25821	0.0390609	0.479687	FAM102B	1	109102711	109187522	1
ENSG00000166321	57.2904	1.08825	0.520714	4.25802	0.0390655	0.479687	NUDT13	10	74870217	74891586	1
ENSG00000146457	848.852	-0.429311	0.207812	4.25537	0.0391264	0.479923	WTAP	6	160146617	160177351	1
ENSG00000116560	7234.11	-0.439051	0.212551	4.2511	0.039225	0.480621	SFPQ	1	35641979	35658749	-1
ENSG00000107937	3884.24	-0.374607	0.181544	4.24794	0.0392979	0.481003	GTPBP4	10	1034338	1065876	1
ENSG00000049192	41.7409	1.55078	0.741928	4.24312	0.0394096	0.481009	ADAMTS6	5	64444563	64777747	-1
ENSG00000103942	3.99644	7.48361	3.535	4.24078	0.0394641	NA	HOMER2	15	83509838	83654661	-1
ENSG00000081041	36.3593	-1.82817	0.867922	4.2401	0.0394799	0.481009	CXCL2	4	74962752	74965010	-1
ENSG00000164949	9.75231	3.14021	1.43113	4.23885	0.0395089	0.481009	GEM	8	95261481	95274578	-1
ENSG00000137817	782.488	-0.487717	0.236262	4.23813	0.0395256	0.481009	PARP6	15	72533522	72565340	-1
ENSG00000084710	480.598	0.609412	0.294983	4.23645	0.0395648	0.481009	EFR3B	2	25264999	25378243	1
ENSG00000137077	16.942	2.02655	0.967151	4.23575	0.0395811	0.481009	CCL21	9	34709002	34710121	-1
ENSG00000157510	180.845	0.615351	0.298502	4.23535	0.0395904	0.481009	AFAP1L1	5	148651434	148721365	1
ENSG00000205978	28.2655	1.53758	0.733903	4.23289	0.0396479	0.481201	NYNRIN	14	24867992	24888494	1
ENSG00000196189	4.74159	4.86078	2.38665	4.22724	0.0397801	NA	SEMA4A	1	156117157	156147543	1
ENSG00000141141	1036.3	-0.534731	0.259613	4.22529	0.0398258	0.482318	DDX52	17	35969787	36003493	-1
ENSG00000161888	381.503	0.585237	0.283466	4.22431	0.0398487	0.482318	SPC24	19	11242196	11266484	-1
ENSG00000116701	19.7523	2.75389	1.29327	4.22194	0.0399045	0.482318	NCF2	1	183524698	183560011	-1
ENSG00000133816	212.029	0.85034	0.412444	4.22096	0.0399275	0.482318	MICAL2	11	12115543	12285334	1
ENSG00000007237	51.2897	-1.43684	0.690496	4.22004	0.0399491	0.482318	GAS7	17	9813926	10101868	-1
ENSG00000133121	85.6687	0.919547	0.447116	4.21111	0.04016	0.484283	STARD13	13	33677272	33924767	-1
ENSG00000166710	6017.36	0.476477	0.231701	4.20936	0.0402015	0.484283	B2M	15	45003675	45011075	1
ENSG00000087266	364.126	0.953492	0.460913	4.20782	0.0402379	0.484283	SH3BP2	4	2794750	2842825	1
ENSG00000169871	195.51	0.745427	0.362068	4.20433	0.040321	0.484595	TRIM56	7	100728720	100735017	1
ENSG00000147573	4.31993	7.59515	3.57157	4.20348	0.0403411	NA	TRIM55	8	67039131	67087720	1
ENSG00000129235	1076.46	-0.532195	0.258942	4.20177	0.0403819	0.484595	TXNDC17	17	6544078	6547861	1
ENSG00000213199	281.079	-0.762823	0.370193	4.20069	0.0404076	0.484595	ASIC3	7	150745379	150749843	1
ENSG00000173267	1254.73	1.46134	0.698486	4.19966	0.040432	0.484595	SNCG	10	88718375	88723017	1
ENSG00000007216	4.5556	7.67188	3.59245	4.19442	0.0405571	NA	SLC13A2	17	26800311	26824799	1
ENSG00000163689	4.5556	7.67188	3.59245	4.19442	0.0405571	NA	C3orf67	3	58703092	59035810	-1
ENSG00000162004	400.913	-0.891382	0.431939	4.19374	0.0405735	0.485786	CCDC78	16	772582	776954	-1
ENSG00000185112	152.939	-0.988025	0.478273	4.18722	0.04073	0.486663	FAM43A	3	194406622	194409762	1
ENSG00000159596	483.859	0.517811	0.252096	4.18664	0.0407439	0.486663	TMEM69	1	46152886	46160115	1
ENSG00000171443	81.2209	1.04366	0.504383	4.18541	0.0407733	0.486663	ZNF524	19	56111388	56114504	1
ENSG00000197324	940.329	0.655233	0.319079	4.18063	0.0408885	0.487515	LRP10	14	23340822	23350789	1
ENSG00000107618	4.52973	7.66385	3.59471	4.17887	0.0409309	NA	RBP3	10	48381487	48390991	-1
ENSG00000169946	4.52973	7.66385	3.59471	4.17887	0.0409309	NA	ZFPM2	8	106330920	106816760	1
ENSG00000180347	4.52973	7.66385	3.59471	4.17887	0.0409309	NA	CCDC129	7	31553704	31698334	1
ENSG00000189144	34.1583	-1.37473	0.665223	4.17873	0.0409344	0.487515	ZNF573	19	38226734	38307940	-1
ENSG00000162733	786.176	1.72152	0.819466	4.17719	0.0409716	0.487515	DDR2	1	162601163	162750237	1
ENSG00000106823	37.1663	1.99265	0.951642	4.1734	0.0410634	0.48806	ECM2	9	95256365	95298937	-1
ENSG00000131069	499.287	0.712769	0.347434	4.1718	0.0411021	0.48806	ACSS2	20	33459949	33515769	1
ENSG00000087245	4.26819	7.5782	3.57645	4.1698	0.0411507	NA	MMP2	16	55423612	55540603	1
ENSG00000147614	4.13614	7.53296	3.56588	4.16819	0.0411897	NA	ATP6V0D2	8	86999552	87166457	1
ENSG00000165113	129.639	-0.938053	0.456013	4.1665	0.0412308	0.488591	GKAP1	9	86354336	86444431	-1
ENSG00000125870	668.259	-0.462955	0.226494	4.16648	0.0412315	0.488591	SNRPB2	20	16710606	16722421	1
ENSG00000151849	399.802	-0.514431	0.251591	4.16212	0.0413376	0.489195	CENPJ	13	25457171	25497018	-1
ENSG00000182199	6853.74	0.523511	0.255951	4.1609	0.0413673	0.489195	SHMT2	12	57623110	57628718	1
ENSG00000150627	8.00493	4.60042	2.14715	4.15671	0.0414698	0.489346	WDR17	4	176986985	177103978	1
ENSG00000105810	410.884	-0.514462	0.252149	4.15644	0.0414766	0.489346	CDK6	7	92234235	92465908	-1
ENSG00000197223	294.062	-0.516811	0.253142	4.15518	0.0415074	0.489346	C1D	2	68268262	68338080	-1
ENSG00000103154	3.8644	7.43521	3.54581	4.15345	0.0415497	NA	NECAB2	16	84002237	84036381	1
ENSG00000198791	991.476	-0.393872	0.193109	4.1519	0.0415877	0.489768	CNOT7	8	17086737	17104387	-1
ENSG00000134668	13.4219	2.29089	1.08412	4.15026	0.0416281	0.489768	SPOCD1	1	32256023	32281652	-1
ENSG00000145242	6.37084	4.24577	2.0266	4.14846	0.0416723	NA	EPHA5	4	66185281	66536213	-1
ENSG00000112763	400.57	-0.512319	0.251256	4.14644	0.0417221	0.489933	BTN2A1	6	26458150	26476849	1
ENSG00000117020	448.159	0.808232	0.393992	4.14624	0.0417272	0.489933	AKT3	1	243651535	244014381	-1
ENSG00000105643	874.992	-0.562757	0.275846	4.14262	0.0418164	0.490362	ARRDC2	19	18111941	18124911	1
ENSG00000100567	2227.68	-0.443407	0.217482	4.14131	0.0418488	0.490362	PSMA3	14	58711549	58738730	1
ENSG00000017427	3.15194	7.14088	3.47536	4.14028	0.0418742	NA	IGF1	12	102789645	102874423	-1
ENSG00000186115	3.15194	7.14088	3.47536	4.14028	0.0418742	NA	CYP4F2	19	15988834	16008930	-1
ENSG00000163933	506.722	0.489239	0.240099	4.13953	0.0418927	0.490379	RFT1	3	53122499	53164478	-1
ENSG00000035664	109.713	0.748001	0.366932	4.1368	0.0419605	0.490428	DAPK2	15	64199235	64364232	-1
ENSG00000173852	464.704	0.591339	0.290301	4.1355	0.0419927	0.490428	DPY19L1	7	34968488	35077883	-1
ENSG00000112874	52.4401	1.14684	0.562367	4.13318	0.0420503	0.490428	NUDT12	5	102884556	102898494	-1
ENSG00000138780	227.85	0.637543	0.313169	4.13251	0.042067	0.490428	GSTCD	4	106629935	106768885	1
ENSG00000164855	813.631	-0.611706	0.300144	4.12982	0.0421339	0.490509	TMEM184A	7	1585796	1600457	-1
ENSG00000152284	166.443	-0.716973	0.351154	4.12863	0.0421635	0.490509	TCF7L1	2	85360533	85537511	1
ENSG00000162607	1918.36	-0.44922	0.220778	4.1271	0.0422016	0.490509	USP1	1	62901968	62917475	1
ENSG00000168461	667.644	0.573216	0.281491	4.12474	0.0422605	0.490699	RAB31	18	9708162	9862548	1
ENSG00000153029	205.846	0.833105	0.408846	4.11446	0.0425181	0.492962	MR1	1	181003067	181031074	1
ENSG00000076650	363.812	-0.513708	0.252922	4.11355	0.0425409	0.492962	GPATCH1	19	33571786	33621448	1
ENSG00000018408	1294.43	-0.39144	0.192865	4.10994	0.042632	0.493521	WWTR1	3	149235022	149454501	-1
ENSG00000163803	12.792	3.28357	1.53436	4.10715	0.0427022	0.493838	PLB1	2	28680012	28866654	1
ENSG00000162745	18.9619	2.16142	1.03727	4.10438	0.0427724	0.494154	OLFML2B	1	161952982	161993644	-1
ENSG00000083817	50.5388	-1.1597	0.568346	4.10112	0.0428547	0.494318	ZNF416	19	58082934	58090295	-1
ENSG00000161057	2786.11	-0.363201	0.179166	4.09918	0.0429039	0.494318	PSMC2	7	102984701	103009842	1
ENSG00000198131	451.385	-0.435761	0.215052	4.09797	0.0429348	0.494318	ZNF544	19	58739960	58788815	1
ENSG00000111145	117.279	0.814339	0.400104	4.09705	0.042958	0.494318	ELK3	12	96588160	96663613	1
ENSG00000116350	1327.79	-0.462247	0.228014	4.09452	0.0430225	0.494431	SRSF4	1	29474255	29508499	-1
ENSG00000074771	4.40024	7.62203	3.60792	4.09341	0.0430506	NA	NOX3	6	155716504	155777037	-1
ENSG00000100191	4.40024	7.62203	3.60792	4.09341	0.0430506	NA	SLC5A4	22	32614465	32651328	-1
ENSG00000189001	4.40024	7.62203	3.60792	4.09341	0.0430506	NA	SBSN	19	36014269	36019253	-1
ENSG00000122692	1755.99	-0.415998	0.205357	4.09329	0.0430537	0.494431	SMU1	9	33041762	33076665	-1
ENSG00000141542	261.482	-0.635229	0.313259	4.08788	0.0431918	0.495524	RAB40B	17	80612849	80656604	-1
ENSG00000128683	15.3042	2.93458	1.40169	4.08338	0.0433069	0.496047	GAD1	2	171669723	171717661	1
ENSG00000201599	13.6963	-2.11918	1.0248	4.08215	0.0433385	0.496047	SNORA71A	20	37055952	37056085	-1
ENSG00000201808	51.9454	-1.01286	0.49848	4.07824	0.043439	0.496047	SNORA73A	1	28833878	28834083	1
ENSG00000174851	1786.81	0.408938	0.20219	4.07771	0.0434524	0.496047	YIF1A	11	66052051	66056641	-1
ENSG00000166979	540.128	0.501691	0.248116	4.07664	0.0434802	0.496047	EVA1C	21	33784314	33887707	1
ENSG00000198046	4.1387	7.53378	3.5909	4.07658	0.0434816	NA	ZNF667	19	56950694	56989434	-1
ENSG00000188807	832.073	-0.554106	0.273875	4.07604	0.0434955	0.496047	TMEM201	1	9648932	9674935	1
ENSG00000104972	2.93959	7.03939	3.46574	4.07541	0.0435117	NA	LILRB1	19	55085346	55148979	1
ENSG00000111605	2221.9	-0.378324	0.187279	4.0725	0.0435866	0.496334	CPSF6	12	69633317	69668138	1
ENSG00000123136	4034.09	-0.602131	0.297356	4.07166	0.0436084	0.496334	DDX39A	19	14519631	14530192	-1
ENSG00000143621	9403.43	-0.342345	0.169495	4.07006	0.0436498	0.496334	ILF2	1	153634512	153643524	-1
ENSG00000159495	4.00665	7.48709	3.58135	4.06926	0.0436705	NA	TGM7	15	43568478	43594453	-1
ENSG00000202363	25.3581	-1.67614	0.815189	4.06159	0.0438691	0.49794	SNORA62	3	39452545	39452697	1
ENSG00000184752	1009.24	-0.432148	0.214057	4.06127	0.0438775	0.49794	NDUFA12	12	95290831	95397546	-1
ENSG00000130943	11.0788	4.4388	2.00111	4.05415	0.0440629	0.499045	PKDREJ	22	46651560	46659219	-1
ENSG00000177076	110.487	-0.877441	0.434035	4.05142	0.0441342	0.499045	ACER2	9	19408925	19452018	1
ENSG00000116133	5619.56	0.33614	0.166842	4.05073	0.0441523	0.499045	DHCR24	1	55315306	55352891	-1
ENSG00000187815	98.5511	-0.875384	0.43329	4.05027	0.0441644	0.499045	ZFP69	1	40942887	40962015	1
ENSG00000153234	509.852	-0.842219	0.416041	4.04865	0.0442067	0.499045	NR4A2	2	157180944	157198860	-1
ENSG00000111011	994.306	-0.485333	0.240731	4.04691	0.0442523	0.499045	RSRC2	12	122989190	123011547	-1
ENSG00000143156	217.21	0.552281	0.274176	4.04542	0.0442915	0.499045	NME7	1	169101769	169337205	-1
ENSG00000087903	91.659	1.01871	0.500074	4.04429	0.0443211	0.499045	RFX2	19	5993175	6199583	-1
ENSG00000145833	3381.58	-0.493953	0.245165	4.04009	0.0444314	0.499305	DDX46	5	134094469	134190823	1
ENSG00000160741	1534.53	-0.447512	0.222245	4.03949	0.0444473	0.499305	CRTC2	1	153920145	153931101	-1
ENSG00000170515	12554.9	-0.435316	0.216212	4.03847	0.0444741	0.499305	PA2G4	12	56498103	56507691	1
ENSG00000123737	996.328	-0.480605	0.238795	4.03402	0.0445916	0.499875	EXOSC9	4	122722472	122738176	1
ENSG00000091262	35.3626	1.77845	0.853713	4.03282	0.0446234	0.499875	ABCC6	16	16242785	16317379	-1
ENSG00000173706	806.026	0.828389	0.410328	4.02934	0.0447153	0.499875	HEG1	3	124684554	124774802	-1
ENSG00000201487	9.59808	-2.45973	1.19105	4.02673	0.0447847	0.499875	SNORD45B	1	76255162	76255233	1
ENSG00000103365	1476.13	-0.371622	0.185059	4.02604	0.044803	0.499875	GGA2	16	23474863	23533316	-1
ENSG00000164187	157.482	1.11638	0.550755	4.02532	0.044822	0.499875	LMBRD2	5	36098514	36152063	-1
ENSG00000111331	770.647	0.547516	0.272641	4.02398	0.0448578	0.499875	OAS3	12	113376157	113411054	1
ENSG00000178726	10.7946	2.43245	1.19823	4.02345	0.0448717	0.499875	THBD	20	23026270	23030378	-1
ENSG00000105889	4.29661	7.58746	3.61931	4.02269	0.0448919	NA	STEAP1B	7	22459063	22672544	-1
ENSG00000109684	4.29661	7.58746	3.61931	4.02269	0.0448919	NA	CLNK	4	10488019	10686489	-1
ENSG00000204385	4.29661	7.58746	3.61931	4.02269	0.0448919	NA	SLC44A4	6	31830969	31846823	-1
ENSG00000206557	4.29661	7.58746	3.61931	4.02269	0.0448919	NA	TRIM71	3	32859510	32938323	1
ENSG00000181817	701.042	-0.530144	0.26402	4.01236	0.0451678	0.502638	LSM10	1	36856839	36863493	-1
ENSG00000154553	3.02244	7.08035	3.49344	4.01108	0.0452021	NA	PDLIM3	4	186422851	186456766	-1
ENSG00000158604	991.791	0.526553	0.262457	4.00949	0.0452448	0.502638	TMED4	7	44617493	44621886	-1
ENSG00000235750+ENSG00000265365	393.256	0.632155	0.314894	4.00928	0.0452505	0.502638	NA	NA	NA	NA	NA
ENSG00000181234	4.27074	7.57895	3.62184	4.0066	0.0453225	NA	TMEM132C	12	128751948	129192460	1
ENSG00000162385	741.588	-0.424195	0.211599	4.00501	0.0453653	0.503045	MAGOH	1	53692564	53704282	-1
ENSG00000132463	2463.66	-0.36393	0.181671	4.0037	0.0454004	0.503045	GRSF1	4	71681499	71705662	-1
ENSG00000109819	200.58	0.923954	0.459081	4.00154	0.0454586	0.503045	PPARGC1A	4	23756664	23905712	-1
ENSG00000204634	679.123	0.52694	0.262603	4.00143	0.0454617	0.503045	TBC1D8	2	101624079	101869328	-1
ENSG00000166897	156.016	0.776053	0.385608	3.99628	0.0456009	0.504102	ELFN2	22	37764000	37823505	-1
ENSG00000006283	21.0962	2.44471	1.15789	3.99153	0.0457295	0.505039	CACNA1G	17	48638429	48704835	1
ENSG00000073861	2.99657	7.06843	3.49665	3.98782	0.0458305	NA	TBX21	17	45810610	45823485	1
ENSG00000117748	1091.11	-0.391921	0.196062	3.9861	0.045877	0.506068	RPA2	1	28218035	28241257	-1
ENSG00000163072	8.70797	3.1249	1.52749	3.98372	0.045942	0.506068	NOSTRIN	2	169643049	169722024	1
ENSG00000183891	139.072	-0.684527	0.341982	3.98327	0.0459543	0.506068	TTC32	2	20096404	20101747	-1
ENSG00000259207	4.0092	7.48794	3.60638	3.98113	0.0460126	NA	ITGB3	17	45331212	45421658	1
ENSG00000099998	4.07867	4.63197	2.36409	3.97574	0.0461602	NA	GGT5	22	24615622	24641110	-1
ENSG00000176058	567.771	-0.553103	0.27679	3.97479	0.0461863	0.507609	TPRN	9	140086069	140098645	-1
ENSG00000215252	128.859	-0.732275	0.365856	3.97425	0.0462011	0.507609	GOLGA8B	15	34817408	34880704	-1
ENSG00000182459	69.0912	1.30343	0.640656	3.96864	0.0463552	0.507609	TEX19	17	80317123	80321652	1
ENSG00000182541	530.661	-0.706158	0.353143	3.96854	0.0463579	0.507609	LIMK2	22	31608225	31676066	1
ENSG00000137338	188.666	-0.613956	0.307356	3.96758	0.0463844	0.507609	PGBD1	6	28249314	28270326	1
ENSG00000121101	20.6907	1.77427	0.873793	3.96718	0.0463953	0.507609	TEX14	17	56634039	56769416	-1
ENSG00000196967	54.0879	-1.09111	0.543298	3.96693	0.0464024	0.507609	ZNF585A	19	37597636	37663643	-1
ENSG00000153395	2847.45	0.384577	0.192822	3.96368	0.0464919	0.508106	LPCAT1	5	1456595	1524092	-1
ENSG00000198830	3363.44	-0.427653	0.214526	3.95977	0.0466001	0.508806	HMGN2	1	26798941	26802463	1
ENSG00000164307	649.965	0.820281	0.409863	3.95593	0.0467065	0.509273	ERAP1	5	96096521	96143803	-1
ENSG00000134146	98.8339	0.838012	0.421508	3.95504	0.0467312	0.509273	ATPBD4	15	35509546	35838394	-1
ENSG00000185651	3061.95	-0.368661	0.185222	3.95054	0.0468563	0.509714	UBE2L3	22	21903736	21978323	1
ENSG00000100902	2228.78	-0.35635	0.179101	3.95039	0.0468604	0.509714	PSMA6	14	35747839	35786699	1
ENSG00000131127	3.12862	7.13045	3.52353	3.94902	0.0468988	NA	ZNF141	4	331603	378653	1
ENSG00000173418	825.654	-0.38822	0.195142	3.94781	0.0469323	0.509714	NAA20	20	19997760	20014299	1
ENSG00000110328	24.0105	1.9744	0.963815	3.94643	0.0469709	0.509714	GALNT18	11	11292423	11643552	-1
ENSG00000160191	377.722	0.844881	0.422165	3.94565	0.0469927	0.509714	PDE9A	21	44073746	44195619	1
ENSG00000165084	4.16712	7.54332	3.63398	3.93431	0.0473106	NA	C8orf34	8	69242957	69731257	1
ENSG00000142611	7.30143	4.37897	2.10805	3.9332	0.0473419	NA	PRDM16	1	2985732	3355185	1
ENSG00000180806	179.135	-0.732715	0.367665	3.93183	0.0473803	0.513023	HOXC9	12	54388679	54397121	1
ENSG00000166822	89.0234	-0.790637	0.397259	3.9316	0.0473868	0.513023	TMEM170A	16	75476952	75499395	-1
ENSG00000071282	37.3721	1.27669	0.63359	3.92511	0.04757	0.514523	LMCD1	3	8543393	8609805	1
ENSG00000206043	3.93145	7.45921	3.61693	3.91968	0.0477239	NA	C18orf63	18	71983048	72026422	1
ENSG00000168487	1193.52	0.43823	0.221076	3.91806	0.0477699	0.516201	BMP1	8	22022249	22069839	1
ENSG00000107593	4.14125	7.53455	3.63666	3.91793	0.0477738	NA	PKD2L1	10	102047903	102090243	-1
ENSG00000128918	4.14125	7.53455	3.63666	3.91793	0.0477738	NA	ALDH1A2	15	58245622	58790065	-1
ENSG00000144366	4.14125	7.53455	3.63666	3.91793	0.0477738	NA	GULP1	2	189156396	189460653	1
ENSG00000171557	4.14125	7.53455	3.63666	3.91793	0.0477738	NA	FGG	4	155525286	155534119	-1
ENSG00000130558	169.453	0.876147	0.440843	3.90925	0.0480211	0.51843	OLFM1	9	137967268	138013025	1
ENSG00000164609	1168.01	-0.341189	0.172497	3.90497	0.0481434	0.519057	SLU7	5	159828648	159848718	-1
ENSG00000163536	426.951	0.808278	0.406955	3.9032	0.0481942	0.519057	SERPINI1	3	167453031	167543356	1
ENSG00000130429	3591.55	0.382981	0.193693	3.89965	0.0482961	0.519057	ARPC1B	7	98971872	98992424	1
ENSG00000092969	44.7752	1.16816	0.585062	3.89949	0.0483009	0.519057	TGFB2	1	218519577	218617961	1
ENSG00000124214	2564.28	-0.327023	0.165455	3.89937	0.0483043	0.519057	STAU1	20	47729878	47804904	-1
ENSG00000069399	607.802	0.604091	0.305241	3.89652	0.0483862	0.519156	BCL3	19	45250962	45263301	1
ENSG00000116747	311.049	-0.660789	0.333967	3.89472	0.0484381	0.519156	TROVE2	1	193028552	193060907	1
ENSG00000100028	3176.71	-0.391525	0.198066	3.89436	0.0484486	0.519156	SNRPD3	22	24951471	25005947	1
ENSG00000108602	32.1952	1.58755	0.797414	3.8894	0.0485919	0.520208	ALDH3A1	17	19641297	19652256	-1
ENSG00000171551	11407.8	0.611409	0.309002	3.88628	0.0486822	0.520255	ECEL1	2	233344537	233352538	-1
ENSG00000140688	739.992	0.666443	0.336514	3.88537	0.0487086	0.520255	C16orf58	16	31500792	31520630	-1
ENSG00000172432	1457.47	0.725465	0.366212	3.88394	0.0487502	0.520255	GTPBP2	6	43573053	43596899	-1
ENSG00000141449	195.789	0.62791	0.318898	3.88302	0.0487768	0.520255	GREB1L	18	18822203	19102947	1
ENSG00000162623	939.747	-0.446152	0.22633	3.87838	0.0489118	0.521213	TYW3	1	75198836	75232362	1
ENSG00000133315	441.353	0.821817	0.414812	3.87444	0.0490265	0.521954	MACROD1	11	63766030	63933578	-1
ENSG00000111341	12.3814	2.60872	1.28711	3.87228	0.0490898	0.522145	MGP	12	15034115	15038860	-1
ENSG00000060566	3.74766	7.39074	3.6152	3.86655	0.0492578	NA	CREB3L3	19	4153598	4173051	1
ENSG00000118407	7.16103	3.80543	1.86868	3.86448	0.0493184	NA	FILIP1	6	76005626	76203496	-1
ENSG00000132321	5.88129	4.12696	2.04613	3.85887	0.0494835	NA	IQCA1	2	237232794	237416185	-1
ENSG00000172059	531.437	-0.49487	0.251508	3.85802	0.0495088	0.52604	KLF11	2	10182976	10194963	1
ENSG00000205336	744.621	0.633248	0.321663	3.85625	0.0495611	0.52604	GPR56	16	57644564	57698944	1
ENSG00000120451	189.009	0.673188	0.341541	3.85517	0.0495928	0.52604	SNX19	11	130745331	130786404	-1
ENSG00000003249	341.242	0.725015	0.367387	3.85275	0.0496646	0.526317	DBNDD1	16	90071273	90086536	-1
ENSG00000167625	240.425	0.557745	0.28294	3.84942	0.0497632	0.526877	ZNF526	19	42724423	42732353	1
ENSG00000141452	519.573	-0.411536	0.209541	3.84738	0.0498239	0.526932	C18orf8	18	21083473	21111746	1
ENSG00000185721	1765.17	-0.417368	0.212506	3.84599	0.0498651	0.526932	DRG1	22	31795509	31924726	1
ENSG00000160799	1170.26	-0.536894	0.273068	3.8446	0.0499063	0.526932	CCDC12	3	46963216	47023500	-1
ENSG00000160185	4.03763	7.49779	3.64949	3.84443	0.0499114	NA	UBASH3A	21	43824008	43867791	1
ENSG00000162522	1746.59	0.339049	0.172758	3.8431	0.0499511	0.526932	KIAA1522	1	33207486	33240571	1
ENSG00000207405	34.0479	-1.5139	0.759654	3.84057	0.0500265	0.526973	SNORA64	16	2012974	2013107	-1
ENSG00000143727	2564.11	-0.318798	0.162529	3.8399	0.0500464	0.526973	ACP1	2	264140	278283	1
ENSG00000198400	4.43342	4.76901	2.44465	3.83695	0.0501347	NA	NTRK1	1	156785432	156851642	1
ENSG00000206794	5.65341	-3.18066	1.56748	3.8363	0.0501541	NA	SNORD56	20	2637270	2637340	1
ENSG00000198380	1799.48	0.7482	0.380256	3.83137	0.0503019	0.528783	GFPT1	2	69546905	69614382	-1
ENSG00000164588	4.01175	7.48874	3.65233	3.82775	0.0504105	NA	HCN1	5	45259349	45696253	-1
ENSG00000171815	4.01175	7.48874	3.65233	3.82775	0.0504105	NA	PCDHB1	5	140430979	140433512	1
ENSG00000114735	264.975	0.615929	0.313516	3.82613	0.0504594	0.528783	HEMK1	3	50606583	50622366	1
ENSG00000188529	1541.16	-0.442581	0.225938	3.82572	0.0504717	0.528783	SRSF10	1	24291294	24307417	-1
ENSG00000020181	114.835	1.15958	0.585493	3.82486	0.0504976	0.528783	GPR124	8	37641709	37702414	1
ENSG00000198198	771.723	0.391486	0.200065	3.82346	0.0505399	0.528783	SZT2	1	43855553	43918321	1
ENSG00000161960	26271	-0.364059	0.18595	3.82306	0.0505517	0.528783	EIF4A1	17	7476024	7482323	1
ENSG00000104723	3.80196	7.41089	3.63399	3.82163	0.0505949	NA	TUSC3	8	15274724	15624158	1
ENSG00000109511	3.80196	7.41089	3.63399	3.82163	0.0505949	NA	ANXA10	4	169013666	169108841	1
ENSG00000148926	284.392	-0.806257	0.410003	3.82073	0.0506223	0.528783	ADM	11	10326227	10328944	1
ENSG00000154447	511.916	-0.497538	0.254252	3.81686	0.0507392	0.528783	SH3RF1	4	170015407	170192256	-1
ENSG00000157483	3253.07	0.314163	0.160677	3.81681	0.0507408	0.528783	MYO1E	15	59427113	59665099	-1
ENSG00000113296	19.6604	2.02357	1.0002	3.8162	0.0507592	0.528783	THBS4	5	79287134	79379110	1
ENSG00000183793	55.0966	-0.986342	0.502079	3.81619	0.0507595	0.528783	PKD1P1	16	15457516	15474904	-1
ENSG00000168961	14.5438	2.09022	1.0617	3.81471	0.0508043	0.528783	LGALS9	17	25956824	25976586	1
ENSG00000108932	499.045	-0.686732	0.350359	3.81105	0.0509154	0.528783	SLC16A6	17	66263167	66287408	-1
ENSG00000115073	1140.96	0.38931	0.199121	3.80976	0.0509549	0.528783	ACTR1B	2	98272431	98280570	-1
ENSG00000134070	139.192	0.910427	0.464731	3.80969	0.050957	0.528783	IRAK2	3	10206549	10285427	1
ENSG00000166046	46.6258	1.32724	0.667571	3.8092	0.0509718	0.528783	TCP11L2	12	106695707	106740793	1
ENSG00000129993	115.75	1.10962	0.563159	3.80834	0.050998	0.528783	CBFA2T3	16	88941266	89043612	-1
ENSG00000054598	870.839	-0.40946	0.20975	3.80022	0.0512457	0.530874	FOXC1	6	1610681	1614127	1
ENSG00000133103	223.606	0.667242	0.341821	3.79691	0.0513471	0.531448	COG6	13	40229764	40365802	1
ENSG00000145107	114.942	0.792554	0.406629	3.79247	0.0514836	0.532088	TM4SF19	3	196042953	196065374	-1
ENSG00000131759	533.874	-0.416945	0.213863	3.7919	0.0515013	0.532088	RARA	17	38465444	38513094	1
ENSG00000139625	195.739	0.885112	0.449675	3.7902	0.0515536	0.532151	MAP3K12	12	53874274	53893847	-1
ENSG00000157890	5.08425	4.8455	2.44736	3.78786	0.0516257	NA	MEGF11	15	66187417	66546085	-1
ENSG00000103876	380.64	0.538051	0.276457	3.78755	0.0516352	0.532517	FAH	15	80444832	80479288	1
ENSG00000141293	3.75022	7.39164	3.64009	3.7859	0.0516862	NA	SKAP1	17	46210802	46507637	-1
ENSG00000176040	4.95905	4.94395	2.51852	3.7826	0.0517881	NA	TMPRSS7	3	111753690	111800116	1
ENSG00000166473	37.0277	1.56533	0.783347	3.78133	0.0518274	0.534022	DKFZP686J19100	16	81134480	81253975	-1
ENSG00000116574	299.157	-0.710712	0.364713	3.77711	0.0519584	0.534606	RHOU	1	228870824	228882416	1
ENSG00000111641	5495.31	-0.578625	0.296806	3.77602	0.0519922	0.534606	NOP2	12	6666029	6677857	-1
ENSG00000156463	135.855	0.893204	0.455201	3.77502	0.0520233	0.534606	SH3RF2	5	145316142	145461354	1
ENSG00000181634	7.41151	2.81607	1.43191	3.77263	0.0520978	NA	TNFSF15	9	117551600	117568406	-1
ENSG00000130528	3.48102	7.28448	3.616	3.7725	0.0521016	NA	HRC	19	49654455	49658681	-1
ENSG00000183508	456.567	0.82814	0.423383	3.76814	0.0522378	0.535483	FAM46C	1	118148556	118170994	1
ENSG00000183647	51.5531	-1.1591	0.592817	3.76631	0.0522949	0.535483	ZNF530	19	58111253	58124090	1
ENSG00000116161	4059.93	-0.327269	0.168522	3.76411	0.0523637	0.535483	CACYBP	1	174968300	174980851	1
ENSG00000175175	3.61817	7.34003	3.63374	3.76276	0.0524059	NA	PPM1E	17	56833230	57058983	1
ENSG00000174705	1321.65	0.685528	0.351915	3.76164	0.0524412	0.535483	SH3PXD2B	5	171752185	171881527	-1
ENSG00000164061	24.7877	2.34344	1.17186	3.76092	0.0524638	0.535483	BSN	3	49591922	49708978	1
ENSG00000167972	53.5221	1.09591	0.558282	3.76083	0.0524666	0.535483	ABCA3	16	2325882	2390747	-1
ENSG00000115275	1783.42	0.356797	0.183754	3.75934	0.0525133	0.535483	MOGS	2	74688184	74692537	-1
ENSG00000213965	626.284	-0.465577	0.239708	3.75685	0.0525917	0.535483	NUDT19	19	33182867	33204702	1
ENSG00000167645	1686.72	0.455985	0.234703	3.75678	0.0525938	0.535483	YIF1B	19	38795753	38807913	-1
ENSG00000100889	1308.96	1.77255	0.888139	3.75626	0.0526101	0.535483	PCK2	14	24563262	24579807	1
ENSG00000140564	3591.04	0.591897	0.30436	3.75596	0.0526194	0.535483	FURIN	15	91411822	91426688	1
ENSG00000095110	3.90813	7.45078	3.66593	3.75302	0.0527122	NA	NXPE1	11	114392437	114430617	-1
ENSG00000112232	3.90813	7.45078	3.66593	3.75302	0.0527122	NA	KHDRBS2	6	62390139	62996132	-1
ENSG00000139155	3.90813	7.45078	3.66593	3.75302	0.0527122	NA	SLCO1C1	12	20848289	20906320	1
ENSG00000135404	4639.16	0.342309	0.176523	3.75185	0.0527491	0.536329	CD63	12	56119107	56123491	-1
ENSG00000100522	1211.29	-0.386849	0.199577	3.74857	0.0528528	0.536789	GNPNAT1	14	53241912	53258386	-1
ENSG00000105855	100.27	1.1833	0.603732	3.74747	0.0528875	0.536789	ITGB8	7	20370325	20450419	1
ENSG00000136810	7778.59	-0.377472	0.194832	3.74365	0.0530085	0.537301	TXN	9	113006091	113018920	-1
ENSG00000137628	156.149	0.866919	0.445725	3.74294	0.0530311	0.537301	DDX60	4	169137444	169239958	-1
ENSG00000137804	2360.48	-0.359992	0.18595	3.73933	0.0531458	0.5379	NUSAP1	15	41624892	41673248	1
ENSG00000145730	2462.57	0.564589	0.291118	3.73688	0.0532238	0.5379	PAM	5	102089685	102366809	1
ENSG00000138685	64.0793	1.44653	0.736493	3.73623	0.0532446	0.5379	FGF2	4	123747863	123819391	1
ENSG00000198844	3.88226	7.44143	3.66895	3.73603	0.0532507	NA	ARHGEF15	17	8213559	8225829	1
ENSG00000198464	109.901	-0.817145	0.421693	3.73486	0.0532881	0.5379	ZNF480	19	52800430	52829175	1
ENSG00000105647	2807.35	0.315897	0.163348	3.73169	0.0533892	0.5379	PIK3R2	19	18263626	18281350	1
ENSG00000101146	1603.28	-0.397337	0.205519	3.72896	0.0534767	0.5379	RAE1	20	55926066	55954267	1
ENSG00000104859	1659.85	-0.501521	0.259056	3.72834	0.0534966	0.5379	CLASRP	19	45542298	45574214	1
ENSG00000123975	1876.35	-0.355742	0.184004	3.72827	0.0534987	0.5379	CKS2	9	91926113	91931618	1
ENSG00000160111	13.5533	2.85534	1.41835	3.72647	0.0535565	0.5379	CPAMD8	19	17003758	17137625	-1
ENSG00000168887	358.427	0.695077	0.357931	3.72635	0.0535602	0.5379	C2orf68	2	85833777	85839189	-1
ENSG00000183117	102.515	0.899623	0.464182	3.72501	0.0536034	0.5379	CSMD1	8	2792875	4852494	-1
ENSG00000185163	898.966	-0.514259	0.265981	3.72159	0.0537133	0.538194	DDX51	12	132621139	132628880	-1
ENSG00000134453	1995.7	-0.406451	0.210425	3.72119	0.053726	0.538194	RBM17	10	6130950	6159420	1
ENSG00000106927	2.73758	6.93806	3.53823	3.71922	0.0537895	NA	AMBP	9	116822407	116840752	-1
ENSG00000170364	186.138	-0.601166	0.311294	3.71842	0.0538152	0.538619	SETMAR	3	4344988	4359251	1
ENSG00000109534	398.499	-0.479131	0.24832	3.71356	0.0539723	0.539488	GAR1	4	110736666	110745893	1
ENSG00000099940	815.802	-0.387808	0.201085	3.71284	0.0539956	0.539488	SNAP29	22	21213271	21245502	1
ENSG00000108828	2321.09	0.353867	0.183607	3.70572	0.0542262	0.541025	VAT1	17	41166622	41177140	-1
ENSG00000172927	7.18317	3.07997	1.57051	3.70507	0.0542474	NA	MYEOV	11	69061605	69182494	1
ENSG00000136146	527.649	-0.40957	0.212682	3.7033	0.0543049	0.541025	MED4	13	48627459	48669267	-1
ENSG00000154654	8.59233	4.23064	2.08222	3.70198	0.0543478	0.541025	NCAM2	21	22370633	22915650	1
ENSG00000163637	2.86963	7.00583	3.56234	3.70165	0.0543587	NA	PRICKLE2	3	64079543	64431152	-1
ENSG00000207445	14.1022	-2.02583	1.02854	3.6997	0.0544222	0.541025	SNORD15B	11	75115465	75115610	1
ENSG00000171282	1200.02	-0.383571	0.199193	3.69898	0.0544457	0.541025	BAHCC1	17	79373540	79433357	1
ENSG00000166002	236.268	0.5574	0.289562	3.69784	0.0544829	0.541025	SMCO4	11	93211638	93276674	-1
ENSG00000121067	722.969	-0.369422	0.191971	3.69705	0.0545087	0.541025	SPOP	17	47676246	47755596	-1
ENSG00000160606	619.591	-0.51444	0.266946	3.69628	0.0545339	0.541025	TLCD1	17	27051366	27054953	-1
ENSG00000054277	295.12	0.724733	0.375741	3.69512	0.0545717	0.541025	OPN3	1	241753404	241840678	-1
ENSG00000164543	379.483	-0.447791	0.232931	3.69041	0.0547262	0.541593	STK17A	7	43622357	43666385	1
ENSG00000164136	34.3333	1.50248	0.767915	3.68851	0.0547887	0.541593	IL15	4	142557752	142655140	1
ENSG00000159231	104.96	0.710602	0.369159	3.68743	0.0548242	0.541593	CBR3	21	37507210	37518864	1
ENSG00000182575	10.2334	-2.40885	1.21863	3.68643	0.0548571	0.541593	NXPH3	17	47653220	47661189	1
ENSG00000147799	586.928	-0.418543	0.217686	3.68622	0.0548639	0.541593	ARHGAP39	8	145754563	145911194	-1
ENSG00000166670	3.62072	7.34097	3.65873	3.68527	0.0548951	NA	MMP10	11	102641234	102651359	-1
ENSG00000168329	3.62072	7.34097	3.65873	3.68527	0.0548951	NA	CX3CR1	3	39304985	39323226	-1
ENSG00000214711	3.62072	7.34097	3.65873	3.68527	0.0548951	NA	CAPN14	2	31395924	31456724	-1
ENSG00000141698	1559.75	-0.422536	0.219717	3.68475	0.0549123	0.541608	NT5C3B	17	39981335	39992523	-1
ENSG00000205108	8.73282	2.93857	1.49983	3.67922	0.0550948	0.542375	FAM205A	9	34723052	34729464	-1
ENSG00000225485	1485.37	-0.402517	0.20966	3.67888	0.0551059	0.542375	ARHGAP23	17	36584662	36668628	1
ENSG00000154309	184.204	0.595561	0.31064	3.67811	0.0551312	0.542375	DISP1	1	222988406	223179337	1
ENSG00000108679	7826.65	0.381697	0.198772	3.67595	0.0552027	0.542615	LGALS3BP	17	76967320	76976191	-1
ENSG00000135486	16756.5	-0.385429	0.200792	3.6735	0.0552839	0.54295	HNRNPA1	12	54673977	54680872	1
ENSG00000143382	1303.13	0.738694	0.383522	3.66909	0.0554304	0.543739	ADAMTSL4	1	150521884	150533413	1
ENSG00000138642	93.7682	0.89745	0.468067	3.66694	0.055502	0.543739	HERC6	4	89299891	89364263	1
ENSG00000164889	6203.95	0.31005	0.161769	3.66602	0.0555327	0.543739	SLC4A2	7	150754297	150773614	1
ENSG00000183853	776.137	0.784212	0.407549	3.66488	0.0555705	0.543739	KIRREL	1	157963063	158070052	1
ENSG00000151690	180.514	0.780376	0.405178	3.664	0.0556	0.543739	MFSD6	2	191273081	191373931	1
ENSG00000114209	1225.3	-0.383511	0.200188	3.66113	0.0556959	0.544215	PDCD10	3	167401086	167452727	-1
ENSG00000151952	3.77864	7.40217	3.68338	3.66002	0.0557331	NA	TMEM132D	12	129556270	130388211	-1
ENSG00000156103	3.77864	7.40217	3.68338	3.66002	0.0557331	NA	MMP16	8	89044237	89340254	-1
ENSG00000165837	3.77864	7.40217	3.68338	3.66002	0.0557331	NA	FAM194B	13	46108657	46189874	-1
ENSG00000166105	3.77864	7.40217	3.68338	3.66002	0.0557331	NA	GLB1L3	11	134144139	134189458	1
ENSG00000180113	11.3593	4.25448	2.07284	3.65686	0.0558387	0.545148	TDRD6	6	46655612	46672056	1
ENSG00000207118	20.5677	-1.66776	0.859867	3.65166	0.0560133	0.54639	SNORD14D	11	122929617	122929703	-1
ENSG00000132793	385.292	-0.519523	0.27113	3.64999	0.0560695	0.546444	LPIN3	20	39969560	39989222	1
ENSG00000099260	333.566	0.785233	0.409936	3.6474	0.0561569	0.546444	PALMD	1	100111499	100160097	1
ENSG00000111087	39.6646	1.20909	0.623332	3.64728	0.056161	0.546444	GLI1	12	57853918	57866045	1
ENSG00000119283	3.75277	7.39251	3.6866	3.64271	0.0563153	NA	TRIM67	1	231297858	231357302	1
ENSG00000132517	3.75277	7.39251	3.6866	3.64271	0.0563153	NA	SLC52A1	17	4935895	4955304	-1
ENSG00000162739	3.75277	7.39251	3.6866	3.64271	0.0563153	NA	SLAMF6	1	160454820	160493052	-1
ENSG00000200831	8.88007	-2.31333	1.18336	3.63805	0.056473	0.548253	SNORD36B	9	136216950	136217023	1
ENSG00000140464	371.745	0.477425	0.249697	3.638	0.0564748	0.548253	PML	15	74287014	74340153	1
ENSG00000026508	3546.58	0.467088	0.244485	3.63756	0.0564895	0.548253	CD44	11	35160417	35253949	1
ENSG00000185842	49.0267	1.3957	0.724187	3.63428	0.0566011	0.548874	DNAH14	1	225083964	225586996	1
ENSG00000082515	1070.72	-0.401975	0.2106	3.63226	0.0566697	0.549077	MRPL22	5	154320630	154348971	1
ENSG00000144381	17020.7	-0.361586	0.18958	3.62839	0.0568018	0.549895	HSPD1	2	198351305	198381461	-1
ENSG00000133392	15.7254	2.43626	1.24261	3.62194	0.0570225	0.551277	MYH11	16	15796992	15950890	-1
ENSG00000112312	1636.15	-0.478049	0.250715	3.62123	0.0570466	0.551277	GMNN	6	24775159	24786327	1
ENSG00000131018	245.972	0.957441	0.500683	3.62003	0.057088	0.551277	SYNE1	6	152442819	152958936	-1
ENSG00000133962	6.41017	5.19689	2.61181	3.61896	0.0571247	NA	CATSPERB	14	92047040	92247051	-1
ENSG00000183044	4.58925	3.73879	1.95067	3.61837	0.0571448	NA	ABAT	16	8768422	8878432	1
ENSG00000044090	919.302	0.409207	0.214802	3.61597	0.0572275	0.552162	CUL7	6	43005355	43021683	-1
ENSG00000176566	20.4011	1.98894	1.03464	3.61311	0.057326	0.552649	DCAF4L2	8	88882973	88886296	-1
ENSG00000255823	735.555	-0.818407	0.427605	3.61155	0.0573796	0.552704	MTRNR2L8	11	10529434	10530723	-1
ENSG00000130303	3189.89	0.340813	0.17913	3.60958	0.0574476	0.552897	BST2	19	17513748	17516457	-1
ENSG00000123685	29.0266	1.29475	0.679415	3.60739	0.0575234	0.553165	BATF3	1	212859760	212873327	-1
ENSG00000171119	23.1589	1.77771	0.90752	3.60548	0.0575894	0.553208	NRTN	19	5823813	5828335	1
ENSG00000145703	10.9072	3.35289	1.6927	3.60196	0.0577114	0.553208	IQGAP2	5	75699074	76003957	1
ENSG00000173175	10.2824	2.7425	1.41267	3.60121	0.0577376	0.553208	ADCY5	3	123001143	123168605	-1
ENSG00000156170	396.043	-0.540817	0.284474	3.59994	0.0577817	0.553208	NDUFAF6	8	95907995	96128683	1
ENSG00000214223	1058.1	-0.464184	0.244086	3.59829	0.0578392	0.553208	HNRNPA1P10	19	11776884	11777845	-1
ENSG00000169926	1321.62	-0.435776	0.229548	3.59244	0.058043	0.553208	KLF13	15	31619058	31727868	1
ENSG00000172037	3178.76	0.631899	0.332107	3.59122	0.0580854	0.553208	LAMB2	3	49158547	49170551	-1
ENSG00000136811	1951.42	-0.323428	0.170619	3.58831	0.0581873	0.553208	ODF2	9	131217465	131263239	1
ENSG00000121858	29.4068	1.82564	0.938502	3.58747	0.0582168	0.553208	TNFSF10	3	172223298	172241297	-1
ENSG00000142798	3399.52	0.624703	0.328675	3.58526	0.0582942	0.553208	HSPG2	1	22148738	22263790	-1
ENSG00000155621	129.949	-0.716606	0.376913	3.58516	0.0582978	0.553208	C9orf85	9	74526426	74600970	1
ENSG00000115844	250.056	-0.743137	0.390446	3.58463	0.0583163	0.553208	DLX2	2	172964167	172967628	-1
ENSG00000083097	85.4005	0.951844	0.499663	3.5831	0.0583701	0.553208	DOPEY1	6	83777385	83881069	1
ENSG00000141485	3.49123	7.28846	3.67861	3.58292	0.0583764	NA	SLC13A5	17	6588032	6616886	-1
ENSG00000136824	1758.65	-0.406153	0.214284	3.58213	0.0584041	0.553208	SMC2	9	106856541	106903698	1
ENSG00000198324	177.118	-0.616192	0.325043	3.57834	0.0585377	0.553208	FAM109A	12	111798339	111806925	-1
ENSG00000189403	6966.49	-0.321227	0.169657	3.57774	0.0585587	0.553208	HMGB1	13	31032884	31191734	-1
ENSG00000203667	647.978	-0.501052	0.264224	3.57755	0.0585656	0.553208	COX20	1	244998624	245008359	1
ENSG00000114686	3081.14	-0.355134	0.187571	3.57722	0.0585771	0.553208	MRPL3	3	131181056	131221827	-1
ENSG00000119522	842.089	0.408816	0.215868	3.57704	0.0585834	0.553208	DENND1A	9	126141933	126692431	-1
ENSG00000221890	193.613	0.707389	0.372312	3.57685	0.05859	0.553208	NPTXR	22	39214457	39239987	-1
ENSG00000123545	237.605	-0.60583	0.319632	3.57659	0.0585994	0.553208	NDUFAF4	6	97337189	97345757	-1
ENSG00000154839	333.385	-0.493999	0.260615	3.57604	0.0586186	0.553208	SKA1	18	47901365	47920543	1
ENSG00000196199	756.414	-0.382414	0.201937	3.57568	0.0586314	0.553208	MPHOSPH8	13	20207788	20247599	1
ENSG00000163683	132.924	0.937542	0.491177	3.57338	0.0587126	0.553521	SMIM14	4	39552541	39640710	-1
ENSG00000083814	2.74014	6.93924	3.58439	3.57327	0.0587164	NA	ZNF671	19	58231119	58238992	-1
ENSG00000173826	7.82798	4.67287	2.33308	3.57037	0.0588191	0.553825	KCNH6	17	61600695	61626338	1
ENSG00000065911	2915.61	0.604134	0.318706	3.56891	0.0588709	0.553825	MTHFD2	2	74425689	74444692	1
ENSG00000173846	181.846	-0.603647	0.319265	3.5684	0.0588889	0.553825	PLK3	1	45265897	45271662	1
ENSG00000013016	3.64914	7.35188	3.70194	3.56536	0.0589969	NA	EHD3	2	31456880	31492313	1
ENSG00000055118	3.64914	7.35188	3.70194	3.56536	0.0589969	NA	KCNH2	7	150642049	150675403	-1
ENSG00000101336	3.64914	7.35188	3.70194	3.56536	0.0589969	NA	HCK	20	30639991	30689659	1
ENSG00000129988	3.64914	7.35188	3.70194	3.56536	0.0589969	NA	LBP	20	36974759	37005665	1
ENSG00000165495	3.64914	7.35188	3.70194	3.56536	0.0589969	NA	PKNOX2	11	125034583	125303285	1
ENSG00000188452	3.64914	7.35188	3.70194	3.56536	0.0589969	NA	CERKL	2	182401403	182545392	-1
ENSG00000101310	1665.36	0.338716	0.179194	3.56457	0.059025	0.554653	SEC23B	20	18488137	18542059	1
ENSG00000073282	5.83279	5.05611	2.58049	3.56153	0.0591333	NA	TP63	3	189349205	189615068	1
ENSG00000117593	1564.17	-0.492839	0.260646	3.56022	0.0591799	0.555655	DARS2	1	173793641	173827684	1
ENSG00000047315	2957	-0.348758	0.184704	3.55811	0.0592552	0.555847	POLR2B	4	57843888	57897334	1
ENSG00000104177	5.21885	4.88813	2.52314	3.55748	0.0592775	NA	MYEF2	15	48431625	48470714	-1
ENSG00000115946	900.729	-0.484042	0.256194	3.55694	0.0592968	0.555847	PNO1	2	68384976	68403370	1
ENSG00000124784	1564.87	-0.412748	0.218632	3.55495	0.0593681	0.556064	RIOK1	6	7389729	7418270	1
ENSG00000030582	5994.13	0.44048	0.233264	3.55186	0.0594789	0.556261	GRN	17	42422614	42430470	1
ENSG00000197063	685.367	0.390852	0.207465	3.55017	0.0595395	0.556261	MAFG	17	79876146	79885590	-1
ENSG00000076826	608.085	-0.679984	0.35932	3.55008	0.0595426	0.556261	CAMSAP3	19	7660788	7683190	1
ENSG00000080709	3.62327	7.34187	3.70522	3.5482	0.0596102	NA	KCNN2	5	113696642	113832337	1
ENSG00000146147	3.62327	7.34187	3.70522	3.5482	0.0596102	NA	MLIP	6	53794780	54131078	1
ENSG00000165805	3.62327	7.34187	3.70522	3.5482	0.0596102	NA	C12orf50	12	88373816	88427814	-1
ENSG00000168594	3.62327	7.34187	3.70522	3.5482	0.0596102	NA	ADAM29	4	175750819	175899331	1
ENSG00000198092	3.62327	7.34187	3.70522	3.5482	0.0596102	NA	TMPRSS11F	4	68918916	68995598	-1
ENSG00000196591	3263.6	-0.305142	0.161913	3.54578	0.0596972	0.556261	HDAC2	6	114254192	114332472	-1
ENSG00000158292	133.737	0.916727	0.482418	3.54428	0.059751	0.556261	GPR153	1	6307406	6321035	-1
ENSG00000169247	25.3219	1.58445	0.827953	3.54361	0.0597753	0.556261	SH3TC2	5	148303202	148442726	-1
ENSG00000176927	18.7005	2.06783	1.07852	3.54292	0.0598	0.556261	EFCAB5	17	28256218	28435470	1
ENSG00000169223	2545.25	0.301913	0.160302	3.54257	0.0598126	0.556261	LMAN2	5	176758563	176778853	-1
ENSG00000166169	449.457	0.568783	0.300962	3.53828	0.0599678	0.556261	POLL	10	103338639	103348027	-1
ENSG00000100346	9.63509	4.41679	2.19442	3.5376	0.0599921	0.556261	CACNA1I	22	39966758	40085742	1
ENSG00000131653	4990.02	0.271896	0.144464	3.53754	0.0599942	0.556261	TRAF7	16	2205699	2228130	1
ENSG00000022567	533.418	-0.478893	0.254067	3.53709	0.0600108	0.556261	SLC45A4	8	142217265	142318404	-1
ENSG00000129003	422.399	0.682664	0.361679	3.53693	0.0600163	0.556261	VPS13C	15	62144588	62352672	-1
ENSG00000145777	3.73938	4.50908	2.42652	3.53686	0.0600188	NA	TSLP	5	110405760	110413722	1
ENSG00000071626	6704.45	-0.346376	0.184104	3.5311	0.0602279	0.557773	DAZAP1	19	1407584	1435719	1
ENSG00000075240	318.435	0.550963	0.292278	3.52907	0.0603016	0.558007	GRAMD4	22	46971909	47075688	1
ENSG00000238650	6.99786	-2.66995	1.37902	3.52505	0.0604481	NA	SNORD54	8	56986394	56986460	-1
ENSG00000198730	1321.28	-0.356541	0.189683	3.52473	0.0604598	0.559023	CTR9	11	10772534	10801290	1
ENSG00000177398	10.0027	3.91206	1.92342	3.52315	0.0605173	0.559106	UMODL1	21	43483068	43563105	1
ENSG00000167703	743.19	0.416328	0.221435	3.51864	0.0606821	0.56018	SLC43A2	17	1477673	1532180	-1
ENSG00000179593	3.41348	7.25539	3.69215	3.51719	0.0607355	NA	ALOX15B	17	7942335	7952452	1
ENSG00000154162	7.63825	3.132	1.59615	3.51067	0.0609748	0.561813	CDH12	5	21750782	22853731	-1
ENSG00000129195	606.416	0.465102	0.247779	3.5099	0.0610032	0.561813	FAM64A	17	6347735	6354789	1
ENSG00000183864	703.673	0.405444	0.216196	3.50983	0.0610056	0.561813	TOB2	22	41829496	41843027	-1
ENSG00000171940	305.498	0.69766	0.370634	3.50818	0.0610666	0.561813	ZNF217	20	52183604	52226446	-1
ENSG00000146963	2620.57	-0.411486	0.219393	3.50719	0.0611029	0.561813	C7orf55-LUC7L2	7	139025105	139108198	1
ENSG00000048052	8.92923	2.98135	1.55247	3.50588	0.0611514	0.561813	HDAC9	7	18126572	19036993	1
ENSG00000117245	5.97097	3.1568	1.66323	3.50447	0.0612034	NA	KIF17	1	20990507	21044510	-1
ENSG00000108094	1202.89	-0.345446	0.184425	3.50343	0.0612418	0.562196	CUL2	10	35297479	35379570	-1
ENSG00000238423	5.99516	-2.66066	1.38708	3.49702	0.0614795	NA	SNORD42B	17	27047568	27047634	1
ENSG00000133641	359.746	-0.553233	0.295474	3.49482	0.0615609	0.564548	C12orf29	12	88427623	88443937	1
ENSG00000004779	1575.08	-0.367993	0.196605	3.49388	0.061596	0.564548	NDUFAB1	16	23592323	23607677	-1
ENSG00000178381	362.179	-0.574337	0.306753	3.49197	0.0616671	0.564751	ZFAND2A	7	1191707	1200395	-1
ENSG00000151366+ENSG00000151364+ENSG00000259112	1877.91	-0.41513	0.221854	3.48746	0.0618355	0.565844	NA	NA	NA	NA	NA
ENSG00000151725	818.092	-0.460725	0.246482	3.48169	0.0620513	0.566805	MLF1IP	4	185615772	185655287	-1
ENSG00000105278	3.36173	7.23395	3.69987	3.47877	0.062161	NA	ZFR2	19	3804022	3869030	-1
ENSG00000198963	3.36173	7.23395	3.69987	3.47877	0.062161	NA	RORB	9	77112281	77302117	1
ENSG00000162736	2359.97	0.380372	0.203674	3.4785	0.0621712	0.566805	NCSTN	1	160313062	160328742	1
ENSG00000196363	1962.06	-0.384323	0.205813	3.47839	0.0621752	0.566805	WDR5	9	137001210	137025093	1
ENSG00000110628	232.562	1.13698	0.601259	3.47652	0.0622453	0.566805	SLC22A18	11	2920951	2946476	1
ENSG00000109927	11.7114	3.52576	1.76596	3.4761	0.0622613	0.566805	TECTA	11	120971882	121062202	1
ENSG00000151320	34.5254	1.42288	0.754194	3.47599	0.0622654	0.566805	AKAP6	14	32798479	33300567	1
ENSG00000136010	757.879	1.74218	0.908681	3.47539	0.0622879	0.566805	ALDH1L2	12	105413568	105478355	-1
ENSG00000204228	247.401	0.675362	0.360974	3.47417	0.0623338	0.566805	HSD17B8	6	33172419	33174608	1
ENSG00000124788	171.054	0.861006	0.457738	3.47002	0.0624907	0.567784	ATXN1	6	16299343	16761722	-1
ENSG00000105784	3.51965	7.29976	3.72159	3.46936	0.0625154	NA	RUNDC3B	7	87256864	87461611	1
ENSG00000113600	3.51965	7.29976	3.72159	3.46936	0.0625154	NA	C9	5	39284364	39424970	-1
ENSG00000132840	3.51965	7.29976	3.72159	3.46936	0.0625154	NA	BHMT2	5	78365540	78385289	1
ENSG00000164756	3.51965	7.29976	3.72159	3.46936	0.0625154	NA	SLC30A8	8	117962512	118188953	1
ENSG00000174576	3.51965	7.29976	3.72159	3.46936	0.0625154	NA	NPAS4	11	66188475	66194178	1
ENSG00000182898	3.51965	7.29976	3.72159	3.46936	0.0625154	NA	TCHHL1	1	152056620	152061540	-1
ENSG00000160886	3377.98	-0.406863	0.218165	3.46704	0.0626032	0.568358	LY6K	8	143781529	143786545	1
ENSG00000022840	3742.75	-0.30096	0.161543	3.46501	0.06268	0.568607	RNF10	12	120971283	121015397	1
ENSG00000167842	334.127	-0.493085	0.264693	3.46135	0.062819	0.569153	MIS12	17	5389605	5394134	1
ENSG00000128283	2426.75	-0.387108	0.207814	3.46083	0.0628389	0.569153	CDC42EP1	22	37956454	37965412	1
ENSG00000103522	4.3349	4.74633	2.53614	3.46036	0.0628566	NA	IL21R	16	27413483	27462115	1
ENSG00000161270	10.5276	2.74927	1.38543	3.45665	0.0629977	0.569362	NPHS1	19	36316866	36360189	-1
ENSG00000166200	1228.31	-0.459513	0.246714	3.45629	0.0630116	0.569362	COPS2	15	49398268	49447858	-1
ENSG00000214113	744.271	-0.435057	0.233802	3.45582	0.0630295	0.569362	LYRM4	6	5108653	5261172	-1
ENSG00000123892	2.37242	6.73107	3.56323	3.45467	0.0630733	NA	RAB38	11	87846410	87908635	-1
ENSG00000100519	1865.96	-0.438811	0.235725	3.45383	0.0631054	0.569362	PSMC6	14	53173890	53195305	1
ENSG00000100097	4190.08	0.543611	0.291629	3.45374	0.0631089	0.569362	LGALS1	22	38071615	38075813	1
ENSG00000167383	3.49378	7.28939	3.72529	3.45135	0.0632002	NA	ZNF229	19	44921685	44952766	-1
ENSG00000197057	3.49378	7.28939	3.72529	3.45135	0.0632002	NA	DTHD1	4	36283244	36347378	1
ENSG00000075336	501.63	-0.458588	0.24635	3.44952	0.0632702	0.570372	TIMM21	18	71815746	71826197	1
ENSG00000141574	190.993	0.751063	0.401705	3.44721	0.0633587	0.570723	SECTM1	17	80278900	80291950	-1
ENSG00000100505	5.01555	3.97253	2.10043	3.4467	0.0633782	NA	TRIM9	14	51441980	51562779	-1
ENSG00000107521+ENSG00000264610	672.616	0.447242	0.240384	3.44388	0.0634863	0.571427	NA	NA	NA	NA	NA
ENSG00000158714	2.61064	6.86941	3.60825	3.44239	0.0635438	NA	SLAMF8	1	159796540	159807039	1
ENSG00000169676	2.61064	6.86941	3.60825	3.44239	0.0635438	NA	DRD5	4	9783258	9785632	1
ENSG00000185467	4.04749	4.64065	2.50242	3.442	0.0635589	NA	KPNA7	7	98771197	98805129	-1
ENSG00000145220	886.771	-0.487871	0.262524	3.4402	0.0636279	0.571883	LYAR	4	4269428	4291896	-1
ENSG00000180447	613.934	0.565285	0.303932	3.43999	0.0636362	0.571883	GAS1	9	89559279	89562104	-1
ENSG00000146966	5.8379	5.05935	2.61804	3.43841	0.0636969	NA	DENND2A	7	140218220	140373793	-1
ENSG00000117971	2.4786	6.79472	3.58784	3.43795	0.0637147	NA	CHRNB4	15	78916461	79012628	-1
ENSG00000170801	4.56628	4.68763	2.48501	3.43753	0.0637307	NA	HTRA3	4	8271492	8308838	1
ENSG00000092199	11689.6	-0.318537	0.171658	3.43687	0.0637565	0.572117	HNRNPC	14	21677295	21737653	-1
ENSG00000152952	1740.45	0.725327	0.389339	3.43674	0.0637616	0.572117	PLOD2	3	145787227	145881440	-1
ENSG00000179958	1042.81	-0.491589	0.264626	3.4354	0.063813	0.572133	DCTPP1	16	30434940	30441396	-1
ENSG00000100591	4120.7	-0.459449	0.247445	3.43358	0.0638834	0.572317	AHSA1	14	77924213	77935817	1
ENSG00000117090	3.11827	7.12366	3.68494	3.43264	0.06392	NA	SLAMF1	1	160577890	160617085	-1
ENSG00000177971	1048.02	-0.474538	0.255604	3.43106	0.0639809	0.572317	IMP3	15	75931426	75941047	-1
ENSG00000100916	166.406	-0.673292	0.362599	3.42895	0.0640629	0.572317	BRMS1L	14	36295524	36401531	1
ENSG00000156011	192.718	0.718691	0.387741	3.42887	0.0640658	0.572317	PSD3	8	18384811	18942240	-1
ENSG00000183763	503.18	-0.450787	0.243015	3.42846	0.0640817	0.572317	TRAIP	3	49866034	49894007	-1
ENSG00000130733	689.035	0.451241	0.243291	3.42544	0.0641991	0.572922	YIPF2	19	11033444	11039357	-1
ENSG00000126214	1273.53	-0.339753	0.183442	3.42275	0.0643037	0.573372	KLC1	14	104028233	104167888	1
ENSG00000115363	11.8815	2.34202	1.24677	3.42159	0.064349	0.573372	EVA1A	2	75696428	75796848	-1
ENSG00000250506	270.288	-0.641552	0.345814	3.41753	0.0645075	0.573635	CDK3	17	73996987	74002080	1
ENSG00000106397	3293.67	0.307743	0.166432	3.41422	0.0646369	0.573635	PLOD3	7	100849258	100861701	-1
ENSG00000138771	575.909	0.382434	0.206822	3.41383	0.0646521	0.573635	SHROOM3	4	77356253	77704406	1
ENSG00000110811	3.28398	7.19959	3.71431	3.41201	0.0647235	NA	LEPREL2	12	6937564	6949018	1
ENSG00000196188	3.28398	7.19959	3.71431	3.41201	0.0647235	NA	CTSE	1	206317459	206332104	1
ENSG00000140416	1026.05	0.510859	0.276078	3.40995	0.0648043	0.573635	TPM1	15	63334831	63364114	1
ENSG00000146410	189.545	-0.530079	0.286593	3.40923	0.0648329	0.573635	MTFR2	6	136552162	136571473	-1
ENSG00000172428	728.155	-0.481068	0.260067	3.40846	0.0648629	0.573635	MYEOV2	2	241065980	241076224	-1
ENSG00000205133	94.0664	0.979117	0.526079	3.40758	0.0648975	0.573635	TRIQK	8	93895758	94029901	-1
ENSG00000049246	203.825	-0.757198	0.408861	3.40736	0.0649062	0.573635	PER3	1	7844380	7905237	1
ENSG00000112308	1145.92	-0.382895	0.20722	3.40552	0.0649786	0.573635	C6orf62	6	24705089	24721064	-1
ENSG00000160633	4271.38	-0.531913	0.287459	3.40493	0.0650018	0.573635	SAFB	19	5623046	5668489	1
ENSG00000113262	4.95986	4.81348	2.54083	3.40339	0.0650627	NA	GRM6	5	178405328	178423207	-1
ENSG00000137776	2159.32	-0.318184	0.172347	3.40201	0.0651172	0.573635	SLTM	15	59171244	59225852	-1
ENSG00000104427	85.2111	-0.918456	0.495311	3.40168	0.06513	0.573635	ZC2HC1A	8	79578282	79629935	1
ENSG00000166220	3.09509	7.115	3.69439	3.40076	0.0651665	NA	TBATA	10	72530995	72545157	-1
ENSG00000184117	2318.86	0.629088	0.339788	3.39903	0.0652348	0.573635	NIPSNAP1	22	29950797	29977326	-1
ENSG00000104290	150.255	-0.599962	0.325057	3.39776	0.0652849	0.573635	FZD3	8	28351729	28431775	1
ENSG00000096433	5235.44	0.403709	0.218676	3.39765	0.0652892	0.573635	ITPR3	6	33588522	33664351	1
ENSG00000128713	194.339	-0.552538	0.299011	3.39715	0.0653094	0.573635	HOXD11	2	176968944	176974722	1
ENSG00000111142	2884.93	-0.300254	0.1628	3.39638	0.0653395	0.573635	METAP2	12	95867296	95909615	1
ENSG00000197702	2018.19	-0.340807	0.184739	3.39633	0.0653415	0.573635	PARVA	11	12398732	12552348	1
ENSG00000078699	280.275	-0.521516	0.282666	3.39604	0.0653533	0.573635	CBFA2T2	20	32077881	32237842	1
ENSG00000011243	1593.82	-0.467582	0.253254	3.39553	0.0653735	0.573635	AKAP8L	19	15490861	15529952	-1
ENSG00000182307	3273.61	-0.385083	0.208915	3.3896	0.0656088	0.574533	C8orf33	8	146277764	146281416	1
ENSG00000186395	667.782	0.40552	0.219738	3.38882	0.06564	0.574533	KRT10	17	38974369	38978847	-1
ENSG00000155229	2444.53	0.343933	0.186572	3.38865	0.0656465	0.574533	MMS19	10	99218081	99258551	-1
ENSG00000110958	5292.61	-0.301907	0.163896	3.38794	0.0656751	0.574533	PTGES3	12	57057127	57082159	-1
ENSG00000188739	1316.24	-0.339489	0.184266	3.38654	0.0657308	0.574584	RBM34	1	235294498	235324772	-1
ENSG00000117751	1019.92	-0.366823	0.199208	3.38476	0.0658019	0.57477	PPP1R8	1	28157289	28178187	1
ENSG00000128699	332.686	-0.491161	0.266416	3.38302	0.0658713	0.574941	ORMDL1	2	190635049	190649097	-1
ENSG00000184840	2133.64	0.430893	0.234055	3.38044	0.0659745	0.575406	TMED9	5	177019159	177023125	1
ENSG00000124787	384.346	-0.679184	0.368216	3.37718	0.066105	0.576013	RPP40	6	4994966	5004297	-1
ENSG00000146090	78.3233	-0.881161	0.477541	3.37621	0.0661441	0.576013	RASGEF1C	5	179527795	179636153	-1
ENSG00000132589	2679.24	0.381986	0.207672	3.37398	0.0662336	0.576298	FLOT2	17	27206353	27224697	-1
ENSG00000164610	281.965	-0.596423	0.324053	3.3729	0.0662768	0.576298	RP9	7	33134409	33149013	-1
ENSG00000168447	3.23224	7.17731	3.72264	3.37279	0.0662814	NA	SCNN1B	16	23289552	23392620	1
ENSG00000197953	3.23224	7.17731	3.72264	3.37279	0.0662814	NA	AADACL2	3	151451704	151479127	1
ENSG00000239961	3.39016	7.24569	3.74278	3.3711	0.0663493	NA	LILRA4	19	54844456	54850421	-1
ENSG00000267680	84.6772	-0.85296	0.462695	3.36937	0.066419	0.5771	ZNF224	19	44598492	44612479	1
ENSG00000256053	352.395	-0.500893	0.272416	3.36497	0.0665968	0.577893	APOPT1	14	104029299	104073860	1
ENSG00000181856	166.22	1.01692	0.547815	3.36463	0.0666105	0.577893	SLC2A4	17	7184986	7191576	1
ENSG00000136295	1490.67	0.541725	0.294501	3.36263	0.0666916	0.578161	TTYH3	7	2671585	2704436	1
ENSG00000162664	1113.78	-0.606609	0.330119	3.35354	0.0670608	0.580516	ZNF326	1	90460671	90494097	1
ENSG00000141428	238.195	-0.524049	0.285465	3.35346	0.067064	0.580516	C18orf21	18	33552046	33559241	1
ENSG00000011465	3.36429	7.23493	3.74674	3.35274	0.0670933	NA	DCN	12	91539025	91576900	-1
ENSG00000131355	3.36429	7.23493	3.74674	3.35274	0.0670933	NA	EMR3	19	14729929	14800839	-1
ENSG00000135502	3.36429	7.23493	3.74674	3.35274	0.0670933	NA	SLC26A10	12	58013310	58019934	1
ENSG00000142698	3.36429	7.23493	3.74674	3.35274	0.0670933	NA	C1orf94	1	34632484	34684732	1
ENSG00000204010	3.36429	7.23493	3.74674	3.35274	0.0670933	NA	IFIT1B	10	91137813	91144962	1
ENSG00000087087	5368.55	-0.554235	0.302042	3.34677	0.0673369	0.582441	SRRT	7	100472733	100486285	1
ENSG00000117632+ENSG00000264021	3178.46	-0.413821	0.225966	3.34099	0.0675741	0.584055	NA	NA	NA	NA	NA
ENSG00000143624	4145.28	-0.384052	0.20989	3.33829	0.0676849	0.584228	INTS3	1	153700543	153746555	1
ENSG00000182612	68.3662	1.19239	0.641788	3.33803	0.0676955	0.584228	TSPAN10	17	79604197	79615779	1
ENSG00000112246	4.53228	7.66424	3.87449	3.334	0.0678615	NA	SIM1	6	100832891	100912805	-1
ENSG00000116039	4.53228	7.66424	3.87449	3.334	0.0678615	NA	ATP6V1B1	2	71163012	71192536	1
ENSG00000116745	4.53228	7.66424	3.87449	3.334	0.0678615	NA	RPE65	1	68894505	68915642	-1
ENSG00000129465	4.53228	7.66424	3.87449	3.334	0.0678615	NA	RIPK3	14	24805227	24809251	-1
ENSG00000130038	4.53228	7.66424	3.87449	3.334	0.0678615	NA	EFCAB4B	12	3715799	3873985	-1
ENSG00000136449	4.53228	7.66424	3.87449	3.334	0.0678615	NA	MYCBPAP	17	48585745	48608862	1
ENSG00000138650	4.53228	7.66424	3.87449	3.334	0.0678615	NA	PCDH10	4	134070470	134129356	1
ENSG00000138653	4.53228	7.66424	3.87449	3.334	0.0678615	NA	NDST4	4	115748919	116035032	-1
ENSG00000141161	4.53228	7.66424	3.87449	3.334	0.0678615	NA	UNC45B	17	33474836	33516364	1
ENSG00000145526	4.53228	7.66424	3.87449	3.334	0.0678615	NA	CDH18	5	19473060	20575982	-1
ENSG00000152591	4.53228	7.66424	3.87449	3.334	0.0678615	NA	DSPP	4	88529681	88538062	1
ENSG00000165309	4.53228	7.66424	3.87449	3.334	0.0678615	NA	ARMC3	10	23216953	23326518	1
ENSG00000171811	4.53228	7.66424	3.87449	3.334	0.0678615	NA	TTC40	10	134621896	134756327	-1
ENSG00000183833	4.53228	7.66424	3.87449	3.334	0.0678615	NA	MAATS1	3	119421869	119485949	1
ENSG00000249961	4.53228	7.66424	3.87449	3.334	0.0678615	NA	CCDC79	16	66788879	66835523	-1
ENSG00000254656	4.53228	7.66424	3.87449	3.334	0.0678615	NA	RTL1	14	101346992	101351184	-1
ENSG00000100632	2157.75	-0.300567	0.164453	3.33374	0.0678723	0.584941	ERH	14	69846848	69865344	-1
ENSG00000170899	9.02751	2.23817	1.20413	3.33357	0.0678796	0.584941	GSTA4	6	52842751	52860176	-1
ENSG00000080371	443.731	-0.479349	0.262206	3.33095	0.0679877	0.585052	RAB21	12	72148654	72184699	1
ENSG00000177989	189.803	0.873724	0.47441	3.3308	0.0679939	0.585052	ODF3B	22	50968139	50971009	-1
ENSG00000101040	831.13	0.416793	0.228027	3.32838	0.0680938	0.585475	ZMYND8	20	45837859	45985567	-1
ENSG00000139329	3.10019	7.11725	3.72232	3.32783	0.0681168	NA	LUM	12	91496406	91505608	-1
ENSG00000163697	283.998	0.54184	0.297488	3.31878	0.0684928	0.588466	APBB2	4	40812044	41218731	-1
ENSG00000136457	4.06603	3.54859	1.94383	3.31414	0.0686863	NA	CHAD	17	48541857	48546327	-1
ENSG00000184162	574.475	-0.371832	0.20409	3.31284	0.0687406	0.589718	NR2C2AP	19	19312218	19314220	-1
ENSG00000131711	16.7629	2.1866	1.16211	3.31284	0.0687408	0.589718	MAP1B	5	71403061	71505395	1
ENSG00000088854	87.3391	0.845173	0.464089	3.31038	0.0688437	0.589762	C20orf194	20	3229951	3388272	-1
ENSG00000138413	1922.27	0.515409	0.282545	3.31027	0.0688482	0.589762	IDH1	2	209100951	209130798	-1
ENSG00000083896	1189.09	-0.3959	0.217457	3.30879	0.0689104	0.589857	YTHDC1	4	69176105	69215807	-1
ENSG00000132122	2.48115	6.79603	3.63454	3.30788	0.0689484	NA	SPATA6	1	48761044	48937845	-1
ENSG00000188641	77.9498	1.10526	0.603091	3.30679	0.068994	0.590134	DPYD	1	97543299	98386605	-1
ENSG00000071242	5.02402	3.89191	2.09134	3.30613	0.0690217	NA	RPS6KA2	6	166822852	167319939	-1
ENSG00000144837	3.15449	7.14154	3.73819	3.3047	0.0690818	NA	PLA1A	3	119316689	119348658	1
ENSG00000145888	3.15449	7.14154	3.73819	3.3047	0.0690818	NA	GLRA1	5	151202074	151304403	-1
ENSG00000129295	4.02162	4.63626	2.54229	3.30079	0.0692466	NA	LRRC6	8	133584320	133687838	-1
ENSG00000137752	6.44464	3.58736	1.90769	3.29823	0.0693545	NA	CASP1	11	104896170	104972158	-1
ENSG00000127084	128.651	-0.723601	0.397152	3.29711	0.0694019	0.593183	FGD3	9	95709733	95798518	1
ENSG00000141560	675.83	-0.41916	0.230673	3.29433	0.0695195	0.59365	FN3KRP	17	80674559	80688204	1
ENSG00000143079	265.555	0.493203	0.271758	3.29338	0.0695595	0.59365	CTTNBP2NL	1	112938803	113003786	1
ENSG00000146469	2.3491	6.71732	3.61648	3.29209	0.0696144	NA	VIP	6	153071933	153080900	1
ENSG00000020633	236.967	-0.500442	0.275595	3.29111	0.0696558	0.593977	RUNX3	1	25226002	25291612	-1
ENSG00000196267	35.1179	-1.47974	0.801091	3.29005	0.0697008	0.593977	ZNF836	19	52657117	52674896	-1
ENSG00000155850	245.487	0.824562	0.452083	3.28853	0.0697654	0.594088	SLC26A2	5	149340300	149373018	1
ENSG00000164305	343.568	-0.490828	0.270535	3.28532	0.0699021	0.594459	CASP3	4	185548850	185570663	-1
ENSG00000171824	2881.23	-0.315992	0.174199	3.28508	0.0699121	0.594459	EXOSC10	1	11126675	11159938	-1
ENSG00000135451	3727.3	-0.40842	0.22501	3.28342	0.0699829	0.594475	TROAP	12	49717019	49725514	1
ENSG00000176783	988.671	-0.351648	0.193909	3.28229	0.070031	0.594475	RUFY1	5	178977559	179037027	1
ENSG00000073578	8215.93	0.460682	0.253819	3.27978	0.0701382	0.594475	SDHA	5	218356	256815	1
ENSG00000187240	400.84	0.609443	0.33545	3.27922	0.0701624	0.594475	DYNC2H1	11	102980160	103350591	1
ENSG00000091436	707.287	0.515665	0.284484	3.279	0.0701718	0.594475	MLTK	2	173940163	174132738	1
ENSG00000153774	947.914	-0.440445	0.242764	3.27715	0.070251	0.594609	CFDP1	16	75327596	75467383	-1
ENSG00000128965	191.199	2.75368	1.42881	3.27622	0.0702908	0.594609	CHAC1	15	41245160	41248710	1
ENSG00000099783	10744	-0.400772	0.221142	3.27398	0.0703867	0.594984	HNRNPM	19	8509651	8553998	1
ENSG00000057704	22.9048	1.54432	0.851255	3.27271	0.0704412	0.595009	TMCC3	12	94960900	95044338	-1
ENSG00000130595	3.26066	7.18952	3.76527	3.27151	0.0704926	NA	TNNT3	11	1940792	1959936	1
ENSG00000132704	3.26066	7.18952	3.76527	3.27151	0.0704926	NA	FCRL2	1	157715523	157746922	-1
ENSG00000141096	3.26066	7.18952	3.76527	3.27151	0.0704926	NA	DPEP3	16	68009566	68014732	-1
ENSG00000166828	3.26066	7.18952	3.76527	3.27151	0.0704926	NA	SCNN1G	16	23194036	23228204	1
ENSG00000136404	3.10275	7.11835	3.74717	3.26473	0.0707848	NA	TM6SF1	15	83776159	83813606	1
ENSG00000139970	3.10275	7.11835	3.74717	3.26473	0.0707848	NA	RTN1	14	60062694	60337684	-1
ENSG00000092607	2.21195	6.63088	3.60023	3.26419	0.070808	NA	TBX15	1	119425669	119532179	-1
ENSG00000021461	4.40279	7.62243	3.89301	3.26139	0.070929	NA	CYP3A43	7	99425636	99463718	1
ENSG00000075340	4.40279	7.62243	3.89301	3.26139	0.070929	NA	ADD2	2	70834750	70995357	-1
ENSG00000111713	4.40279	7.62243	3.89301	3.26139	0.070929	NA	GYS2	12	21689123	21757781	-1
ENSG00000117322	4.40279	7.62243	3.89301	3.26139	0.070929	NA	CR2	1	207627575	207663240	1
ENSG00000133105	4.40279	7.62243	3.89301	3.26139	0.070929	NA	RXFP2	13	32313674	32377009	1
ENSG00000142606	4.40279	7.62243	3.89301	3.26139	0.070929	NA	MMEL1	1	2522078	2564481	-1
ENSG00000155890	4.40279	7.62243	3.89301	3.26139	0.070929	NA	TRIM42	3	140396881	140419992	1
ENSG00000168619	4.40279	7.62243	3.89301	3.26139	0.070929	NA	ADAM18	8	39442008	39587583	1
ENSG00000170820	4.40279	7.62243	3.89301	3.26139	0.070929	NA	FSHR	2	49189296	49381676	-1
ENSG00000172497	4.40279	7.62243	3.89301	3.26139	0.070929	NA	ACOT12	5	80625824	80689998	-1
ENSG00000176177	4.40279	7.62243	3.89301	3.26139	0.070929	NA	ENTHD1	22	40139049	40289868	-1
ENSG00000176204	4.40279	7.62243	3.89301	3.26139	0.070929	NA	LRRTM4	2	76974845	77820445	-1
ENSG00000203697	4.40279	7.62243	3.89301	3.26139	0.070929	NA	CAPN8	1	223711349	223853436	-1
ENSG00000077044	2463.51	0.517042	0.285614	3.25945	0.0710127	0.597956	DGKD	2	234263153	234380750	1
ENSG00000164167	279.794	-0.529176	0.292443	3.25675	0.0711301	0.597956	LSM6	4	147096837	147121152	1
ENSG00000181938	453.707	-0.409015	0.226579	3.25544	0.071187	0.597956	GINS3	16	58328984	58440048	1
ENSG00000106443	824.747	-0.39502	0.218641	3.2553	0.071193	0.597956	PHF14	7	11013499	11209250	1
ENSG00000147509	43.7888	1.00399	0.55144	3.25514	0.0711999	0.597956	RGS20	8	54764368	54871863	1
ENSG00000133773	482.298	-0.407715	0.225718	3.25378	0.0712589	0.597956	CCDC59	12	82617460	82752584	-1
ENSG00000165388	20.9713	1.6896	0.904826	3.25333	0.0712784	0.597956	ZNF488	10	48355024	48373866	1
ENSG00000021488	3.23479	7.17833	3.76955	3.25273	0.0713047	NA	SLC7A9	19	33321415	33360672	-1
ENSG00000140090	3.23479	7.17833	3.76955	3.25273	0.0713047	NA	SLC24A4	14	92788925	92962596	1
ENSG00000173253	3.23479	7.17833	3.76955	3.25273	0.0713047	NA	DMRT2	9	1050354	1057552	1
ENSG00000185640	3.23479	7.17833	3.76955	3.25273	0.0713047	NA	KRT79	12	53215194	53228079	-1
ENSG00000205111	3.23479	7.17833	3.76955	3.25273	0.0713047	NA	CDKL4	2	39402787	39456729	-1
ENSG00000076258	4.18208	4.69859	2.58104	3.25174	0.0713478	NA	FMO4	1	171283347	171311223	1
ENSG00000213066	257.325	-0.677484	0.374941	3.25167	0.0713506	0.597956	FGFR1OP	6	167412670	167455906	1
ENSG00000166619	667.304	-0.390768	0.216468	3.25156	0.0713556	0.597956	BLCAP	20	36130816	36156333	-1
ENSG00000142192	9098.66	0.37174	0.205921	3.25057	0.0713985	0.597956	APP	21	27252861	27543446	-1
ENSG00000149177	1665.85	0.34526	0.191313	3.25031	0.07141	0.597956	PTPRJ	11	48002113	48189670	1
ENSG00000011332	61.2451	-1.07883	0.593298	3.24818	0.0715026	0.597956	DPF1	19	38701646	38720354	-1
ENSG00000123838	22.436	1.91649	1.02029	3.24805	0.0715083	0.597956	C4BPA	1	207277607	207318317	1
ENSG00000183476	4.43934	4.64773	2.52678	3.24685	0.071561	NA	SH2D7	15	78370150	78397251	1
ENSG00000179913	14.4072	1.97245	1.08666	3.2464	0.0715805	0.597956	B3GNT3	19	17905637	17923891	1
ENSG00000240344	287.566	-0.454041	0.251676	3.24632	0.0715841	0.597956	PPIL3	2	201735630	201754026	-1
ENSG00000132170	402.598	0.563437	0.311491	3.24515	0.0716352	0.597956	PPARG	3	12328867	12475855	1
ENSG00000197858	4649.57	0.364634	0.202149	3.24431	0.0716717	0.597956	GPAA1	8	145137493	145141119	1
ENSG00000027001	558.97	0.410389	0.227942	3.24023	0.0718505	0.59832	MIPEP	13	24304328	24463558	-1
ENSG00000175938	145.486	1.12763	0.61769	3.23999	0.0718611	0.59832	ORAI3	16	30960387	30967782	1
ENSG00000137573	9.29406	2.54821	1.39206	3.2393	0.0718914	0.59832	SULF1	8	70378859	70573150	1
ENSG00000142627	1083.59	0.57089	0.316462	3.23858	0.0719229	0.59832	EPHA2	1	16450832	16482582	-1
ENSG00000188833	3.6539	4.48844	2.50444	3.23749	0.0719708	NA	ENTPD8	9	140328816	140336268	-1
ENSG00000175575	297.014	0.550683	0.30527	3.23559	0.0720545	0.598982	PAAF1	11	73587744	73638790	1
ENSG00000142197	276.7	0.820262	0.453571	3.23415	0.0721179	0.599073	DOPEY2	21	37529080	37666572	1
ENSG00000196419	15424.4	-0.314006	0.174484	3.23229	0.0721996	0.599073	XRCC6	22	42017123	42060044	1
ENSG00000131374	467.967	0.621527	0.344752	3.22892	0.0723485	0.599073	TBC1D5	3	17199899	18486309	-1
ENSG00000109536	284.692	-0.440906	0.245174	3.22708	0.0724296	0.599073	FRG1	4	190861943	190884359	1
ENSG00000145817	417.814	0.512974	0.285158	3.22699	0.0724336	0.599073	YIPF5	5	143537723	143550278	-1
ENSG00000135835	21.8098	1.42227	0.787408	3.2251	0.0725175	0.599073	KIAA1614	1	180882290	180920750	1
ENSG00000170275	5153.94	0.379795	0.211183	3.22508	0.0725181	0.599073	CRTAP	3	33155471	33185153	1
ENSG00000117133	1424.13	-0.366383	0.203856	3.22355	0.0725859	0.599073	RPF1	1	84944942	84963473	1
ENSG00000206262	79.717	0.94333	0.519628	3.22292	0.0726141	0.599073	C3orf72	3	138666076	138672293	1
ENSG00000139343	1739.22	-0.486976	0.270671	3.22243	0.0726358	0.599073	SNRPF	12	96252706	96297606	1
ENSG00000115548	842.54	-0.351548	0.195683	3.2224	0.072637	0.599073	KDM3A	2	86667770	86719839	1
ENSG00000215790	58.0964	0.84997	0.471935	3.21941	0.0727699	0.59949	SLC35E2	1	1656277	1677431	-1
ENSG00000151743	79.0926	0.785021	0.435283	3.21892	0.0727916	0.59949	AMN1	12	31824071	31882108	-1
ENSG00000197959	24.4676	1.64303	0.898619	3.21655	0.072897	0.599931	DNM3	1	171810621	172387606	1
ENSG00000184459	2.9707	7.05572	3.74883	3.21415	0.073004	NA	BPIFC	22	32809834	32860471	-1
ENSG00000155957	322.305	-0.48483	0.270424	3.20936	0.073218	0.602142	TMBIM4	12	66517709	66563852	-1
ENSG00000117724	5520.81	-0.306645	0.171103	3.2068	0.0733328	0.602335	CENPF	1	214776538	214837931	1
ENSG00000091651	984.756	-0.41441	0.23118	3.20651	0.0733459	0.602335	ORC6	16	46723555	46732306	1
ENSG00000172661	441.301	-0.446361	0.249015	3.20457	0.073433	0.602621	FAM21C	10	46222648	46288409	1
ENSG00000125386	529.17	-0.370442	0.206817	3.20281	0.073512	0.602841	FAM193A	4	2626988	2734292	1
ENSG00000120910	240.326	-0.487775	0.272141	3.2013	0.0735798	0.602968	PPP3CC	8	22298332	22398652	1
ENSG00000119689	1706.89	0.307877	0.172095	3.19624	0.0738076	0.604405	DLST	14	75348594	75370448	1
ENSG00000144048	363.905	-0.409064	0.228676	3.19503	0.0738624	0.604424	DUSP11	2	73989311	74007284	-1
ENSG00000152818	473.438	0.746834	0.415713	3.19337	0.0739374	0.604609	UTRN	6	144606837	145174170	1
ENSG00000064652	242.705	0.622196	0.346743	3.1917	0.0740128	0.604797	SNX24	5	122179134	122365049	1
ENSG00000173692	3214.55	-0.459906	0.256977	3.19053	0.0740658	0.604801	PSMD1	2	231921578	232037541	1
ENSG00000108242	4.27329	7.57937	3.91275	3.18718	0.074218	NA	CYP2C18	10	96443251	96495947	1
ENSG00000115290	4.27329	7.57937	3.91275	3.18718	0.074218	NA	GRB14	2	165349322	165478358	-1
ENSG00000136546	4.27329	7.57937	3.91275	3.18718	0.074218	NA	SCN7A	2	167260083	167350757	-1
ENSG00000147481	4.27329	7.57937	3.91275	3.18718	0.074218	NA	SNTG1	8	50822349	51706678	1
ENSG00000163288	4.27329	7.57937	3.91275	3.18718	0.074218	NA	GABRB1	4	46995740	47428461	1
ENSG00000185532	4.27329	7.57937	3.91275	3.18718	0.074218	NA	PRKG1	10	52750945	54058110	1
ENSG00000187033	4.27329	7.57937	3.91275	3.18718	0.074218	NA	SAMD7	3	169629360	169656963	1
ENSG00000104043	25.0651	1.47994	0.820525	3.18479	0.0743266	0.606251	ATP8B4	15	50150435	50475014	-1
ENSG00000119508	423.521	-0.643653	0.359673	3.18301	0.0744077	0.606251	NR4A3	9	102584137	102629173	1
ENSG00000173207	2323.69	-0.297868	0.166865	3.18228	0.074441	0.606251	CKS1B	1	154947129	154951725	1
ENSG00000170266+ENSG00000188167	2441.11	0.436128	0.244112	3.182	0.0744537	0.606251	NA	NA	NA	NA	NA
ENSG00000126067	4130.1	-0.351143	0.196716	3.17903	0.074589	0.606509	PSMB2	1	36067185	36107445	-1
ENSG00000225921	2560.15	-0.343665	0.192572	3.17857	0.0746101	0.606509	NOL7	6	13615559	13632971	1
ENSG00000105520	770.676	0.510506	0.285403	3.17784	0.0746432	0.606509	DKFZP761J1410	19	11466062	11476374	1
ENSG00000085982	344.527	0.514688	0.288063	3.17601	0.0747272	0.606764	USP40	2	234384166	234475428	-1
ENSG00000104419	2531.43	0.441256	0.247177	3.17293	0.074868	0.607176	NDRG1	8	134249414	134314265	-1
ENSG00000178718	1173.7	-0.436758	0.244858	3.17197	0.0749123	0.607176	RPP25	15	75246757	75249805	-1
ENSG00000125246	109.634	0.956381	0.533689	3.17145	0.074936	0.607176	CLYBL	13	100258919	100549387	1
ENSG00000050165	2.35165	6.71872	3.66319	3.17076	0.0749676	NA	DKK3	11	11984653	12031316	-1
ENSG00000078725	3.13117	7.13106	3.7897	3.16935	0.0750325	NA	DBC1	9	121915736	122131745	-1
ENSG00000186777	3.13117	7.13106	3.7897	3.16935	0.0750325	NA	ZNF732	4	264464	299110	-1
ENSG00000092020	254.046	-0.482736	0.270807	3.16824	0.0750835	0.607944	PPP2R3C	14	35554673	35591723	-1
ENSG00000183049	340.496	0.51697	0.290402	3.1653	0.0752188	0.608613	CAMK1D	10	12391481	12877545	1
ENSG00000103126	1744.81	-0.380468	0.21366	3.16319	0.075316	0.608815	AXIN1	16	337440	402673	-1
ENSG00000107789	298.436	0.61593	0.344948	3.16246	0.0753494	0.608815	MINPP1	10	89264632	89313217	1
ENSG00000084636	78.7029	1.27989	0.705716	3.16054	0.0754383	0.609106	COL16A1	1	32117848	32169920	-1
ENSG00000111206	4423.26	-0.360138	0.202395	3.15777	0.0755663	0.609565	FOXM1	12	2966847	2986206	-1
ENSG00000171097	538.293	0.68374	0.382564	3.15703	0.0756008	0.609565	CCBL1	9	131595221	131644773	-1
ENSG00000118194	1.9996	6.48379	3.59399	3.15695	0.0756043	NA	TNNT2	1	201328136	201346890	-1
ENSG00000197776	5.29808	4.11989	2.14005	3.15617	0.0756404	NA	KLHDC1	14	50159823	50219870	1
ENSG00000135914	2.97325	7.05688	3.77343	3.15512	0.075689	NA	HTR2B	2	231972944	231989832	-1
ENSG00000108231	3.1053	7.11942	3.79432	3.15019	0.075918	NA	LGI1	10	95517566	95557916	1
ENSG00000124092	3.1053	7.11942	3.79432	3.15019	0.075918	NA	CTCFL	20	56071021	56100708	-1
ENSG00000143195	3.1053	7.11942	3.79432	3.15019	0.075918	NA	ILDR2	1	166887996	166944719	-1
ENSG00000153789	3.1053	7.11942	3.79432	3.15019	0.075918	NA	FAM92B	16	85131965	85146114	-1
ENSG00000198075	3.1053	7.11942	3.79432	3.15019	0.075918	NA	SULT1C4	2	108994367	109004513	1
ENSG00000121417	44.9814	-0.98619	0.553006	3.1485	0.0759967	0.611385	ZNF211	19	58141761	58154147	1
ENSG00000143819	1215.58	0.468041	0.263184	3.14763	0.0760372	0.611385	EPHX1	1	225997794	226033260	1
ENSG00000153207	3106.99	-0.42711	0.240373	3.14734	0.076051	0.611385	AHCTF1	1	247002400	247095280	-1
ENSG00000147604	17667.5	-0.380209	0.214028	3.1464	0.0760947	0.611385	RPL7	8	74202506	74208024	-1
ENSG00000075275	1059.81	0.506075	0.284641	3.1456	0.0761318	0.611385	CELSR1	22	46756731	46933067	-1
ENSG00000087116	35.9077	-2.46073	1.32041	3.14533	0.0761447	0.611385	ADAMTS2	5	178537852	178772431	-1
ENSG00000137673	4.87874	4.94119	2.70772	3.14498	0.076161	NA	MMP7	11	102391239	102401484	-1
ENSG00000202503	16.9178	-1.91933	1.05696	3.1412	0.0763377	0.612351	SNORD34	19	49994161	49994231	1
ENSG00000240771	13.9392	1.88973	1.03993	3.14048	0.0763713	0.612351	ARHGEF25	12	58003963	58013162	1
ENSG00000122643	522.557	-0.458601	0.258523	3.13763	0.0765048	0.612926	NT5C3A	7	33053742	33102409	-1
ENSG00000100600	1154.62	0.346559	0.195609	3.13669	0.0765492	0.612926	LGMN	14	93170152	93215047	-1
ENSG00000187147	1917.44	-0.35084	0.197893	3.13529	0.0766147	0.613024	RNF220	1	44870866	45117396	1
ENSG00000204262	18.1434	2.08456	1.15328	3.13342	0.0767026	0.613225	COL5A2	2	189896622	190044605	-1
ENSG00000112379	108.682	0.919697	0.513092	3.13225	0.0767579	0.613225	KIAA1244	6	138483058	138665800	1
ENSG00000164188	5.26804	4.90903	2.663	3.13116	0.0768089	NA	RANBP3L	5	36248536	36302216	-1
ENSG00000126353	3.96255	3.51495	1.97769	3.13068	0.0768315	NA	CCR7	17	38710021	38721724	-1
ENSG00000080823	367.537	-0.470263	0.265185	3.13035	0.0768474	0.613225	MOK	14	102690837	102771537	-1
ENSG00000226742	509.706	-0.415684	0.234665	3.12857	0.0769314	0.613225	HSBP1L1	18	77724561	77730822	1
ENSG00000244038	2356.8	0.28028	0.158422	3.12761	0.0769764	0.613225	DDOST	1	20978270	20988000	-1
ENSG00000182621	43.8621	1.29665	0.727089	3.12725	0.0769936	0.613225	PLCB1	20	8112824	8949003	1
ENSG00000097007	1973.2	0.365517	0.206459	3.12686	0.0770121	0.613225	ABL1	9	133589333	133763062	1
ENSG00000188559	196.316	0.811344	0.456501	3.12406	0.0771444	0.613404	RALGAPA2	20	20370196	20693266	-1
ENSG00000167693	1069.75	0.429219	0.242311	3.12345	0.0771732	0.613404	NXN	17	702553	883010	-1
ENSG00000104131	1299.97	-0.353633	0.199898	3.12301	0.0771942	0.613404	EIF3J	15	44829255	44855227	1
ENSG00000243749	53.5727	0.892069	0.503301	3.12098	0.0772905	0.613746	ZMYM6NB	1	35447136	35450954	-1
ENSG00000107902	312.508	0.707748	0.398134	3.11958	0.0773566	0.613848	LHPP	10	126150403	126306457	1
ENSG00000130684	184.899	-0.593843	0.335585	3.11494	0.0775772	0.61464	ZNF337	20	25654851	25677477	-1
ENSG00000221955	9.22026	2.77864	1.53628	3.11395	0.0776247	0.61464	SLC12A8	3	124801480	124998021	-1
ENSG00000111666	656.8	-0.394139	0.223075	3.11336	0.0776527	0.61464	CHPT1	12	102090725	102137918	1
ENSG00000005469	4.1438	7.53499	3.93358	3.1119	0.0777223	NA	CROT	7	86974997	87029111	1
ENSG00000079101	4.1438	7.53499	3.93358	3.1119	0.0777223	NA	CLUL1	18	596988	650334	1
ENSG00000104044	4.1438	7.53499	3.93358	3.1119	0.0777223	NA	OCA2	15	28000021	28344504	-1
ENSG00000104055	4.1438	7.53499	3.93358	3.1119	0.0777223	NA	TGM5	15	43524793	43559055	-1
ENSG00000137672	4.1438	7.53499	3.93358	3.1119	0.0777223	NA	TRPC6	11	101322295	101743293	-1
ENSG00000138039	4.1438	7.53499	3.93358	3.1119	0.0777223	NA	LHCGR	2	48859428	48982880	-1
ENSG00000149742	4.1438	7.53499	3.93358	3.1119	0.0777223	NA	SLC22A9	11	63137261	63177766	1
ENSG00000155511	4.1438	7.53499	3.93358	3.1119	0.0777223	NA	GRIA1	5	152869175	153193429	1
ENSG00000164627	4.1438	7.53499	3.93358	3.1119	0.0777223	NA	KIF6	6	39297766	39693181	-1
ENSG00000169760	4.1438	7.53499	3.93358	3.1119	0.0777223	NA	NLGN1	3	173114074	174004434	1
ENSG00000170465	4.1438	7.53499	3.93358	3.1119	0.0777223	NA	KRT6C	12	52862300	52867569	-1
ENSG00000171595	4.1438	7.53499	3.93358	3.1119	0.0777223	NA	DNAI2	17	72270386	72311023	1
ENSG00000196277	4.1438	7.53499	3.93358	3.1119	0.0777223	NA	GRM7	3	6811688	7783215	1
ENSG00000256463	4.1438	7.53499	3.93358	3.1119	0.0777223	NA	SALL3	18	76740275	76762677	1
ENSG00000088448	571.784	-0.469428	0.265532	3.1112	0.0777557	0.61464	ANKRD10	13	111530887	111567416	-1
ENSG00000139289	75.8714	0.92343	0.523899	3.11088	0.077771	0.61464	PHLDA1	12	76419227	76427712	-1
ENSG00000141127	693.561	-0.345722	0.195791	3.11077	0.0777762	0.61464	PRPSAP2	17	18743398	18834581	1
ENSG00000103121	794.195	-0.415675	0.235654	3.10633	0.0779887	0.615897	CMC2	16	81009698	81053875	-1
ENSG00000221116	17.807	-1.62364	0.908866	3.10308	0.0781441	0.616702	SNORD110	20	2634858	2634932	1
ENSG00000185483	105.493	0.821493	0.465622	3.10049	0.0782688	0.616985	ROR1	1	64239693	64647181	1
ENSG00000112706	5.03935	4.99388	2.74365	3.09935	0.0783236	NA	IMPG1	6	76630832	76782395	-1
ENSG00000131620	5.03935	4.99388	2.74365	3.09935	0.0783236	NA	ANO1	11	69924408	70035634	1
ENSG00000115183	679.905	0.463578	0.262809	3.0988	0.07835	0.616985	TANC1	2	159825146	160089170	1
ENSG00000102595	336.513	0.604066	0.34188	3.09783	0.078397	0.616985	UGGT2	13	96453834	96705736	-1
ENSG00000182759	154.782	-0.8168	0.461032	3.09673	0.0784496	0.616985	MAFA	8	144501352	144512576	-1
ENSG00000075407	469.554	-0.594724	0.337194	3.09613	0.0784784	0.616985	ZNF37A	10	38383264	38412276	1
ENSG00000197982	678.91	-0.494311	0.280436	3.09473	0.078546	0.616985	C1orf122	1	38272651	38275126	1
ENSG00000142089	2956.54	0.460087	0.260975	3.09352	0.0786048	0.616985	IFITM3	11	319669	327537	-1
ENSG00000143537	7315.65	0.294675	0.167448	3.0923	0.0786634	0.616985	ADAM15	1	155023042	155035252	1
ENSG00000267368+ENSG00000228049	87.1779	0.844627	0.478158	3.09045	0.0787532	0.616985	NA	NA	NA	NA	NA
ENSG00000116584	2455.54	0.525097	0.297876	3.09036	0.0787572	0.616985	ARHGEF2	1	155916645	155966129	-1
ENSG00000145147	12.0319	3.29602	1.77917	3.09013	0.0787686	0.616985	SLIT2	4	20254883	20622184	1
ENSG00000115307	3990.25	-0.383073	0.217667	3.08886	0.07883	0.617047	AUP1	2	74753772	74757066	-1
ENSG00000132694	1440.35	-0.323517	0.184047	3.08621	0.0789584	0.617633	ARHGEF11	1	156904632	157015162	-1
ENSG00000162645	8.65295	2.49325	1.35942	3.08446	0.0790437	0.61788	GBP2	1	89571815	89616139	-1
ENSG00000144959	364.616	0.619513	0.352297	3.08259	0.0791342	0.618169	NCEH1	3	172348039	172429008	-1
ENSG00000214694	5.64643	3.99597	2.18766	3.08207	0.0791597	NA	ARHGEF33	2	39117021	39202590	1
ENSG00000114126	848.315	-0.406878	0.231515	3.07829	0.0793437	0.61911	TFDP2	3	141663277	141868386	-1
ENSG00000107874	1622.03	0.466138	0.265053	3.07608	0.0794517	0.61911	CUEDC2	10	104183002	104192418	-1
ENSG00000164438	327.835	-0.535735	0.304634	3.07593	0.0794591	0.61911	TLX3	5	170736288	170739138	1
ENSG00000141540	20.1849	1.61429	0.907722	3.07572	0.0794694	0.61911	TTYH2	17	72209653	72258155	1
ENSG00000160209	4226.57	0.332245	0.189341	3.07442	0.0795328	0.619185	PDXK	21	45138975	45182188	1
ENSG00000069345	1546.81	-0.364638	0.207836	3.07197	0.0796527	0.619389	DNAJA2	16	46989299	47007699	-1
ENSG00000115902	534.286	0.609303	0.346821	3.07061	0.0797197	0.619389	SLC1A4	2	65215611	65250999	1
ENSG00000089280	11434.8	-0.346778	0.197663	3.0706	0.0797201	0.619389	FUS	16	31191431	31203127	1
ENSG00000109606	3489.79	-0.394523	0.224928	3.0681	0.0798427	0.619923	DHX15	4	24519064	24586173	-1
ENSG00000166165	7007.1	0.420619	0.239719	3.06698	0.0798976	0.619932	CKB	14	103985996	103989448	-1
ENSG00000147432	3.00168	7.07014	3.81598	3.06528	0.0799816	NA	CHRNB3	8	42552519	42592550	1
ENSG00000162631	3.00168	7.07014	3.81598	3.06528	0.0799816	NA	NTNG1	1	107682629	108026080	1
ENSG00000170745	3.00168	7.07014	3.81598	3.06528	0.0799816	NA	KCNS3	2	18059114	18542882	1
ENSG00000138639	67.8999	0.89935	0.509131	3.0645	0.0800196	0.62006	ARHGAP24	4	86396267	86923823	1
ENSG00000165280	11980	-0.393489	0.224446	3.06446	0.0800217	0.62006	VCP	9	35056061	35073246	-1
ENSG00000073150	114.919	0.693883	0.396036	3.06252	0.0801175	0.620105	PANX2	22	50609160	50618723	1
ENSG00000156509	226.594	-0.579707	0.330062	3.06216	0.080135	0.620105	FBXO43	8	101145588	101158028	-1
ENSG00000185339	3.81264	4.41824	2.49627	3.06063	0.0802107	NA	TCN2	22	31002825	31023265	1
ENSG00000241127	154.888	-0.566637	0.323425	3.0576	0.0803604	0.620867	YAE1D1	7	39605975	39649919	1
ENSG00000212123	172.003	-0.825875	0.469831	3.05717	0.0803816	0.620867	PRR22	19	5782971	5784776	-1
ENSG00000164022	810.161	-0.324835	0.185673	3.05629	0.080425	0.620867	AIMP1	4	107236701	107270383	1
ENSG00000184110	391.958	0.418335	0.238687	3.05581	0.0804489	0.620867	EIF3C	16	28699879	28747051	1
ENSG00000175662	315.734	0.433705	0.247683	3.05456	0.0805107	0.620928	TOM1L2	17	17746828	17875736	-1
ENSG00000206190	4.9616	4.97135	2.75162	3.05351	0.0805628	NA	ATP10A	15	25922420	26110317	-1
ENSG00000002549	1048.98	-0.31329	0.179226	3.05079	0.0806981	0.621508	LAP3	4	17578815	17609595	1
ENSG00000049540	6.06916	3.69688	2.04638	3.05063	0.0807058	NA	ELN	7	73442119	73484237	1
ENSG00000092964	471.667	0.567798	0.323766	3.04878	0.0807976	0.621508	DPYSL2	8	26371791	26515694	1
ENSG00000111907	718.823	0.539088	0.307819	3.0475	0.0808615	0.621508	TPD52L1	6	125440195	125585553	1
ENSG00000068793	2545.9	0.290637	0.166404	3.04748	0.0808625	0.621508	CYFIP1	15	22892005	23006016	1
ENSG00000151005	2.9758	7.05799	3.82098	3.04574	0.0809495	NA	TKTL2	4	164392257	164395047	-1
ENSG00000157219	2.9758	7.05799	3.82098	3.04574	0.0809495	NA	HTR5A	7	154862034	154877459	1
ENSG00000137815	1361.53	-0.339128	0.194125	3.04536	0.080968	0.621508	RTF1	15	41700606	41775761	1
ENSG00000163519	2.78933	6.96369	3.7918	3.04528	0.0809722	NA	TRAT1	3	108541545	108573852	1
ENSG00000055955	59.2854	1.07273	0.61136	3.04422	0.0810252	0.621508	ITIH4	3	52846991	52865495	-1
ENSG00000074211	2.84376	6.99267	3.80247	3.04194	0.0811387	NA	PPP2R2C	4	6322305	6565327	-1
ENSG00000183549	2.84376	6.99267	3.80247	3.04194	0.0811387	NA	ACSM5	16	20420856	20452658	1
ENSG00000103599	52.229	1.0827	0.616439	3.04148	0.081162	0.621508	IQCH	15	67547138	67794598	1
ENSG00000127863	23.9782	1.95466	1.08815	3.0398	0.0812458	0.621508	TNFRSF19	13	24144509	24250232	1
ENSG00000130348	640.231	-0.339471	0.194569	3.03861	0.0813055	0.621508	QRSL1	6	107077453	107116292	1
ENSG00000145495	3023.9	0.341314	0.195582	3.03855	0.0813083	0.621508	2006-03-01	5	10353815	10435491	1
ENSG00000182463	295.532	0.795823	0.452904	3.03821	0.0813254	0.621508	TSHZ2	20	51588946	52111869	1
ENSG00000144550	5.93801	3.50339	1.88501	3.0374	0.0813663	NA	CPNE9	3	9745491	9771592	1
ENSG00000060709	4.01431	7.4892	3.9556	3.03551	0.0814608	NA	RIMBP2	12	130880682	131200826	-1
ENSG00000088926	4.01431	7.4892	3.9556	3.03551	0.0814608	NA	F11	4	187187099	187210835	1
ENSG00000103546	4.01431	7.4892	3.9556	3.03551	0.0814608	NA	SLC6A2	16	55689516	55740104	1
ENSG00000107282	4.01431	7.4892	3.9556	3.03551	0.0814608	NA	APBA1	9	72042446	72287222	-1
ENSG00000109576	4.01431	7.4892	3.9556	3.03551	0.0814608	NA	AADAT	4	170981373	171012850	-1
ENSG00000134061	4.01431	7.4892	3.9556	3.03551	0.0814608	NA	CD180	5	66478103	66492627	-1
ENSG00000140481	4.01431	7.4892	3.9556	3.03551	0.0814608	NA	CCDC33	15	74509613	74628813	1
ENSG00000146216	4.01431	7.4892	3.9556	3.03551	0.0814608	NA	TTBK1	6	43211418	43255997	1
ENSG00000151834	4.01431	7.4892	3.9556	3.03551	0.0814608	NA	GABRA2	4	46250444	46477247	-1
ENSG00000155719	4.01431	7.4892	3.9556	3.03551	0.0814608	NA	OTOA	16	21689835	21772050	1
ENSG00000163012	4.01431	7.4892	3.9556	3.03551	0.0814608	NA	ZSWIM2	2	187692562	187713935	-1
ENSG00000164161	4.01431	7.4892	3.9556	3.03551	0.0814608	NA	HHIP	4	145567173	145666423	1
ENSG00000165821	4.01431	7.4892	3.9556	3.03551	0.0814608	NA	SALL2	14	21989232	22005350	-1
ENSG00000168907	4.01431	7.4892	3.9556	3.03551	0.0814608	NA	PLA2G4F	15	42433332	42448839	-1
ENSG00000176293	4.01431	7.4892	3.9556	3.03551	0.0814608	NA	ZNF135	19	58570607	58597677	1
ENSG00000186231	4.01431	7.4892	3.9556	3.03551	0.0814608	NA	KLHL32	6	97372605	97588630	1
ENSG00000189182	4.01431	7.4892	3.9556	3.03551	0.0814608	NA	KRT77	12	53083410	53097247	-1
ENSG00000206199	4.01431	7.4892	3.9556	3.03551	0.0814608	NA	ANKUB1	3	149478892	149686172	-1
ENSG00000011028	1765.27	-0.353606	0.202728	3.03444	0.0815145	0.621508	MRC2	17	60704762	60770958	1
ENSG00000186020	98.865	-0.802488	0.458603	3.0335	0.0815618	0.621508	ZNF529	19	37025676	37096178	-1
ENSG00000143222	2528.81	-0.346507	0.198709	3.03317	0.0815786	0.621508	UFC1	1	161122566	161128646	1
ENSG00000241935	15.0532	1.81462	1.01449	3.0323	0.0816223	0.621508	HOGA1	10	99344080	99372559	1
ENSG00000100813	4070.98	-0.405221	0.232353	3.03185	0.0816448	0.621508	ACIN1	14	23527773	23564823	-1
ENSG00000114416	3831.68	-0.292694	0.167973	3.03178	0.0816482	0.621508	FXR1	3	180585929	180694950	1
ENSG00000132475	6453.49	-0.270584	0.155296	3.03141	0.081667	0.621508	H3F3B	17	73772515	73781974	-1
ENSG00000196498	4553.28	-0.304718	0.174877	3.03132	0.0816717	0.621508	NCOR2	12	124808961	125052135	-1
ENSG00000164053	729.101	-0.500187	0.28677	3.02928	0.0817744	0.621508	ATRIP	3	48488114	48507115	1
ENSG00000129566	309.458	0.594818	0.341255	3.02908	0.0817843	0.621508	TEP1	14	20833826	20881588	-1
ENSG00000070214	647.248	0.451328	0.258958	3.02855	0.081811	0.621508	SLC44A1	9	108006903	108201452	1
ENSG00000140830	301.706	-0.514376	0.294972	3.02826	0.0818256	0.621508	TXNL4B	16	72078188	72128330	-1
ENSG00000159648	6.88944	3.12106	1.75052	3.02507	0.081987	NA	TEPP	16	58010339	58022020	1
ENSG00000100526	598.798	-0.477627	0.273932	3.02482	0.0819997	0.622313	CDKN3	14	54863567	54886936	1
ENSG00000253626	689.939	-0.422445	0.242416	3.02403	0.0820396	0.622313	EIF5AL1	10	81272357	81276188	1
ENSG00000163755	725.935	0.58557	0.335979	3.0221	0.0821368	0.622642	HPS3	3	148847371	148891519	1
ENSG00000204852	289.446	0.523194	0.300481	3.01998	0.0822443	0.622889	TCTN1	12	111051832	111087235	1
ENSG00000152583	10.514	2.51148	1.41746	3.01933	0.0822775	0.622889	SPARCL1	4	88394487	88452213	-1
ENSG00000132965	4.67754	3.13154	1.78321	3.01917	0.0822857	NA	ALOX5AP	13	31309645	31338556	1
ENSG00000145692	2.70916	6.9229	3.79307	3.01413	0.082542	NA	BHMT	5	78407602	78428108	1
ENSG00000120158	776.127	-0.423883	0.243962	3.01314	0.0825921	0.624694	RCL1	9	4792869	4861064	1
ENSG00000196975	1336.3	0.361045	0.207964	3.01155	0.0826729	0.624694	ANXA4	2	69947923	70053596	1
ENSG00000200534	13.594	-1.69549	0.961695	3.01145	0.0826785	0.624694	SNORA33	6	133138358	133138487	1
ENSG00000145623	2738.33	1.12747	0.642002	3.00928	0.0827892	0.625121	OSMR	5	38845960	38945698	1
ENSG00000125772	246.052	0.77435	0.444355	3.00762	0.082874	0.625348	GPCPD1	20	5525085	5591672	-1
ENSG00000164953	107.962	0.837438	0.478671	3.00605	0.0829543	0.625348	TMEM67	8	94767072	94831462	1
ENSG00000182752	421.38	0.678734	0.390209	3.00551	0.082982	0.625348	PAPPA	9	118916083	119164601	1
ENSG00000135457	1454.91	-0.368269	0.21234	3.00304	0.0831086	0.625613	TFCP2	12	51487446	51566926	-1
ENSG00000126603	430.832	0.415835	0.239478	3.00122	0.0832018	0.625613	GLIS2	16	4364762	4389598	1
ENSG00000007168	2350.5	-0.317171	0.182957	3.0011	0.0832081	0.625613	PAFAH1B1	17	2496504	2588909	1
ENSG00000137492	532.096	-0.413342	0.238418	3.00001	0.0832641	0.625613	PRKRIR	11	76061000	76092015	-1
ENSG00000106344	1247.9	-0.428784	0.247229	2.99953	0.0832885	0.625613	RBM28	7	127950437	127983962	-1
ENSG00000079393	3.28874	4.33197	2.51822	2.99601	0.0834696	NA	DUSP13	10	76854190	76868976	-1
ENSG00000167614	4.07673	4.52186	2.56034	2.99368	0.0835902	NA	TTYH1	19	54926393	54948080	1
ENSG00000168610	3805.86	0.384224	0.221775	2.99358	0.083595	0.626885	STAT3	17	40465342	40540586	-1
ENSG00000169136+ENSG00000265438	612.498	-0.607344	0.350133	2.9927	0.0836405	0.626885	NA	NA	NA	NA	NA
ENSG00000209482	20.5437	-1.43108	0.816912	2.99257	0.0836475	0.626885	SNORD83A	22	39711218	39711312	-1
ENSG00000109919	5260.74	-0.344368	0.198864	2.99203	0.0836753	0.626885	MTCH2	11	47638867	47664175	-1
ENSG00000186973	2.09012	6.54882	3.68359	2.98925	0.0838189	NA	FAM183A	1	43610824	43622067	1
ENSG00000108278	521.004	-0.359889	0.208	2.98902	0.0838309	0.627643	ZNHIT3	17	34842473	34855154	1
ENSG00000224389	5.84623	2.79428	1.6011	2.98638	0.0839677	NA	C4B	6	31982539	32003195	1
ENSG00000156239	128.804	0.657126	0.379334	2.98339	0.0841231	0.629422	N6AMT1	21	30244513	30257693	-1
ENSG00000119185	1681.6	-0.362331	0.209714	2.979	0.0843513	0.630573	ITGB1BP1	2	9543604	9563676	-1
ENSG00000196365	8398.19	0.430772	0.249145	2.97815	0.0843957	0.630573	LONP1	19	5691845	5720583	-1
ENSG00000105926	454.133	-0.47235	0.273565	2.97728	0.084441	0.630573	MPP6	7	24612887	24729159	1
ENSG00000167635	1217.93	-0.36132	0.209261	2.97573	0.0845221	0.63077	ZNF146	19	36705504	36729676	1
ENSG00000166736	2.76601	6.95191	3.82196	2.97024	0.0848095	NA	HTR3A	11	113845603	113861035	1
ENSG00000213023	2.76601	6.95191	3.82196	2.97024	0.0848095	NA	SYT3	19	51124564	51171651	-1
ENSG00000136709	2046.51	-0.358619	0.207882	2.97012	0.0848155	0.631327	WDR33	2	128458596	128568761	-1
ENSG00000213699	915.275	0.346666	0.20107	2.96979	0.084833	0.631327	SLC35F6	2	26987152	27004099	1
ENSG00000146592	26.3787	1.37038	0.787851	2.96944	0.0848514	0.631327	CREB5	7	28338940	28865511	1
ENSG00000127993	142.237	-0.569751	0.330184	2.96925	0.084861	0.631327	RBM48	7	92158087	92167319	1
ENSG00000197498	848.519	-0.36792	0.21324	2.96907	0.0848705	0.631327	RPF2	6	111303218	111347303	1
ENSG00000175352	1.98394	6.47293	3.66748	2.96799	0.0849271	NA	NRIP3	11	9002123	9025596	-1
ENSG00000119707	1909.42	-0.495602	0.287093	2.96705	0.0849764	0.631708	RBM25	14	73525144	73588122	1
ENSG00000099875	2949.21	0.483427	0.280173	2.96362	0.0851573	0.632606	MKNK2	19	2037470	2051243	-1
ENSG00000103495	4721.98	-0.377281	0.218875	2.96267	0.085207	0.632606	MAZ	16	29817427	29823649	1
ENSG00000157827	598.673	0.420839	0.244316	2.961	0.0852949	0.632851	FMNL2	2	153191751	153506348	1
ENSG00000102802	2.87218	7.00653	3.84436	2.9592	0.0853901	NA	MEDAG	13	31480328	31499709	1
ENSG00000146276	2.87218	7.00653	3.84436	2.9592	0.0853901	NA	GABRR1	6	89887220	89940997	-1
ENSG00000004948	3.88481	7.44191	3.97873	2.95835	0.0854351	NA	CALCR	7	93053799	93204042	-1
ENSG00000079931	3.88481	7.44191	3.97873	2.95835	0.0854351	NA	MOXD1	6	132617194	132722684	-1
ENSG00000081138	3.88481	7.44191	3.97873	2.95835	0.0854351	NA	CDH7	18	63417488	63548638	1
ENSG00000120440	3.88481	7.44191	3.97873	2.95835	0.0854351	NA	TTLL2	6	167738574	167772991	1
ENSG00000138738	3.88481	7.44191	3.97873	2.95835	0.0854351	NA	PRDM5	4	121606074	121844025	-1
ENSG00000139364	3.88481	7.44191	3.97873	2.95835	0.0854351	NA	TMEM132B	12	125671382	126146917	1
ENSG00000140955	3.88481	7.44191	3.97873	2.95835	0.0854351	NA	ADAD2	16	84224744	84230774	1
ENSG00000145321	3.88481	7.44191	3.97873	2.95835	0.0854351	NA	GC	4	72607410	72669758	-1
ENSG00000150361	3.88481	7.44191	3.97873	2.95835	0.0854351	NA	KLHL1	13	70274726	70682591	-1
ENSG00000152977	3.88481	7.44191	3.97873	2.95835	0.0854351	NA	ZIC1	3	147111209	147228080	1
ENSG00000155897	3.88481	7.44191	3.97873	2.95835	0.0854351	NA	ADCY8	8	131792547	132054672	-1
ENSG00000157103	3.88481	7.44191	3.97873	2.95835	0.0854351	NA	SLC6A1	3	11034410	11080933	1
ENSG00000157765	3.88481	7.44191	3.97873	2.95835	0.0854351	NA	SLC34A2	4	25656923	25680370	1
ENSG00000162571	3.88481	7.44191	3.97873	2.95835	0.0854351	NA	TTLL10	1	1109264	1133315	1
ENSG00000163581	3.88481	7.44191	3.97873	2.95835	0.0854351	NA	SLC2A2	3	170714137	170744539	-1
ENSG00000164344	3.88481	7.44191	3.97873	2.95835	0.0854351	NA	KLKB1	4	187130133	187179625	1
ENSG00000165325	3.88481	7.44191	3.97873	2.95835	0.0854351	NA	CCDC67	11	93063137	93171653	1
ENSG00000168843	3.88481	7.44191	3.97873	2.95835	0.0854351	NA	FSTL5	4	162305049	163085187	-1
ENSG00000188993	3.88481	7.44191	3.97873	2.95835	0.0854351	NA	LRRC66	4	52859868	52883786	-1
ENSG00000197891	3.88481	7.44191	3.97873	2.95835	0.0854351	NA	SLC22A12	11	64358113	64369820	1
ENSG00000198453	3.88481	7.44191	3.97873	2.95835	0.0854351	NA	ZNF568	19	37407231	37489602	1
ENSG00000203663	3.88481	7.44191	3.97873	2.95835	0.0854351	NA	OR2L2	1	248201474	248202607	1
ENSG00000239474	3.88481	7.44191	3.97873	2.95835	0.0854351	NA	KLHL41	2	170366212	170382772	1
ENSG00000198646	754.038	-0.365934	0.212679	2.95599	0.0855596	0.634201	NCOA6	20	33284722	33413452	-1
ENSG00000116254	11.6912	2.50817	1.39891	2.95548	0.0855869	0.634201	CHD5	1	6161853	6240183	-1
ENSG00000100225	2831.28	-0.336983	0.19582	2.9542	0.0856547	0.634296	FBXO7	22	32870663	32894818	1
ENSG00000204592	1504.96	0.365824	0.212894	2.94789	0.0859896	0.636076	HLA-E	6	30457244	30461982	1
ENSG00000177873	35.23	1.28021	0.743337	2.94692	0.0860416	0.636076	ZNF619	3	40518604	40531727	1
ENSG00000163510	398.988	-0.448252	0.26101	2.94619	0.0860804	0.636076	CWC22	2	180809603	180871840	-1
ENSG00000168653	3836.08	-0.386412	0.224788	2.94552	0.0861158	0.636076	NDUFS5	1	39491990	39500308	1
ENSG00000181143	593.449	0.531405	0.309164	2.94394	0.0862002	0.636292	MUC16	19	8959520	9092018	-1
ENSG00000103260	701.01	0.546426	0.317269	2.94015	0.0864028	0.636927	METRN	16	765115	769655	1
ENSG00000120327	2.84631	6.99383	3.84973	2.93936	0.0864449	NA	PCDHB14	5	140602931	140605858	1
ENSG00000156049	2.84631	6.99383	3.84973	2.93936	0.0864449	NA	GNA14	9	80037995	80263223	-1
ENSG00000253309	2.84631	6.99383	3.84973	2.93936	0.0864449	NA	SERPINE3	13	51909909	51938871	1
ENSG00000102900	3829.74	-0.334655	0.195008	2.93909	0.0864593	0.636927	NUP93	16	56764017	56880792	1
ENSG00000146731	9094.58	-0.383917	0.223641	2.93865	0.0864831	0.636927	CCT6A	7	56119323	56131682	1
ENSG00000188517	9.6473	3.68899	2.03401	2.93728	0.0865563	0.636927	COL25A1	4	109731877	110223813	-1
ENSG00000135519	75.3507	1.01047	0.583804	2.93631	0.0866083	0.636927	KCNH3	12	49932940	49952091	1
ENSG00000169174	4474.95	0.492189	0.286577	2.93614	0.0866176	0.636927	PCSK9	1	55505221	55530525	1
ENSG00000151612	6.51715	3.32661	1.88289	2.93572	0.0866399	NA	ZNF827	4	146678779	146859787	-1
ENSG00000167945	4.12475	3.67622	2.12103	2.9342	0.0867218	NA	PRR25	16	855443	863861	1
ENSG00000131409	3.63569	4.49331	2.60628	2.93418	0.0867224	NA	LRRC4B	19	51020149	51071302	-1
ENSG00000177119	1128.25	0.512055	0.298339	2.93296	0.0867884	0.637776	ANO6	12	45609770	45834187	1
ENSG00000107372	1527.23	-0.378042	0.220649	2.93141	0.0868716	0.637981	ZFAND5	9	74966341	74980163	-1
ENSG00000113810	3449.23	-0.361021	0.210722	2.9278	0.0870661	0.638765	SMC4	3	160117062	160152750	1
ENSG00000145192	2.71427	6.92546	3.83355	2.92759	0.0870772	NA	AHSG	3	186330712	186339107	1
ENSG00000170054	2.71427	6.92546	3.83355	2.92759	0.0870772	NA	SERPINA9	14	94929054	94946026	-1
ENSG00000107290	886.273	-0.374895	0.218951	2.92591	0.0871681	0.638765	SETX	9	135136743	135230372	-1
ENSG00000151376	253.332	0.526925	0.306899	2.92564	0.0871824	0.638765	ME3	11	86152150	86383678	-1
ENSG00000141013	672.902	0.430429	0.25119	2.92449	0.0872448	0.638765	GAS8	16	90086037	90111383	1
ENSG00000100796	805.938	-0.432502	0.252734	2.92389	0.0872773	0.638765	SMEK1	14	91923955	91976898	-1
ENSG00000149573	135.803	0.683238	0.397904	2.92327	0.0873108	0.638765	MPZL2	11	118124118	118135251	-1
ENSG00000197405	235.519	0.903879	0.524867	2.92136	0.0874143	0.639117	C5AR1	19	47793280	47825323	1
ENSG00000145919	713.762	-0.387228	0.226285	2.91936	0.0875224	0.639501	BOD1	5	173034517	173043663	-1
ENSG00000189042	51.0883	-1.00701	0.587059	2.91567	0.0877231	0.640246	ZNF567	19	37178514	37218603	1
ENSG00000197050	71.6918	-0.822904	0.479688	2.91544	0.0877354	0.640246	ZNF420	19	37498759	37621216	1
ENSG00000141971	1103.24	0.445457	0.260449	2.91239	0.0879014	0.641035	MVB12A	19	17516531	17544533	1
ENSG00000104093	261.298	0.661766	0.385875	2.91142	0.0879546	0.641035	DMXL2	15	51739908	51915030	-1
ENSG00000126107	1108.28	0.303171	0.177573	2.91014	0.0880241	0.641136	HECTD3	1	45468212	45477001	-1
ENSG00000131730	3.5511	4.3119	2.50384	2.90825	0.0881272	NA	CKMT2	5	80529104	80562216	1
ENSG00000154358	1956.97	0.401333	0.235123	2.90529	0.0882895	0.641985	OBSCN	1	228395831	228566577	1
ENSG00000091409	862.534	0.527084	0.308792	2.90506	0.088302	0.641985	ITGA6	2	173292082	173371181	1
ENSG00000181885	18.2632	1.72647	0.991826	2.90441	0.0883375	0.641985	CLDN7	17	7163222	7167302	-1
ENSG00000145335	83.0127	0.827519	0.486012	2.903	0.0884147	0.641985	SNCA	4	90645250	90759466	-1
ENSG00000135148	1516.73	-0.323304	0.189579	2.90292	0.0884192	0.641985	TRAFD1	12	112563305	112591407	1
ENSG00000111832	878.697	-0.325683	0.191053	2.90031	0.0885623	0.64262	RWDD1	6	116892530	116918838	1
ENSG00000122224	3.89978	4.60443	2.66429	2.89946	0.0886095	NA	LY9	1	160765896	160798045	1
ENSG00000162772	974.581	-0.608625	0.356456	2.89865	0.0886537	0.642786	ATF3	1	212738676	212794119	1
ENSG00000206942	24.3026	-1.30523	0.757543	2.89782	0.0886993	0.642786	SNORA9	7	45024977	45025109	-1
ENSG00000100347	2154.69	-0.321699	0.188807	2.89686	0.0887524	0.642786	SAMM50	22	44351301	44406411	1
ENSG00000131899	1312.56	0.291671	0.171267	2.89465	0.0888743	0.642965	LLGL1	17	18128901	18148189	1
ENSG00000136286	10.5696	2.27425	1.27877	2.89378	0.0889219	0.642965	MYO1G	7	45002261	45018697	-1
ENSG00000138434	906.804	0.371946	0.21853	2.8927	0.0889817	0.642965	SSFA2	2	182756560	182795465	1
ENSG00000115761	1297.3	-0.47826	0.280735	2.89147	0.0890495	0.642965	NOL10	2	10710892	10830101	-1
ENSG00000163435	1201.33	-0.526434	0.308963	2.89136	0.089056	0.642965	ELF3	1	201977073	201986316	1
ENSG00000163885	4.91241	4.9633	2.81033	2.89108	0.0890713	NA	CCDC37	3	126113782	126155399	1
ENSG00000167995	4.79023	3.92362	2.24657	2.88837	0.0892214	NA	BEST1	11	61717293	61732987	1
ENSG00000154429	421.444	-0.590068	0.346055	2.88818	0.0892318	0.643831	CCSAP	1	229456758	229479041	-1
ENSG00000055813	2.09267	6.5504	3.73043	2.88507	0.0894041	NA	CCDC85A	2	56411258	56613308	1
ENSG00000100557	2.09267	6.5504	3.73043	2.88507	0.0894041	NA	C14orf105	14	57936019	57960585	-1
ENSG00000129270	34.2079	1.24007	0.723908	2.88215	0.0895665	0.645842	MMP28	17	34083268	34122711	-1
ENSG00000166224	539.013	0.549038	0.322437	2.88096	0.0896323	0.645913	SGPL1	10	72575717	72640930	1
ENSG00000053108	3.75532	7.39301	4.00353	2.87951	0.0897133	NA	FSTL4	5	132532147	132948255	-1
ENSG00000077080	3.75532	7.39301	4.00353	2.87951	0.0897133	NA	ACTL6B	7	100240720	100254084	-1
ENSG00000105664	3.75532	7.39301	4.00353	2.87951	0.0897133	NA	COMP	19	18893583	18902123	-1
ENSG00000114200	3.75532	7.39301	4.00353	2.87951	0.0897133	NA	BCHE	3	165490692	165555260	-1
ENSG00000125851	3.75532	7.39301	4.00353	2.87951	0.0897133	NA	PCSK2	20	17206752	17465223	1
ENSG00000144962	3.75532	7.39301	4.00353	2.87951	0.0897133	NA	SPATA16	3	172607148	172859058	-1
ENSG00000145863	3.75532	7.39301	4.00353	2.87951	0.0897133	NA	GABRA6	5	160974069	161129599	1
ENSG00000153292	3.75532	7.39301	4.00353	2.87951	0.0897133	NA	GPR110	6	46965440	47010099	-1
ENSG00000154655	3.75532	7.39301	4.00353	2.87951	0.0897133	NA	L3MBTL4	18	5954705	6415236	-1
ENSG00000156687	3.75532	7.39301	4.00353	2.87951	0.0897133	NA	UNC5D	8	35092975	35654068	1
ENSG00000160856	3.75532	7.39301	4.00353	2.87951	0.0897133	NA	FCRL3	1	157646271	157670647	-1
ENSG00000161405	3.75532	7.39301	4.00353	2.87951	0.0897133	NA	IKZF3	17	37921198	38020441	-1
ENSG00000162692	3.75532	7.39301	4.00353	2.87951	0.0897133	NA	VCAM1	1	101185298	101204601	1
ENSG00000162755	3.75532	7.39301	4.00353	2.87951	0.0897133	NA	KLHDC9	1	161068151	161070136	1
ENSG00000165970	3.75532	7.39301	4.00353	2.87951	0.0897133	NA	SLC6A5	11	20620946	20680831	1
ENSG00000179299	3.75532	7.39301	4.00353	2.87951	0.0897133	NA	NSUN7	4	40751914	40812002	1
[truncated: 17,188 more rows]
