# Supplementary material for: KAP1 regulates endogenous retroviruses in adult human cells and contributes to innate immune control
Source: EMBO Rep. 2018 Jul 30;19(10):e45000. doi: 10.15252/embr.201745000 (PMC6172469; doi:10.15252/embr.201745000)
Supplement: Supplementary file 5 — Dataset EV3 [file EMBR-19-e45000-s005.xlsx]

## Sheet: Dataset_EV3
Dataset EV3
KAP1 binding sites that are conserved between human ESCs and 293T cells (614 peaks).
The coordinates of the ChIP-seq peak are given along with the nearest gene and the nearest repeat.
CHR	ST	END	NEAREST_GENE	GENE_LOC	GENE_DIST	GENE_DESC	NEAREST_REPEAT	REPEAT_LOC	REPEAT_DIST	Category
chr11	1438630	1440353	BRSK2:NM_003957	chr11:1411128-1483919	0	Homo sapiens BR serine/threonine kinase 2 (BRSK2), transcript variant 2, mRNA.	(ATTG)n:Simple_repeat:Simple_repeat	chr11:1440208-1440243	0	Simple repeat
chr1	174768508	174769393	RABGAP1L:NM_001243765	chr1:174769034-174964445	0	Homo sapiens RAB GTPase activating protein 1-like (RABGAP1L), transcript variant 4, mRNA.	(CA)n:Simple_repeat:Simple_repeat	chr1:174769036-174769126	0	Simple repeat
chr6	165734619	165735140	PDE10A:NM_006661	chr6:165740775-166075588	5636	Homo sapiens phosphodiesterase 10A (PDE10A), transcript variant 2, mRNA.	(CAAAA)n:Simple_repeat:Simple_repeat	chr6:165735069-165735112	0	Simple repeat
chrUn_gl000220	113060	138550	RNA45S5:NR_046235	chrUn_gl000220:105423-118780	0	Homo sapiens RNA, 45S pre-ribosomal 5 (RNA45S5), ribosomal RNA.	(CATA)n:Simple_repeat:Simple_repeat	chrUn_gl000220:131007-131084	0	Simple repeat
chr2	178936851	178937865	PDE11A:NM_016953	chr2:178487976-178937482	0	Homo sapiens phosphodiesterase 11A (PDE11A), transcript variant 4, mRNA.	(CTG)n:Simple_repeat:Simple_repeat	chr2:178937408-178937499	0	Simple repeat
chr10	131281628	131282137	MGMT:NM_002412	chr10:131265447-131565884	0	Homo sapiens O-6-methylguanine-DNA methyltransferase (MGMT), mRNA.	(TAGA)n:Simple_repeat:Simple_repeat	chr10:131282123-131282178	0	Simple repeat
chr1	63988763	63989509	ITGB3BP:NR_045147	chr1:63906440-63988944	0	Homo sapiens integrin beta 3 binding protein (beta3-endonexin) (ITGB3BP), transcript variant 3, non-coding RNA.	(TCTCTG)n:Simple_repeat:Simple_repeat	chr1:63989317-63989398	0	Simple repeat
chr19	28019895	28020514	LINC00662:NR_027301	chr19:28281400-28284848	260887	Homo sapiens long intergenic non-protein coding RNA 662 (LINC00662), long non-coding RNA.	ALR/Alpha:Satellite:centr	chr19:28017144-28027042	0	Satellite
chr19	2834122	2834920	ZNF554:NM_001102651	chr19:2819871-2836733	0	Homo sapiens zinc finger protein 554 (ZNF554), mRNA.	AluJb:SINE:Alu	chr19:2834996-2835188	77	none
chr19	58049246	58050260	ZNF549:NM_153263	chr19:58038692-58052244	0	Homo sapiens zinc finger protein 549 (ZNF549), transcript variant 2, mRNA.	AluJb:SINE:Alu	chr19:58048174-58048470	777	none
chr8	11496335	11496831	GATA4:NM_001308094	chr8:11534427-11617511	37597	Homo sapiens GATA binding protein 4 (GATA4), transcript variant 3, mRNA.	AluJb:SINE:Alu	chr8:11496817-11497107	0	SINE
chrUn_gl000220	95640	97416	LOC100507412:NR_038958	chrUn_gl000220:97128-126696	0	Homo sapiens uncharacterized LOC100507412 (LOC100507412), long non-coding RNA.	AluJb:SINE:Alu	chrUn_gl000220:97360-97427	0	SINE
chr11	61766700	61767168	FTH1:NM_002032	chr11:61731756-61735132	31569	Homo sapiens ferritin, heavy polypeptide 1 (FTH1), mRNA.	AluJo:SINE:Alu	chr11:61767160-61767458	0	SINE
chr14	103829174	103829542	EIF5:NM_183004	chr14:103801197-103811361	17814	Homo sapiens eukaryotic translation initiation factor 5 (EIF5), transcript variant 2, mRNA.	AluJo:SINE:Alu	chr14:103829453-103829576	0	SINE
chr16	47868433	47868945	LOC100507534:NR_110649	chr16:47883224-47921041	14280	Homo sapiens uncharacterized LOC100507534 (LOC100507534), long non-coding RNA.	AluJo:SINE:Alu	chr16:47868864-47869149	0	SINE
chr17	4995291	4996250	ZFP3:NM_153018	chr17:4981753-4999669	0	Homo sapiens ZFP3 zinc finger protein (ZFP3), mRNA.	AluJo:SINE:Alu	chr17:4996470-4996619	221	NONE
chr11	1610505	1611230	KRTAP5-AS1:NR_021489	chr11:1593970-1620414	0	Homo sapiens KRTAP5-1/KRTAP5-2 antisense RNA 1 (KRTAP5-AS1), long non-coding RNA.	AluJr:SINE:Alu	chr11:1611094-1611305	0	SINE
chr6	111243613	111244387	AMD1:NM_001287215	chr6:111135823-111216915	26699	Homo sapiens adenosylmethionine decarboxylase 1 (AMD1), transcript variant 4, mRNA.	AluJr:SINE:Alu	chr6:111244322-111244576	0	SINE
chr19	37367638	37369069	ZNF345:NR_038362	chr19:37341787-37384120	0	Homo sapiens zinc finger protein 345 (ZNF345), transcript variant 6, non-coding RNA.	AluSc:SINE:Alu	chr19:37369730-37370037	662	NONE
chr2	153826744	153827316	ARL6IP6:NM_152522	chr2:153574406-153617767	208978	Homo sapiens ADP ribosylation factor like GTPase 6 interacting protein 6 (ARL6IP6), transcript variant 1, mRNA.	AluSc8:SINE:Alu	chr2:153827147-153827446	0	SINE
chr13	50451768	50452471	CTAGE10P:NR_003268	chr13:50464544-50467516	12074	Homo sapiens CTAGE family member 10, pseudogene (CTAGE10P), non-coding RNA.	AluSg:SINE:Alu	chr13:50452262-50452555	0	SINE
chr19	20228720	20229771	ZNF90:NM_007138	chr19:20188802-20231977	0	Homo sapiens zinc finger protein 90 (ZNF90), mRNA.	AluSg7:SINE:Alu	chr19:20228273-20228411	310	NONE
chr12	39285838	39286327	CPNE8:NM_153634	chr12:39046001-39299420	0	Homo sapiens copine VIII (CPNE8), mRNA.	AluSp:SINE:Alu	chr12:39285251-39285548	291	NONE
chr14	62129078	62129597	FLJ22447:NR_039985	chr14:62037257-62121431	7648	Homo sapiens uncharacterized LOC400221 (FLJ22447), long non-coding RNA.	AluSp:SINE:Alu	chr14:62129833-62130129	237	NONE
chr16	3273782	3274283	ZNF200:NM_003454	chr16:3272324-3285186	0	Homo sapiens zinc finger protein 200 (ZNF200), transcript variant 1, mRNA.	AluSp:SINE:Alu	chr16:3275163-3275456	881	NONE
chr19	37957461	37958715	ZNF570:NM_001300993	chr19:37958673-37976260	0	Homo sapiens zinc finger protein 570 (ZNF570), transcript variant 1, mRNA.	AluSp:SINE:Alu	chr19:37957249-37957551	0	SINE
chr3	184401456	184402342	MAGEF1:NM_022149	chr3:184428154-184429836	25813	Homo sapiens MAGE family member F1 (MAGEF1), mRNA.	AluSp:SINE:Alu	chr3:184401493-184401791	0	SINE
chr11	67423768	67424357	ALDH3B2:NM_001031615	chr11:67429632-67448685	5276	Homo sapiens aldehyde dehydrogenase 3 family member B2 (ALDH3B2), transcript variant 2, mRNA.	AluSq:SINE:Alu	chr11:67424081-67424377	0	SINE
chr4	26114717	26115472	SMIM20:NM_001145432	chr4:25915813-25931501	183217	Homo sapiens small integral membrane protein 20 (SMIM20), mRNA.	AluSq:SINE:Alu	chr4:26114377-26114674	44	NONE
chr19	20727322	20728412	ZNF737:NM_001159293	chr19:20720797-20748626	0	Homo sapiens zinc finger protein 737 (ZNF737), mRNA.	AluSq2:SINE:Alu	chr19:20726651-20726945	378	NONE
chr4	55107394	55108001	PDGFRA:NM_006206	chr4:55095263-55164412	0	Homo sapiens platelet-derived growth factor receptor, alpha polypeptide (PDGFRA), mRNA.	AluSq2:SINE:Alu	chr4:55107681-55108019	0	SINE
chr7	664910	665492	PRKAR1B:NM_002735	chr7:588833-752161	0	Homo sapiens protein kinase, cAMP-dependent, regulatory subunit type I beta (PRKAR1B), transcript variant 2, mRNA.	AluSq2:SINE:Alu	chr7:665361-665674	0	SINE
chr1	154268079	154268477	HAX1:NM_001018837	chr1:154245038-154248355	19725	Homo sapiens HCLS1 associated protein X-1 (HAX1), transcript variant 2, mRNA.	AluSx:SINE:Alu	chr1:154268359-154268561	0	SINE
chr17	37203218	37203695	LRRC37A11P:NR_033753	chr17:37186158-37209458	0	Homo sapiens leucine-rich repeat containing 37 member A11, pseudogene (LRRC37A11P), non-coding RNA.	AluSx:SINE:Alu	chr17:37203538-37203841	0	SINE
chr19	23405736	23406433	ZNF724P:NR_045525	chr19:23406606-23433172	174	Homo sapiens zinc finger protein 724, pseudogene (ZNF724P), non-coding RNA.	AluSx:SINE:Alu	chr19:23406931-23407239	499	NONE
chr2	172487765	172488264	DYNC1I2:NM_001271790	chr2:172543918-172606668	55655	Homo sapiens dynein, cytoplasmic 1, intermediate chain 2 (DYNC1I2), transcript variant 7, mRNA.	AluSx:SINE:Alu	chr2:172488187-172488490	0	SINE
chr4	151936571	151937513	LRBA:NM_006726	chr4:151185810-151936649	0	Homo sapiens LPS-responsive vesicle trafficking, beach and anchor containing (LRBA), transcript variant 2, mRNA.	AluSx1:SINE:Alu	chr4:151937995-151938260	483	NONE
chr5	178139004	178139549	ZNF354A:NM_005649	chr5:178138521-178157703	0	Homo sapiens zinc finger protein 354A (ZNF354A), mRNA.	AluSx1:SINE:Alu	chr5:178138038-178138337	668	NONE
chr6	53423813	53424371	LOC101927136:NR_110840	chr6:53426086-53438073	1716	Homo sapiens uncharacterized LOC101927136 (LOC101927136), long non-coding RNA.	AluSx1:SINE:Alu	chr6:53424097-53424412	0	SINE
chr19	58639272	58640154	ZNF329:NM_024620	chr19:58637694-58662148	0	Homo sapiens zinc finger protein 329 (ZNF329), mRNA.	AluSx3:SINE:Alu	chr19:58638589-58638865	408	NONE
chr1	17053591	17054772	FAM231C:NM_001310138	chr1:17060301-17060956	5530	Homo sapiens family with sequence similarity 231 member C (FAM231C), mRNA.	AluSz:SINE:Alu	chr1:17054526-17054822	0	SINE
chr17	74363583	74364434	PRPSAP1:NM_002766	chr17:74306867-74350230	13354	Homo sapiens phosphoribosyl pyrophosphate synthetase-associated protein 1 (PRPSAP1), mRNA.	AluSz:SINE:Alu	chr17:74364147-74364360	0	SINE
chr19	9638944	9639966	ZNF426:NM_001300883	chr19:9638680-9649321	0	Homo sapiens zinc finger protein 426 (ZNF426), transcript variant 2, mRNA.	AluSz:SINE:Alu	chr19:9638661-9638942	3	NONE
chr19	19822176	19823530	ZNF14:NM_021030	chr19:19821280-19843921	0	Homo sapiens zinc finger protein 14 (ZNF14), mRNA.	AluSz:SINE:Alu	chr19:19821580-19821885	292	NONE
chr7	13351859	13352566	ETV1:NR_120445	chr7:13930855-14030327	578290	Homo sapiens ets variant 1 (ETV1), transcript variant 8, non-coding RNA.	AluSz:SINE:Alu	chr7:13352313-13352616	0	SINE
chr4	88445696	88446044	SPARCL1:NM_001291976	chr4:88394481-88450655	0	Homo sapiens SPARC like 1 (SPARCL1), transcript variant 3, mRNA.	AluSz6:SINE:Alu	chr4:88446037-88446328	0	SINE
chr1	43713168	43713736	CFAP57:NM_001195831	chr1:43638000-43720029	0	Homo sapiens cilia and flagella associated protein 57 (CFAP57), transcript variant 5, mRNA.	AluY:SINE:Alu	chr1:43713514-43713831	0	SINE
chr17	18565122	18565794	ZNF286B:NM_001145045	chr17:18561741-18585572	0	Homo sapiens zinc finger protein 286B (ZNF286B), mRNA.	AluY:SINE:Alu	chr17:18564306-18564609	514	NONE
chr19	37238682	37241304	ZNF850:NM_001267779	chr19:37234379-37263716	0	Homo sapiens zinc finger protein 850 (ZNF850), transcript variant 2, mRNA.	AluY:SINE:Alu	chr19:37238299-37238553	130	NONE
chr19	38028151	38028959	ZNF793:NM_001013659	chr19:37997840-38034239	0	Homo sapiens zinc finger protein 793 (ZNF793), mRNA.	AluY:SINE:Alu	chr19:38028813-38029116	0	SINE
chr22	51087178	51087727	ARSA:NM_001085427	chr22:51061181-51066601	20578	Homo sapiens arylsulfatase A (ARSA), transcript variant 4, mRNA.	AluY:SINE:Alu	chr22:51087466-51087759	0	SINE
chr9	115759273	115760539	ZNF883:NM_001101338	chr9:115759399-115774472	0	Homo sapiens zinc finger protein 883 (ZNF883), mRNA.	AluY:SINE:Alu	chr9:115758789-115759100	174	NONE
chr11	15360846	15361255	INSC:NM_001031853	chr11:15133969-15268756	92091	Homo sapiens inscuteable homolog (Drosophila) (INSC), transcript variant 1, mRNA.	AluYa5:SINE:Alu	chr11:15361213-15361527	0	SINE
chr11	122408763	122409148	UBASH3B:NM_032873	chr11:122526397-122685187	117250	Homo sapiens ubiquitin associated and SH3 domain containing B (UBASH3B), mRNA.	AluYc:SINE:Alu	chr11:122409083-122409374	0	SINE
chr12	18736461	18736957	PIK3C2G:NM_001288772	chr12:18414473-18801352	0	Homo sapiens phosphatidylinositol-4-phosphate 3-kinase catalytic subunit type 2 gamma (PIK3C2G), transcript variant 1, mRNA.	AluYc:SINE:Alu	chr12:18736953-18737253	0	SINE
chr1	152079869	152081103	TCHH:NM_007113	chr1:152078792-152087930	0	Homo sapiens trichohyalin (TCHH), mRNA.	AT_rich:Low_complexity:Low_complexity	chr1:152079583-152079612	258	NONE
chr17	5084594	5086846	ZNF594:NM_032530	chr17:5082830-5095178	0	Homo sapiens zinc finger protein 594 (ZNF594), mRNA.	AT_rich:Low_complexity:Low_complexity	chr17:5083969-5083995	600	NONE
chr19	37210413	37211522	ZNF567:NM_001300979	chr19:37178513-37212238	0	Homo sapiens zinc finger protein 567 (ZNF567), transcript variant 1, mRNA.	AT_rich:Low_complexity:Low_complexity	chr19:37211813-37211841	292	NONE
chr9	97770471	97770983	C9orf3:NM_032823	chr9:97488950-97849500	0	Homo sapiens chromosome 9 open reading frame 3 (C9orf3), transcript variant 2, mRNA.	AT_rich:Low_complexity:Low_complexity	chr9:97771558-97771587	576	NONE
chr1	152083626	152084785	TCHH:NM_007113	chr1:152078792-152087930	0	Homo sapiens trichohyalin (TCHH), mRNA.	CT-rich:Low_complexity:Low_complexity	chr1:152084579-152084812	0	Simple repeat
chr19	6626621	6627141	CD70:NM_001252	chr19:6585849-6591163	35459	Homo sapiens CD70 molecule (CD70), mRNA.	CT-rich:Low_complexity:Low_complexity	chr19:6626981-6627122	0	Simple repeat
chr2	100879057	100879628	LONRF2:NM_198461	chr2:100889752-100939195	10125	Homo sapiens LON peptidase N-terminal domain and ring finger 2 (LONRF2), mRNA.	CT-rich:Low_complexity:Low_complexity	chr2:100879579-100879652	0	Simple repeat
chr3	185525409	185525823	IGF2BP2:NM_001291875	chr3:185361526-185538919	0	Homo sapiens insulin-like growth factor 2 mRNA binding protein 2 (IGF2BP2), transcript variant 7, mRNA.	FLAM_A:SINE:Alu	chr3:185525786-185525959	0	SINE
chr17	30669009	30669408	C17orf75:NM_022344	chr17:30655459-30669228	0	Homo sapiens chromosome 17 open reading frame 75 (C17orf75), mRNA.	G-rich:Low_complexity:Low_complexity	chr17:30668912-30669000	10	NONE
chr16	88320662	88321259	LOC101928880:NR_110944	chr16:88227886-88228823	91840	Homo sapiens uncharacterized LOC101928880 (LOC101928880), long non-coding RNA.	HAL1:LINE:L1	chr16:88321186-88321275	0	LINE1
chrX	119281209	119281785	RHOXF1-AS1:NR_131238	chrX:119170200-119280761	449	Homo sapiens RHOXF1 antisense RNA 1 (RHOXF1-AS1), long non-coding RNA.	HERV15-int:LTR:ERV1	chrX:119280796-119286843	0	ERV
chr21	39600675	39601811	KCNJ15:NM_001276437	chr21:39601836-39673746	26	Homo sapiens potassium channel, inwardly rectifying subfamily J, member 15 (KCNJ15), transcript variant 6, mRNA.	HERV3-int:LTR:ERV1	chr21:39599920-39601325	0	ERV
chr4	116936065	116936789	MIR1973:NR_031737	chr4:117220880-117220924	284092	Homo sapiens microRNA 1973 (MIR1973), microRNA.	HERV3-int:LTR:ERV1	chr4:116936469-116936826	0	ERV
chr16	48626650	48627303	MIR5095:NR_039970	chr16:48344528-48658037	0	Homo sapiens microRNA 5095 (MIR5095), microRNA.	HERV35I-int:LTR:ERV1	chr16:48626163-48627638	0	ERV
chr6	107255931	107256566	LOC100422737:NR_033557	chr6:107165326-107235300	20632	Homo sapiens uncharacterized LOC100422737 (LOC100422737), long non-coding RNA.	HERV35I-int:LTR:ERV1	chr6:107256299-107257974	0	ERV
chr9	140839902	140840576	CACNA1B:NM_001243812	chr9:140772240-141019076	0	Homo sapiens calcium channel, voltage-dependent, N type, alpha 1B subunit (CACNA1B), transcript variant 2, mRNA.	HERV4_I-int:LTR:ERV1	chr9:140840571-140840715	0	ERV
chr1	235833372	235833964	LYST:NM_001301365	chr1:235824330-236047008	0	Homo sapiens lysosomal trafficking regulator (LYST), transcript variant 3, mRNA.	HERVI-int:LTR:ERV1	chr1:235833748-235834314	0	ERV
chr18	44447804	44449065	PIAS2:NM_173206	chr18:44395672-44497495	0	Homo sapiens protein inhibitor of activated STAT 2 (PIAS2), transcript variant alpha, mRNA.	HERVI-int:LTR:ERV1	chr18:44448763-44450296	0	ERV
chr6	118895278	118895881	CEP85L:NM_206921	chr6:118812594-118973020	0	Homo sapiens centrosomal protein 85kDa-like (CEP85L), transcript variant 2, mRNA.	HERVI-int:LTR:ERV1	chr6:118895674-118896678	0	ERV
chr1	31931090	31931558	SERINC2:NM_001199039	chr1:31886659-31907527	23564	Homo sapiens serine incorporator 2 (SERINC2), transcript variant 5, mRNA.	HERVIP10F-int:LTR:ERV1	chr1:31931419-31931884	0	ERV
chr11	61990626	61991043	SCGB2A1:NM_002407	chr11:61976139-61981411	9216	Homo sapiens secretoglobin, family 2A, member 1 (SCGB2A1), mRNA.	HERVIP10FH-int:LTR:ERV1	chr11:61990899-61991187	0	ERV
chr11	103411830	103412492	DYNC2H1:NM_001377	chr11:102980159-103350591	61240	Homo sapiens dynein, cytoplasmic 2, heavy chain 1 (DYNC2H1), transcript variant 1, mRNA.	HERVL18-int:LTR:ERVL	chr11:103412224-103414460	0	ERV
chr8	36431224	36431812	KCNU1:NM_001031836	chr8:36641841-36793643	210030	Homo sapiens potassium channel, subfamily U, member 1 (KCNU1), mRNA.	HERVL18-int:LTR:ERVL	chr8:36431709-36431811	0	ERV
chr4	132209586	132209974	LOC101927305:NR_125884	chr4:132685992-132712637	476019	Homo sapiens uncharacterized LOC101927305 (LOC101927305), transcript variant 2, long non-coding RNA.	HUERS-P1-int:LTR:ERV1	chr4:132208004-132211415	0	ERV
chr4	189851853	189852361	LINC01060:NR_033869	chr4:189376731-189523062	328792	Homo sapiens long intergenic non-protein coding RNA 1060 (LINC01060), long non-coding RNA.	HUERS-P1-int:LTR:ERV1	chr4:189851593-189854414	0	ERV
chr2	128577554	128578357	WDR33:NM_018383	chr2:128461807-128568761	8794	Homo sapiens WD repeat domain 33 (WDR33), transcript variant 1, mRNA.	HUERS-P3-int:LTR:ERV1	chr2:128578155-128580102	0	ERV
chr2	160944300	160944889	ITGB6:NM_001282355	chr2:160956176-161056824	11288	Homo sapiens integrin beta 6 (ITGB6), transcript variant 4, mRNA.	HUERS-P3-int:LTR:ERV1	chr2:160943661-160945771	0	ERV
chr8	115928923	115929544	TRPS1:NM_001282902	chr8:116420723-116680239	491180	Homo sapiens trichorhinophalangeal syndrome I (TRPS1), transcript variant 2, mRNA.	HUERS-P3-int:LTR:ERV1	chr8:115929451-115930877	0	ERV
chrX	26796500	26797037	VENTXP1:NR_001559	chrX:26576453-26579169	217332	Homo sapiens VENT homeobox pseudogene 1 (VENTXP1), non-coding RNA.	HUERS-P3b-int:LTR:ERV1	chrX:26796996-26800770	0	ERV
chr19	9452993	9453902	ZNF559:NM_001202407	chr19:9434447-9454521	0	Homo sapiens zinc finger protein 559 (ZNF559), transcript variant 3, mRNA.	HY1:scRNA:scRNA	chr19:9454510-9454625	609	NONE
chr1	63754797	63755192	LINC00466:NR_038252	chr1:63624753-63782928	0	Homo sapiens long intergenic non-protein coding RNA 466 (LINC00466), long non-coding RNA.	L1M1:LINE:L1	chr1:63754769-63755874	0	LINE1
chr11	103166338	103166917	DYNC2H1:NM_001377	chr11:102980159-103350591	0	Homo sapiens dynein, cytoplasmic 2, heavy chain 1 (DYNC2H1), transcript variant 1, mRNA.	L1M1:LINE:L1	chr11:103166697-103167023	0	LINE1
chr14	61424919	61425241	MNAT1:NM_001177963	chr14:61201458-61435398	0	Homo sapiens MNAT CDK-activating kinase assembly factor 1 (MNAT1), transcript variant 2, mRNA.	L1M1:LINE:L1	chr14:61424850-61425340	0	LINE1
chr7	143845236	143845756	OR2A14:NM_001001659	chr7:143826205-143827138	18099	Homo sapiens olfactory receptor, family 2, subfamily A, member 14 (OR2A14), mRNA.	L1M1:LINE:L1	chr7:143844058-143848854	0	LINE1
chr2	230602718	230603110	DNER:NM_139072	chr2:230222344-230579286	23433	Homo sapiens delta/notch like EGF repeat containing (DNER), mRNA.	L1M2:LINE:L1	chr2:230602031-230604117	0	LINE1
chr4	123410232	123410585	IL2:NM_000586	chr4:123372625-123377650	32583	Homo sapiens interleukin 2 (IL2), mRNA.	L1M2:LINE:L1	chr4:123409999-123412405	0	LINE1
chr6	125432259	125432812	RNF217:NM_152553	chr6:125304509-125407484	24776	Homo sapiens ring finger protein 217 (RNF217), transcript variant 2, mRNA.	L1M2:LINE:L1	chr6:125432438-125433093	0	LINE1
chr3	161717594	161718056	OTOL1:NM_001080440	chr3:161214595-161221730	495865	Homo sapiens otolin 1 (OTOL1), mRNA.	L1M3:LINE:L1	chr3:161717986-161718530	0	LINE1
chr5	125736305	125736796	GRAMD3:NM_001146319	chr5:125695787-125829853	0	Homo sapiens GRAM domain containing 3 (GRAMD3), transcript variant 1, mRNA.	L1M3c:LINE:L1	chr5:125735369-125737380	0	LINE1
chr12	46420798	46421393	SCAF11:NM_004719	chr12:46312913-46384401	36398	Homo sapiens SR-related CTD-associated factor 11 (SCAF11), mRNA.	L1M3de:LINE:L1	chr12:46420991-46422454	0	LINE1
chr7	150400318	150400666	GIMAP2:NM_015660	chr7:150382793-150390728	9591	Homo sapiens GTPase, IMAP family member 2 (GIMAP2), mRNA.	L1M3de:LINE:L1	chr7:150400288-150402072	0	LINE1
chr2	213727731	213728374	LOC102725079:NR_131941	chr2:213660054-213683987	43745	Homo sapiens uncharacterized LOC102725079 (LOC102725079), transcript variant 1, long non-coding RNA.	L1M3f:LINE:L1	chr2:213727768-213728718	0	LINE1
chr22	50160776	50161433	BRD1:NM_001304809	chr22:50166925-50219548	5493	Homo sapiens bromodomain containing 1 (BRD1), transcript variant 2, mRNA.	L1M3f:LINE:L1	chr22:50160628-50161784	0	LINE1
chr7	158146588	158147160	PTPRN2:NM_130842	chr7:157331745-158380494	0	Homo sapiens protein tyrosine phosphatase, receptor type, N polypeptide 2 (PTPRN2), transcript variant 2, mRNA.	L1M3f:LINE:L1	chr7:158146203-158147913	0	LINE1
chr1	95038301	95038763	F3:NM_001993	chr1:94994731-95007413	30889	Homo sapiens coagulation factor III (thromboplastin, tissue factor) (F3), transcript variant 1, mRNA.	L1M4:LINE:L1	chr1:95038382-95039044	0	LINE1
chr3	129648134	129648681	TMCC1-AS1:NR_037893	chr3:129612713-129627755	20380	Homo sapiens TMCC1 antisense RNA 1 (head to head) (TMCC1-AS1), long non-coding RNA.	L1M4:LINE:L1	chr3:129648362-129648908	0	LINE1
chr4	99038461	99038937	STPG2:NM_174952	chr4:98480024-99064391	0	Homo sapiens sperm-tail PG-rich repeat containing 2 (STPG2), mRNA.	L1M4:LINE:L1	chr4:99038150-99039507	0	LINE1
chr1	228386646	228387111	C1orf145:NR_073155	chr1:228391206-228401356	4096	Homo sapiens chromosome 1 open reading frame 145 (C1orf145), transcript variant 2, long non-coding RNA.	L1M4b:LINE:L1	chr1:228386930-228388043	0	LINE1
chr10	85352018	85352614	GHITM:NM_014394	chr10:85899184-85913311	546571	Homo sapiens growth hormone inducible transmembrane protein (GHITM), mRNA.	L1M4b:LINE:L1	chr10:85351694-85353082	0	LINE1
chr18	77656766	77657167	KCNG2:NM_012283	chr18:77623667-77659816	0	Homo sapiens potassium channel, voltage gated modifier subfamily G, member 2 (KCNG2), mRNA.	L1M4b:LINE:L1	chr18:77656265-77658568	0	LINE1
chr20	726342	726768	SLC52A3:NM_033409	chr20:740723-749228	13956	Homo sapiens solute carrier family 52 (riboflavin transporter), member 3 (SLC52A3), mRNA.	L1M4b:LINE:L1	chr20:725973-727225	0	LINE1
chr22	29570814	29571332	KREMEN1:NM_032045	chr22:29469065-29564321	6494	Homo sapiens kringle containing transmembrane protein 1 (KREMEN1), transcript variant 2, mRNA.	L1M4b:LINE:L1	chr22:29571284-29573168	0	LINE1
chr8	460239	460686	TDRP:NM_001256113	chr8:439789-494845	0	Homo sapiens testis development related protein (TDRP), transcript variant 2, mRNA.	L1M4b:LINE:L1	chr8:460448-461007	0	LINE1
chr9	35010370	35010901	DNAJB5:NM_001135004	chr9:34989637-34998430	11941	Homo sapiens DnaJ heat shock protein family (Hsp40) member B5 (DNAJB5), transcript variant 2, mRNA.	L1M4b:LINE:L1	chr9:35009983-35010644	0	LINE1
chr10	35546344	35546833	CCNY:NM_181698	chr10:35535908-35861598	0	Homo sapiens cyclin Y (CCNY), transcript variant 2, mRNA.	L1M4c:LINE:L1	chr10:35546369-35547013	0	LINE1
chr10	61682597	61683128	CCDC6:NM_005436	chr10:61548505-61666414	16184	Homo sapiens coiled-coil domain containing 6 (CCDC6), mRNA.	L1M4c:LINE:L1	chr10:61681338-61683512	0	LINE1
chr16	50452988	50453409	BRD7:NM_013263	chr16:50352928-50402845	50144	Homo sapiens bromodomain containing 7 (BRD7), transcript variant 2, mRNA.	L1M4c:LINE:L1	chr16:50453162-50453634	0	LINE1
chr19	37943435	37943795	ZNF569:NM_152484	chr19:37902059-37958339	0	Homo sapiens zinc finger protein 569 (ZNF569), mRNA.	L1M4c:LINE:L1	chr19:37942321-37944017	0	LINE1
chr6	167219735	167220111	RPS6KA2:NM_001006932	chr6:166822853-167275771	0	Homo sapiens ribosomal protein S6 kinase, 90kDa, polypeptide 2 (RPS6KA2), transcript variant 2, mRNA.	L1M4c:LINE:L1	chr6:167218475-167220714	0	LINE1
chr19	37037797	37038657	ZNF529:NM_001145649	chr19:37034516-37096178	0	Homo sapiens zinc finger protein 529 (ZNF529), transcript variant 1, mRNA.	L1M5:LINE:L1	chr19:37037561-37037632	166	NONE
chr3	45701414	45701786	LIMD1:NM_014240	chr3:45636322-45722755	0	Homo sapiens LIM domains containing 1 (LIMD1), mRNA.	L1M5:LINE:L1	chr3:45701253-45701473	0	LINE1
chr4	125760920	125761579	ANKRD50:NM_020337	chr4:125585203-125633887	127034	Homo sapiens ankyrin repeat domain 50 (ANKRD50), transcript variant 1, mRNA.	L1MA3:LINE:L1	chr4:125761423-125763081	0	LINE1
chr1	29705888	29706491	LOC101928460:NR_110758	chr1:29656131-29676626	29263	Homo sapiens uncharacterized LOC101928460 (LOC101928460), long non-coding RNA.	L1MA4:LINE:L1	chr1:29704441-29706849	0	LINE1
chr6	163355734	163356259	PACRG:NM_152410	chr6:163148163-163736524	0	Homo sapiens PARK2 co-regulated (PACRG), transcript variant 1, mRNA.	L1MA4:LINE:L1	chr6:163355481-163356797	0	LINE1
chr7	146207055	146207678	CNTNAP2:NM_014141	chr7:145813452-148118088	0	Homo sapiens contactin associated protein-like 2 (CNTNAP2), mRNA.	L1MA4:LINE:L1	chr7:146207470-146207984	0	LINE1
chr16	58393983	58394380	GINS3:NM_022770	chr16:58426297-58440048	31918	Homo sapiens GINS complex subunit 3 (Psf3 homolog) (GINS3), transcript variant 2, mRNA.	L1MA4A:LINE:L1	chr16:58394220-58396802	0	LINE1
chr8	36798216	36798731	KCNU1:NM_001031836	chr8:36641841-36793643	4574	Homo sapiens potassium channel, subfamily U, member 1 (KCNU1), mRNA.	L1MA5:LINE:L1	chr8:36797711-36799866	0	LINE1
chr11	15548128	15548796	LOC102724957:NM_001293172	chr11:15665430-15726914	116635	Homo sapiens uncharacterized LOC102724957 (LOC102724957), mRNA.	L1MA6:LINE:L1	chr11:15547274-15549046	0	LINE1
chr21	27645925	27646493	APP:NM_001136131	chr21:27252860-27543446	102480	Homo sapiens amyloid beta (A4) precursor protein (APP), transcript variant 7, mRNA.	L1MA7:LINE:L1	chr21:27644852-27647411	0	LINE1
chr2	187634739	187635485	FAM171B:NM_177454	chr2:187558788-187628512	6228	Homo sapiens family with sequence similarity 171 member B (FAM171B), mRNA.	L1MA8:LINE:L1	chr2:187635103-187635488	0	LINE1
chr7	70515372	70515832	WBSCR17:NM_022479	chr7:70597522-71178586	81691	Homo sapiens Williams-Beuren syndrome chromosome region 17 (WBSCR17), mRNA.	L1MA8:LINE:L1	chr7:70515012-70516308	0	LINE1
chr8	65835658	65836254	CYP7B1:NM_004820	chr8:65508528-65711348	124311	Homo sapiens cytochrome P450, family 7, subfamily B, polypeptide 1 (CYP7B1), mRNA.	L1MA8:LINE:L1	chr8:65836113-65836767	0	LINE1
chr3	108165851	108166551	MYH15:NM_014981	chr3:108099215-108248169	0	Homo sapiens myosin, heavy chain 15 (MYH15), mRNA.	L1MA9:LINE:L1	chr3:108165555-108167400	0	LINE1
chr4	116941336	116941914	MIR1973:NR_031737	chr4:117220880-117220924	278967	Homo sapiens microRNA 1973 (MIR1973), microRNA.	L1MA9:LINE:L1	chr4:116941781-116943098	0	LINE1
chr5	124408727	124409215	LOC101927421:NR_109882	chr5:124372523-124703427	0	Homo sapiens uncharacterized LOC101927421 (LOC101927421), long non-coding RNA.	L1MA9:LINE:L1	chr5:124408371-124409957	0	LINE1
chr18	33809124	33809592	MOCOS:NM_017947	chr18:33767479-33848685	0	Homo sapiens molybdenum cofactor sulfurase (MOCOS), mRNA.	L1MB1:LINE:L1	chr18:33808934-33810050	0	LINE1
chr6	56036784	56037379	COL21A1:NM_030820	chr6:55921387-56112378	0	Homo sapiens collagen, type XXI, alpha 1 (COL21A1), mRNA.	L1MB1:LINE:L1	chr6:56036651-56037951	0	LINE1
chr8	71988286	71988777	EYA1:NM_001288574	chr8:72109667-72274467	120891	Homo sapiens EYA transcriptional coactivator and phosphatase 1 (EYA1), transcript variant 5, mRNA.	L1MB1:LINE:L1	chr8:71986460-71990062	0	LINE1
chr14	101675818	101676437	MEG9:NR_047664	chr14:101536247-101539273	136546	Homo sapiens maternally expressed 9 (non-protein coding) (MEG9), long non-coding RNA.	L1MB5:LINE:L1	chr14:101676414-101677065	0	LINE1
chr7	47003239	47003701	TNS3:NM_022748	chr7:47314751-47621742	311051	Homo sapiens tensin 3 (TNS3), mRNA.	L1MB5:LINE:L1	chr7:47002865-47003788	0	LINE1
chr19	19579232	19579626	GATAD2A:NM_017660	chr19:19496641-19619741	0	Homo sapiens GATA zinc finger domain containing 2A (GATAD2A), transcript variant 2, mRNA.	L1MB7:LINE:L1	chr19:19579190-19579958	0	LINE1
chr2	44537454	44537767	SLC3A1:NM_000341	chr2:44502596-44547962	0	Homo sapiens solute carrier family 3 (amino acid transporter heavy chain), member 1 (SLC3A1), mRNA.	L1MB7:LINE:L1	chr2:44537513-44537944	0	LINE1
chr4	88164365	88164955	KLHL8:NR_120447	chr4:88081255-88141760	22606	Homo sapiens kelch like family member 8 (KLHL8), transcript variant 5, non-coding RNA.	L1MB7:LINE:L1	chr4:88164593-88165212	0	LINE1
chr8	82258717	82259181	FABP5:NM_001444	chr8:82192717-82197012	61706	Homo sapiens fatty acid binding protein 5 (psoriasis-associated) (FABP5), mRNA.	L1MB7:LINE:L1	chr8:82259042-82259109	0	LINE1
chr22	49330254	49330713	LINC01310:NR_038944	chr22:49262581-49294198	36057	Homo sapiens long intergenic non-protein coding RNA 1310 (LINC01310), long non-coding RNA.	L1MB8:LINE:L1	chr22:49329410-49331368	0	LINE1
chr6	88741135	88741822	SPACA1:NM_030960	chr6:88757506-88776550	15685	Homo sapiens sperm acrosome associated 1 (SPACA1), mRNA.	L1MC2:LINE:L1	chr6:88741544-88742095	0	LINE1
chr9	115804977	115806016	ZFP37:NM_003408	chr9:115804094-115819071	0	Homo sapiens ZFP37 zinc finger protein (ZFP37), transcript variant 3, mRNA.	L1MC4a:LINE:L1	chr9:115804341-115804439	539	NONE
chr9	138536609	138537071	GLT6D1:NM_182974	chr9:138515501-138531386	5224	Homo sapiens glycosyltransferase 6 domain containing 1 (GLT6D1), mRNA.	L1MC4a:LINE:L1	chr9:138536977-138537142	0	LINE1
chr21	34739226	34740121	IFNAR1:NM_000629	chr21:34697213-34732128	7099	Homo sapiens interferon (alpha, beta and omega) receptor 1 (IFNAR1), mRNA.	L1MC5:LINE:L1	chr21:34740018-34740180	0	LINE1
chr7	70179428	70179899	AUTS2:NM_001127231	chr7:69063904-70258054	0	Homo sapiens autism susceptibility candidate 2 (AUTS2), transcript variant 2, mRNA.	L1MC5:LINE:L1	chr7:70179170-70179902	0	LINE1
chr8	143165377	143165858	MIR4539:NR_130468	chr8:143079636-143079657	85721	Homo sapiens microRNA 4539 (MIR4539), microRNA.	L1MC5:LINE:L1	chr8:143165850-143165975	0	LINE1
chr13	79970047	79970452	RBM26:NM_001286631	chr13:79893002-79980356	0	Homo sapiens RNA binding motif protein 26 (RBM26), transcript variant 1, mRNA.	L1MCc:LINE:L1	chr13:79969908-79970362	0	LINE1
chrX	148774263	148774812	MAGEA11:NM_001011544	chrX:148769902-148798928	0	Homo sapiens MAGE family member A11 (MAGEA11), transcript variant 2, mRNA.	L1MCc:LINE:L1	chrX:148774721-148775194	0	LINE1
chr2	239717302	239718009	TWIST2:NM_057179	chr2:239756672-239795893	38664	Homo sapiens twist family bHLH transcription factor 2 (TWIST2), transcript variant 2, mRNA.	L1MDa:LINE:L1	chr2:239717327-239718054	0	LINE1
chr20	2200066	2200521	LOC388780:NM_001287682	chr20:2187573-2193797	6270	Homo sapiens uncharacterized LOC388780 (LOC388780), mRNA.	L1MDa:LINE:L1	chr20:2199196-2201355	0	LINE1
chr18	10945994	10946474	PIEZO2:NM_022068	chr18:10670243-11148761	0	Homo sapiens piezo-type mechanosensitive ion channel component 2 (PIEZO2), mRNA.	L1MDb:LINE:L1	chr18:10946407-10946682	0	LINE1
chr10	131385027	131385674	MGMT:NM_002412	chr10:131265447-131565884	0	Homo sapiens O-6-methylguanine-DNA methyltransferase (MGMT), mRNA.	L1ME1:LINE:L1	chr10:131385514-131385752	0	LINE1
chr17	77934515	77935353	TBC1D16:NM_019020	chr17:77906141-78009657	0	Homo sapiens TBC1 domain family, member 16 (TBC1D16), transcript variant 1, mRNA.	L1ME1:LINE:L1	chr17:77935033-77935378	0	LINE1
chr19	57984976	57985504	ZNF772:NM_001024596	chr19:57980953-57988938	0	Homo sapiens zinc finger protein 772 (ZNF772), transcript variant 1, mRNA.	L1ME1:LINE:L1	chr19:57983081-57983399	1578	LINE1
chr19	58131922	58132798	ZNF134:NM_003435	chr19:58125829-58133636	0	Homo sapiens zinc finger protein 134 (ZNF134), mRNA.	L1ME1:LINE:L1	chr19:58134250-58134326	1453	LINE1
chr2	241471392	241471824	ANKMY1:NM_001308375	chr2:241418838-241500527	0	Homo sapiens ankyrin repeat and MYND domain containing 1 (ANKMY1), transcript variant 6, mRNA.	L1ME1:LINE:L1	chr2:241471381-241471854	0	LINE1
chr6	106161438	106161786	PREP:NM_002726	chr6:105725441-105850999	310440	Homo sapiens prolyl endopeptidase (PREP), mRNA.	L1ME1:LINE:L1	chr6:106161097-106162581	0	LINE1
chr5	2553766	2554242	IRX2:NM_001134222	chr5:2746278-2751769	192037	Homo sapiens iroquois homeobox 2 (IRX2), transcript variant 2, mRNA.	L1ME2:LINE:L1	chr5:2554117-2554538	0	LINE1
chr2	28960333	28960866	PPP1CB:NM_206876	chr2:28974613-29025806	13748	Homo sapiens protein phosphatase 1, catalytic subunit, beta isozyme (PPP1CB), transcript variant 3, mRNA.	L1ME3:LINE:L1	chr2:28960175-28960976	0	LINE1
chr5	2879777	2880251	C5orf38:NR_122126	chr5:2752244-2755511	124267	Homo sapiens chromosome 5 open reading frame 38 (C5orf38), transcript variant 4, non-coding RNA.	L1ME3:LINE:L1	chr5:2879564-2880573	0	LINE1
chr6	169815225	169815653	WDR27:NM_001202550	chr6:169857302-170102159	41650	Homo sapiens WD repeat domain 27 (WDR27), transcript variant 2, mRNA.	L1ME3:LINE:L1	chr6:169814501-169816925	0	LINE1
chr10	126927118	126927727	CTBP2:NM_001083914	chr10:126676417-126849624	77495	Homo sapiens C-terminal binding protein 2 (CTBP2), transcript variant 3, mRNA.	L1ME3B:LINE:L1	chr10:126927248-126928828	0	LINE1
chr19	37004928	37005589	ZNF260:NM_001012756	chr19:37001588-37019248	0	Homo sapiens zinc finger protein 260 (ZNF260), transcript variant 1, mRNA.	L1ME3C:LINE:L1	chr19:37004542-37004728	201	NONE
chr13	70777589	70778236	ATXN8OS:NR_002717	chr13:70681344-70713885	63705	Homo sapiens ATXN8 opposite strand (non-protein coding) (ATXN8OS), antisense RNA.	L1ME3D:LINE:L1	chr13:70778206-70778260	0	LINE1
chr19	2583015	2583336	GNG7:NM_052847	chr19:2511217-2702746	0	Homo sapiens guanine nucleotide binding protein (G protein), gamma 7 (GNG7), mRNA.	L1ME4a:LINE:L1	chr19:2583103-2583220	0	LINE1
chr9	94692627	94693134	ROR2:NM_004560	chr9:94484877-94712444	0	Homo sapiens receptor tyrosine kinase-like orphan receptor 2 (ROR2), mRNA.	L1ME4a:LINE:L1	chr9:94692973-94693216	0	LINE1
chr1	203064186	203064635	MYOG:NM_002479	chr1:203052256-203055166	9021	Homo sapiens myogenin (myogenic factor 4) (MYOG), mRNA.	L1MEc:LINE:L1	chr1:203063954-203065756	0	LINE1
chr10	29589983	29590766	LYZL1:NM_032517	chr10:29577989-29600158	0	Homo sapiens lysozyme-like 1 (LYZL1), mRNA.	L1MEc:LINE:L1	chr10:29590314-29591139	0	LINE1
chr12	133501904	133502612	ZNF605:NM_183238	chr12:133498018-133532868	0	Homo sapiens zinc finger protein 605 (ZNF605), transcript variant 1, mRNA.	L1MEc:LINE:L1	chr12:133500812-133501403	502	NONE
chr13	106992547	106993044	LINC00460:NR_034119	chr13:107028910-107030142	35867	Homo sapiens long intergenic non-protein coding RNA 460 (LINC00460), long non-coding RNA.	L1MEc:LINE:L1	chr13:106992884-106993271	0	LINE1
chr14	93986395	93986818	UNC79:NM_020818	chr14:93799564-94173689	0	Homo sapiens unc-79 homolog (C. elegans) (UNC79), mRNA.	L1MEc:LINE:L1	chr14:93984292-93988076	0	LINE1
chr21	43212810	43213265	PRDM15:NM_001040424	chr21:43218384-43299591	5120	Homo sapiens PR domain containing 15 (PRDM15), transcript variant 2, mRNA.	L1MEc:LINE:L1	chr21:43212962-43213321	0	LINE1
chr22	33102062	33102591	SYN3:NM_133633	chr22:32908539-33402806	0	Homo sapiens synapsin III (SYN3), transcript variant IIIc, mRNA.	L1MEc:LINE:L1	chr22:33102247-33102568	0	LINE1
chr8	145838718	145839214	ARHGAP39:NM_001308208	chr8:145754562-145911197	0	Homo sapiens Rho GTPase activating protein 39 (ARHGAP39), transcript variant 2, mRNA.	L1MEc:LINE:L1	chr8:145838253-145839739	0	LINE1
chr9	129576958	129577336	ZBTB43:NM_014007	chr9:129567284-129600487	0	Homo sapiens zinc finger and BTB domain containing 43 (ZBTB43), transcript variant 1, mRNA.	L1MEc:LINE:L1	chr9:129577096-129578356	0	LINE1
chr9	136462564	136463145	FAM163B:NM_001080515	chr9:136443536-136445368	17197	Homo sapiens family with sequence similarity 163 member B (FAM163B), mRNA.	L1MEc:LINE:L1	chr9:136461577-136463046	0	LINE1
chr10	125163843	125164286	BUB3:NM_001007793	chr10:124913759-124924886	238958	Homo sapiens BUB3 mitotic checkpoint protein (BUB3), transcript variant 2, mRNA.	L1MEd:LINE:L1	chr10:125163675-125164787	0	LINE1
chr6	159326324	159326694	C6orf99:NM_001195032	chr6:159309618-159331385	0	Homo sapiens chromosome 6 open reading frame 99 (C6orf99), transcript variant 4, mRNA.	L1MEd:LINE:L1	chr6:159326669-159327351	0	LINE1
chr1	30315007	30315368	LOC101929406:NR_110790	chr1:30486798-30510459	171431	Homo sapiens uncharacterized LOC101929406 (LOC101929406), long non-coding RNA.	L1MEe:LINE:L1	chr1:30315124-30315591	0	LINE1
chr1	61049376	61049754	LOC101926964:NR_110628	chr1:61125302-61291256	75549	Homo sapiens uncharacterized LOC101926964 (LOC101926964), long non-coding RNA.	L1MEe:LINE:L1	chr1:61049355-61050056	0	LINE1
chr1	200916154	200916609	KIF21B:NM_001252102	chr1:200938513-200992828	21905	Homo sapiens kinesin family member 21B (KIF21B), transcript variant 3, mRNA.	L1MEe:LINE:L1	chr1:200916503-200916619	0	LINE1
chr17	80902979	80903387	B3GNTL1:NM_001009905	chr17:80901666-81009686	0	Homo sapiens UDP-GlcNAc:betaGal beta-1,3-N-acetylglucosaminyltransferase-like 1 (B3GNTL1), mRNA.	L1MEe:LINE:L1	chr17:80903315-80903499	0	LINE1
chr8	8293167	8293500	SGK223:NM_001080826	chr8:8175257-8239344	53824	Homo sapiens homolog of rat pragma of Rnd2 (SGK223), mRNA.	L1MEe:LINE:L1	chr8:8292817-8293526	0	LINE1
chrX	47272246	47273086	ZNF157:NM_003446	chrX:47229998-47273098	0	Homo sapiens zinc finger protein 157 (ZNF157), mRNA.	L1MEe:LINE:L1	chrX:47273112-47273401	27	NONE
chr1	2578220	2578720	TTC34:NM_001242672	chr1:2572806-2706230	0	Homo sapiens tetratricopeptide repeat domain 34 (TTC34), mRNA.	L1MEf:LINE:L1	chr1:2578124-2578781	0	LINE1
chr16	992293	992975	LMF1:NM_022773	chr16:903634-1020984	0	Homo sapiens lipase maturation factor 1 (LMF1), transcript variant 1, mRNA.	L1MEf:LINE:L1	chr16:992806-993089	0	LINE1
chr17	59696750	59697235	NACA2:NM_199290	chr17:59667793-59668563	28188	Homo sapiens nascent polypeptide-associated complex alpha subunit 2 (NACA2), mRNA.	L1MEf:LINE:L1	chr17:59696879-59697304	0	LINE1
chr2	240909468	240909803	NDUFA10:NM_004544	chr2:240896788-240964819	0	Homo sapiens NADH:ubiquinone oxidoreductase subunit A10 (NDUFA10), mRNA.	L1MEf:LINE:L1	chr2:240909192-240910222	0	LINE1
chr2	241211141	241211634	OTOS:NM_148961	chr2:241078445-241080073	131069	Homo sapiens otospiralin (OTOS), mRNA.	L1MEf:LINE:L1	chr2:241211204-241212080	0	LINE1
chr5	121525	121940	PLEKHG4B:NM_052909	chr5:140372-190087	18433	Homo sapiens pleckstrin homology and RhoGEF domain containing G4B (PLEKHG4B), mRNA.	L1MEf:LINE:L1	chr5:121382-122516	0	LINE1
chr8	23457754	23458234	SLC25A37:NM_016612	chr8:23386362-23430063	27692	Homo sapiens solute carrier family 25 (mitochondrial iron transporter), member 37 (SLC25A37), mRNA.	L1MEf:LINE:L1	chr8:23457655-23459260	0	LINE1
chr10	11647100	11647525	USP6NL:NM_014688	chr10:11502508-11653788	0	Homo sapiens USP6 N-terminal like (USP6NL), transcript variant 1, mRNA.	L1MEg:LINE:L1	chr10:11647459-11648747	0	LINE1
chr10	131289219	131289917	MGMT:NM_002412	chr10:131265447-131565884	0	Homo sapiens O-6-methylguanine-DNA methyltransferase (MGMT), mRNA.	L1MEg:LINE:L1	chr10:131288820-131290655	0	LINE1
chr13	113092407	113092776	SPACA7:NM_145248	chr13:113030650-113089009	3399	Homo sapiens sperm acrosome associated 7 (SPACA7), mRNA.	L1MEg:LINE:L1	chr13:113092012-113093686	0	LINE1
chr14	90064950	90065446	FOXN3:NM_001085471	chr14:89622515-90085494	0	Homo sapiens forkhead box N3 (FOXN3), transcript variant 1, mRNA.	L1MEg:LINE:L1	chr14:90064928-90065550	0	LINE1
chr15	46254870	46255337	SQRDL:NM_001271213	chr15:45923345-45983492	271379	Homo sapiens sulfide quinone reductase-like (yeast) (SQRDL), transcript variant 2, mRNA.	L1MEg:LINE:L1	chr15:46255020-46255786	0	LINE1
chr19	34388831	34389299	KCTD15:NM_024076	chr19:34287750-34306666	82166	Homo sapiens potassium channel tetramerization domain containing 15 (KCTD15), transcript variant 1, mRNA.	L1MEg:LINE:L1	chr19:34388701-34389764	0	LINE1
chr2	121407512	121408082	GLI2:NM_005270	chr2:121554866-121750229	146785	Homo sapiens GLI family zinc finger 2 (GLI2), mRNA.	L1MEg:LINE:L1	chr2:121407700-121408428	0	LINE1
chr21	42713991	42714404	FAM3B:NM_206964	chr21:42688660-42729654	0	Homo sapiens family with sequence similarity 3 member B (FAM3B), transcript variant 2, mRNA.	L1MEg:LINE:L1	chr21:42713888-42715299	0	LINE1
chr8	9693146	9693617	TNKS:NM_003747	chr8:9413444-9639856	53291	Homo sapiens tankyrase, TRF1-interacting ankyrin-related ADP-ribose polymerase (TNKS), mRNA.	L1MEg:LINE:L1	chr8:9693392-9693706	0	LINE1
chr9	95608797	95609448	ZNF484:NM_031486	chr9:95607312-95640320	0	Homo sapiens zinc finger protein 484 (ZNF484), transcript variant 1, mRNA.	L1MEg:LINE:L1	chr9:95607340-95607616	1182	NONE
chr8	42965272	42967137	POMK:NM_001277971	chr8:42948648-42978323	0	Homo sapiens protein-O-mannose kinase (POMK), transcript variant 2, mRNA.	L1P1:LINE:L1	chr8:42966079-42968207	0	LINE1
chr1	14617335	14618237	KAZN:NM_201628	chr1:14925212-15444544	306976	Homo sapiens kazrin, periplakin interacting protein (KAZN), transcript variant E, mRNA.	L1P2:LINE:L1	chr1:14613875-14618315	0	LINE1
chr3	103528848	103529445	MIR548AB:NR_039611	chr3:103242876-103242960	285889	Homo sapiens microRNA 548ab (MIR548AB), microRNA.	L1P4:LINE:L1	chr3:103529429-103529611	0	LINE1
chr8	104660932	104661305	RIMS2:NM_001100117	chr8:104512975-105266656	0	Homo sapiens regulating synaptic membrane exocytosis 2 (RIMS2), transcript variant 1, mRNA.	L1PA10:LINE:L1	chr8:104658959-104663630	0	LINE1
chr12	91483788	91484063	LUM:NM_002345	chr12:91497231-91505542	13169	Homo sapiens lumican (LUM), mRNA.	L1PA11:LINE:L1	chr12:91482456-91486474	0	LINE1
chr3	96647749	96648143	EPHA6:NM_001278301	chr3:96533424-96728971	0	Homo sapiens EPH receptor A6 (EPHA6), transcript variant 4, mRNA.	L1PA11:LINE:L1	chr3:96648034-96649554	0	LINE1
chr3	181192979	181193315	SOX2-OT:NR_075092	chr3:180774467-181460013	0	Homo sapiens SOX2 overlapping transcript (SOX2-OT), transcript variant 2, long non-coding RNA.	L1PA11:LINE:L1	chr3:181191475-181195697	0	LINE1
chr4	149455046	149455427	NR3C2:NM_000901	chr4:148999914-149363672	91375	Homo sapiens nuclear receptor subfamily 3 group C member 2 (NR3C2), transcript variant 1, mRNA.	L1PA11:LINE:L1	chr4:149454946-149457184	0	LINE1
chr6	39470077	39470573	KIF6:NM_001289021	chr6:39302875-39693181	0	Homo sapiens kinesin family member 6 (KIF6), transcript variant 3, mRNA.	L1PA11:LINE:L1	chr6:39468936-39474311	0	LINE1
chr9	22230534	22231680	CDKN2B-AS1:NR_120536	chr9:21994789-22121093	109442	Homo sapiens CDKN2B antisense RNA 1 (CDKN2B-AS1), transcript variant 14, long non-coding RNA.	L1PA11:LINE:L1	chr9:22231200-22235622	0	LINE1
chr3	189938202	189938527	P3H2-AS1:NR_126419	chr3:189838752-189862635	75568	Homo sapiens P3H2 antisense RNA 1 (P3H2-AS1), long non-coding RNA.	L1PA12:LINE:L1	chr3:189935996-189940070	0	LINE1
chr4	97369444	97370068	PDHA2:NM_005390	chr4:96761238-96762625	606820	Homo sapiens pyruvate dehydrogenase (lipoamide) alpha 2 (PDHA2), mRNA.	L1PA12:LINE:L1	chr4:97369845-97372823	0	LINE1
chr6	48204100	48204493	PTCHD4:NM_001013732	chr6:47845763-48036425	167676	Homo sapiens patched domain containing 4 (PTCHD4), transcript variant 1, mRNA.	L1PA12:LINE:L1	chr6:48200711-48207637	0	LINE1
chr1	51598728	51599201	C1orf185:NM_001136508	chr1:51567905-51613754	0	Homo sapiens chromosome 1 open reading frame 185 (C1orf185), mRNA.	L1PA13:LINE:L1	chr1:51597480-51599489	0	LINE1
chr12	28443175	28443608	CCDC91:NM_018318	chr12:28410132-28703099	0	Homo sapiens coiled-coil domain containing 91 (CCDC91), mRNA.	L1PA13:LINE:L1	chr12:28442924-28443575	0	LINE1
chr2	214784766	214785133	SPAG16:NM_024532	chr2:214149102-215275225	0	Homo sapiens sperm associated antigen 16 (SPAG16), transcript variant 1, mRNA.	L1PA13:LINE:L1	chr2:214785113-214785939	0	LINE1
chr21	17325879	17326235	USP25:NM_001283041	chr21:17102343-17252390	73490	Homo sapiens ubiquitin specific peptidase 25 (USP25), transcript variant 1, mRNA.	L1PA13:LINE:L1	chr21:17325708-17326618	0	LINE1
chr4	132604371	132605065	LOC101927305:NR_125884	chr4:132685992-132712637	80928	Homo sapiens uncharacterized LOC101927305 (LOC101927305), transcript variant 2, long non-coding RNA.	L1PA13:LINE:L1	chr4:132604792-132605238	0	LINE1
chr5	50458072	50458452	LOC100287592:NR_104653	chr5:50265050-50266021	192052	Homo sapiens uncharacterized LOC100287592 (LOC100287592), long non-coding RNA.	L1PA13:LINE:L1	chr5:50457933-50461618	0	LINE1
chr5	125364962	125365367	LOC102546228:NR_105042	chr5:125515269-125529543	149903	Homo sapiens uncharacterized LOC102546228 (LOC102546228), long non-coding RNA.	L1PA13:LINE:L1	chr5:125362446-125367324	0	LINE1
chr5	128497523	128497895	ISOC1:NM_016048	chr5:128430441-128449719	47805	Homo sapiens isochorismatase domain containing 1 (ISOC1), mRNA.	L1PA13:LINE:L1	chr5:128493602-128498171	0	LINE1
chr6	79845726	79846144	PHIP:NM_017934	chr6:79644135-79788011	57716	Homo sapiens pleckstrin homology domain interacting protein (PHIP), mRNA.	L1PA13:LINE:L1	chr6:79845614-79849157	0	LINE1
chr6	107259000	107259356	LOC100422737:NR_033557	chr6:107165326-107235300	23701	Homo sapiens uncharacterized LOC100422737 (LOC100422737), long non-coding RNA.	L1PA13:LINE:L1	chr6:107257974-107259598	0	LINE1
chr6	131414379	131414844	EPB41L2:NM_001199388	chr6:131160487-131384462	29918	Homo sapiens erythrocyte membrane protein band 4.1-like 2 (EPB41L2), transcript variant 4, mRNA.	L1PA13:LINE:L1	chr6:131414276-131414895	0	LINE1
chr7	25973512	25973916	MIR148A:NR_029597	chr7:25989538-25989606	15623	Homo sapiens microRNA 148a (MIR148A), microRNA.	L1PA13:LINE:L1	chr7:25973608-25977689	0	LINE1
chr7	27011560	27011934	SKAP2:NM_003930	chr7:26706680-26904362	107199	Homo sapiens src kinase associated phosphoprotein 2 (SKAP2), transcript variant 1, mRNA.	L1PA13:LINE:L1	chr7:27007790-27014025	0	LINE1
chr8	63959037	63959404	GGH:NM_003878	chr8:63927638-63951610	7428	Homo sapiens gamma-glutamyl hydrolase (conjugase, folylpolygammaglutamyl hydrolase) (GGH), mRNA.	L1PA13:LINE:L1	chr8:63958581-63959746	0	LINE1
chr15	85994348	85994844	AKAP13:NM_006738	chr15:85923846-86292589	0	Homo sapiens A-kinase anchoring protein 13 (AKAP13), transcript variant 1, mRNA.	L1PA14:LINE:L1	chr15:85990608-85997861	0	LINE1
chr19	11791507	11791929	ZNF833P:NR_028594	chr19:11784812-11797384	0	Homo sapiens zinc finger protein 833, pseudogene (ZNF833P), non-coding RNA.	L1PA14:LINE:L1	chr19:11791610-11791962	0	LINE1
chr4	41026751	41027354	APBB2:NM_004307	chr4:40812043-41216635	0	Homo sapiens amyloid beta (A4) precursor protein-binding, family B, member 2 (APBB2), transcript variant 1, mRNA.	L1PA14:LINE:L1	chr4:41027174-41027653	0	LINE1
chr6	57264675	57265085	PRIM2:NM_000947	chr6:57182414-57513376	0	Homo sapiens primase, DNA, polypeptide 2 (58kDa) (PRIM2), transcript variant 1, mRNA.	L1PA14:LINE:L1	chr6:57264759-57267119	0	LINE1
chr6	87579257	87579606	HTR1E:NM_000865	chr6:87647023-87726397	67418	Homo sapiens 5-hydroxytryptamine (serotonin) receptor 1E, G protein-coupled (HTR1E), mRNA.	L1PA14:LINE:L1	chr6:87576785-87582544	0	LINE1
chr3	50885739	50886217	DOCK3:NM_004947	chr3:50712671-51421629	0	Homo sapiens dedicator of cytokinesis 3 (DOCK3), mRNA.	L1PA15-16:LINE:L1	chr3:50885334-50886466	0	LINE1
chr4	188660895	188661314	LOC100506272:NR_110436	chr4:188454032-188593795	67101	Homo sapiens uncharacterized LOC100506272 (LOC100506272), long non-coding RNA.	L1PA15-16:LINE:L1	chr4:188658809-188661924	0	LINE1
chr1	79165539	79165863	IFI44:NM_006417	chr1:79115476-79129763	35777	Homo sapiens interferon-induced protein 44 (IFI44), mRNA.	L1PA15:LINE:L1	chr1:79165069-79168598	0	LINE1
chr1	197766133	197766590	DENND1B:NR_125340	chr1:197473878-197744623	21511	Homo sapiens DENN/MADD domain containing 1B (DENND1B), transcript variant 6, non-coding RNA.	L1PA15:LINE:L1	chr1:197766385-197769119	0	LINE1
chr12	133682660	133683246	ZNF140:NM_001300776	chr12:133656788-133684258	0	Homo sapiens zinc finger protein 140 (ZNF140), transcript variant 2, mRNA.	L1PA15:LINE:L1	chr12:133681384-133681561	1100	NONE
chr2	203969028	203969392	NBEAL1:NM_001114132	chr2:203879601-204082717	0	Homo sapiens neurobeachin like 1 (NBEAL1), mRNA.	L1PA15:LINE:L1	chr2:203968294-203969570	0	LINE1
chr2	229323036	229323657	SPHKAP:NM_030623	chr2:228844669-229046361	276676	Homo sapiens SPHK1 interactor, AKAP domain containing (SPHKAP), transcript variant 2, mRNA.	L1PA15:LINE:L1	chr2:229321035-229325834	0	LINE1
chr4	53559598	53560115	DANCR:NR_024031	chr4:53578620-53580305	18506	Homo sapiens differentiation antagonizing non-protein coding RNA (DANCR), long non-coding RNA.	L1PA15:LINE:L1	chr4:53559218-53561535	0	LINE1
chr12	58039702	58040901	B4GALNT1:NM_001276469	chr12:58023113-58027022	12681	Homo sapiens beta-1,4-N-acetyl-galactosaminyl transferase 1 (B4GALNT1), transcript variant 3, mRNA.	L1PA2:LINE:L1	chr12:58040262-58046281	0	LINE1
chr6	101636080	101636985	GRIK2:NM_175768	chr6:101846860-102517958	209876	Homo sapiens glutamate receptor, ionotropic, kainate 2 (GRIK2), transcript variant 2, mRNA.	L1PA5:LINE:L1	chr6:101636036-101641958	0	LINE1
chr3	160603302	160604030	PPM1L:NM_139245	chr3:160473995-160788817	0	Homo sapiens protein phosphatase, Mg2+/Mn2+ dependent 1L (PPM1L), mRNA.	L1PA7:LINE:L1	chr3:160603207-160605361	0	LINE1
chr4	116274543	116274972	NDST4:NM_022569	chr4:115748926-116035032	239512	Homo sapiens N-deacetylase/N-sulfotransferase (heparan glucosaminyl) 4 (NDST4), mRNA.	L1PA7:LINE:L1	chr4:116270803-116277302	0	LINE1
chr8	54553041	54553437	ATP6V1H:NM_213619	chr8:54628102-54755871	74666	Homo sapiens ATPase, H+ transporting, lysosomal 50/57kDa, V1 subunit H (ATP6V1H), transcript variant 2, mRNA.	L1PA8:LINE:L1	chr8:54549211-54555486	0	LINE1
chr12	19048913	19049348	CAPZA3:NM_033328	chr12:18891044-18892122	156792	Homo sapiens capping protein (actin filament) muscle Z-line, alpha 3 (CAPZA3), mRNA.	L1PA8A:LINE:L1	chr12:19045817-19049606	0	LINE1
chr1	17824629	17825212	ARHGEF10L:NM_018125	chr1:17866329-18024370	41118	Homo sapiens Rho guanine nucleotide exchange factor 10 like (ARHGEF10L), transcript variant 1, mRNA.	L1PB3:LINE:L1	chr1:17825087-17825788	0	LINE1
chr1	78877286	78877795	MGC27382:NR_027310	chr1:78695282-78835147	42140	Homo sapiens uncharacterized MGC27382 (MGC27382), long non-coding RNA.	L1PREC2:LINE:L1	chr1:78876395-78879989	0	LINE1
chr5	117049092	117049794	LOC102467224:NR_104997	chr5:117066055-117601757	16262	Homo sapiens uncharacterized LOC102467224 (LOC102467224), long non-coding RNA.	L1PREC2:LINE:L1	chr5:117049583-117050011	0	LINE1
chr5	163847170	163847593	LOC101927835:NR_105064	chr5:163875427-163894408	27835	Homo sapiens uncharacterized LOC101927835 (LOC101927835), long non-coding RNA.	L1PREC2:LINE:L1	chr5:163846221-163849657	0	LINE1
chr6	48808550	48809123	MUT:NM_000255	chr6:49398072-49431041	588950	Homo sapiens methylmalonyl-CoA mutase (MUT), mRNA.	L1PREC2:LINE:L1	chr6:48807662-48809619	0	LINE1
chr6	80676860	80677317	ELOVL4:NM_022726	chr6:80624528-80657315	19546	Homo sapiens ELOVL fatty acid elongase 4 (ELOVL4), mRNA.	L1PREC2:LINE:L1	chr6:80675300-80678639	0	LINE1
chr9	83032088	83032632	LINC01507:NR_121213	chr9:82439444-82649470	382619	Homo sapiens long intergenic non-protein coding RNA 1507 (LINC01507), transcript variant 2, long non-coding RNA.	L1PREC2:LINE:L1	chr9:83030371-83035030	0	LINE1
chr11	57247766	57248146	RTN4RL2:NM_178570	chr11:57228009-57245012	2755	Homo sapiens reticulon 4 receptor-like 2 (RTN4RL2), mRNA.	L2:LINE:L2	chr11:57247319-57247729	38	NONE
chr19	44470083	44470690	ZNF221:NM_001297589	chr19:44455374-44471752	0	Homo sapiens zinc finger protein 221 (ZNF221), transcript variant 3, mRNA.	L2:LINE:L2	chr19:44469528-44469604	480	NONE
chr19	55439558	55440148	NLRP7:NM_139176	chr19:55434876-55458873	0	Homo sapiens NLR family, pyrin domain containing 7 (NLRP7), transcript variant 1, mRNA.	L2:LINE:L2	chr19:55440084-55440174	0	LINE2
chr19	56934774	56935757	ZNF583:NM_001159860	chr19:56915382-56936400	0	Homo sapiens zinc finger protein 583 (ZNF583), transcript variant 2, mRNA.	L2:LINE:L2	chr19:56935653-56936072	0	LINE2
chr19	57088659	57089873	ZNF470:NM_001001668	chr19:57078889-57094262	0	Homo sapiens zinc finger protein 470 (ZNF470), mRNA.	L2:LINE:L2	chr19:57089900-57090165	28	NONE
chr1	115801032	115801394	NGF:NM_002506	chr1:115828536-115880857	27143	Homo sapiens nerve growth factor (beta polypeptide) (NGF), mRNA.	L2a:LINE:L2	chr1:115801390-115801465	0	LINE2
chr13	68631049	68631684	LINC00364:NR_130792	chr13:67946518-67954126	676924	Homo sapiens long intergenic non-protein coding RNA 364 (LINC00364), long non-coding RNA.	L2a:LINE:L2	chr13:68631483-68631562	0	LINE2
chr17	60785930	60786450	MARCH10:NM_001100875	chr17:60778674-60884014	0	Homo sapiens membrane associated ring finger 10 (MARCH10), transcript variant 2, mRNA.	L2a:LINE:L2	chr17:60785947-60786030	0	LINE2
chr19	58708258	58708766	ZNF274:NM_133502	chr19:58694355-58724928	0	Homo sapiens zinc finger protein 274 (ZNF274), transcript variant ZNF274c, mRNA.	L2a:LINE:L2	chr19:58708839-58708985	74	NONE
chr15	80932950	80933585	ARNT2:NM_014862	chr15:80696691-80890277	42674	Homo sapiens aryl-hydrocarbon receptor nuclear translocator 2 (ARNT2), mRNA.	L2c:LINE:L2	chr15:80933500-80933608	0	LINE2
chr6	131721580	131722328	AKAP7:NM_004842	chr6:131571298-131604675	116906	Homo sapiens A-kinase anchoring protein 7 (AKAP7), transcript variant alpha, mRNA.	L2c:LINE:L2	chr6:131722314-131722433	0	LINE2
chr7	154976634	154977199	HTR5A:NM_024012	chr7:154862033-154879102	97533	Homo sapiens 5-hydroxytryptamine (serotonin) receptor 5A, G protein-coupled (HTR5A), mRNA.	L2c:LINE:L2	chr7:154976992-154977118	0	LINE2
chr1	168834976	168835474	LINC00970:NR_104091	chr1:168873142-169056243	37669	Homo sapiens long intergenic non-protein coding RNA 970 (LINC00970), long non-coding RNA.	L3:LINE:CR1	chr1:168835341-168835465	0	LINE3
chr8	9951291	9951634	MSRA:NM_012331	chr8:9911778-10286401	0	Homo sapiens methionine sulfoxide reductase A (MSRA), transcript variant 1, mRNA.	L3:LINE:CR1	chr8:9951608-9951711	0	LINE3
chr16	3367325	3367759	ZNF75A:NM_153028	chr16:3355405-3368576	0	Homo sapiens zinc finger protein 75a (ZNF75A), transcript variant 2, mRNA.	L3b:LINE:CR1	chr16:3368473-3368560	715	NONE
chr1	43728925	43729523	TMEM125:NM_144626	chr1:43735664-43739673	6142	Homo sapiens transmembrane protein 125 (TMEM125), mRNA.	LOR1-int:LTR:ERV1	chr1:43729221-43730025	0	ERV1
chr19	58763250	58763990	ZNF544:NM_014480	chr19:58740069-58775008	0	Homo sapiens zinc finger protein 544 (ZNF544), mRNA.	LOR1-int:LTR:ERV1	chr19:58763649-58764174	0	ERV1
chr20	58858348	58858724	MIR646HG:NR_046099	chr20:58713547-58897314	0	Homo sapiens MIR646 host gene (MIR646HG), long non-coding RNA.	LOR1-int:LTR:ERV1	chr20:58858316-58858776	0	ERV1
chr4	133338232	133338897	LINC01256:NR_126401	chr4:133512243-133599655	173347	Homo sapiens long intergenic non-protein coding RNA 1256 (LINC01256), long non-coding RNA.	LOR1-int:LTR:ERV1	chr4:133336845-133340046	0	ERV1
chr7	30615436	30615927	LOC401320:NR_038889	chr7:30587972-30617395	0	Homo sapiens uncharacterized LOC401320 (LOC401320), long non-coding RNA.	LOR1-int:LTR:ERV1	chr7:30615720-30616096	0	ERV1
chr10	127642279	127642900	FANK1:NM_145235	chr10:127585107-127698161	0	Homo sapiens fibronectin type III and ankyrin repeat domains 1 (FANK1), mRNA.	LTR10B:LTR:ERV1	chr10:127642465-127642956	0	ERV1
chr7	138114305	138114984	TRIM24:NM_015905	chr7:138145078-138270332	30095	Homo sapiens tripartite motif containing 24 (TRIM24), transcript variant 1, mRNA.	LTR10B:LTR:ERV1	chr7:138114418-138114911	0	ERV1
chr1	232884754	232885278	LOC101927683:NR_110683	chr1:232862999-232878461	6294	Homo sapiens uncharacterized LOC101927683 (LOC101927683), long non-coding RNA.	LTR10B1:LTR:ERV1	chr1:232884544-232885117	0	ERV1
chr17	75170697	75171133	SEC14L1:NM_001204408	chr17:75084724-75213181	0	Homo sapiens SEC14-like lipid binding 1 (SEC14L1), transcript variant 6, mRNA.	LTR10B1:LTR:ERV1	chr17:75170819-75171291	0	ERV1
chr6	115392141	115392582	LOC101927768:NR_125845	chr6:114290864-114661893	730249	Homo sapiens uncharacterized LOC101927768 (LOC101927768), long non-coding RNA.	LTR10B1:LTR:ERV1	chr6:115391998-115392536	0	ERV1
chr10	82937279	82937898	SH2D4B:NM_001145719	chr10:82300574-82406316	530964	Homo sapiens SH2 domain containing 4B (SH2D4B), transcript variant 2, mRNA.	LTR10E:LTR:ERV1	chr10:82937537-82937961	0	ERV1
chr15	62554456	62554967	MIR8067:NR_107034	chr15:62596856-62596933	41890	Homo sapiens microRNA 8067 (MIR8067), microRNA.	LTR10E:LTR:ERV1	chr15:62554613-62555270	0	ERV1
chr22	45007680	45008288	LINC00229:NR_044991	chr22:45002207-45021299	0	Homo sapiens long intergenic non-protein coding RNA 229 (LINC00229), long non-coding RNA.	LTR10E:LTR:ERV1	chr22:45007864-45008492	0	ERV1
chr4	26407923	26408409	RBPJ:NM_203283	chr4:26321331-26436752	0	Homo sapiens recombination signal binding protein for immunoglobulin kappa J region (RBPJ), transcript variant 3, mRNA.	LTR10E:LTR:ERV1	chr4:26408082-26408512	0	ERV1
chr6	31304461	31305251	HLA-B:NM_005514	chr6:31321648-31324989	16398	Homo sapiens major histocompatibility complex, class I, B (HLA-B), mRNA.	LTR10E:LTR:ERV1	chr6:31304761-31305374	0	ERV1
chr8	8219615	8220364	SGK223:NM_001080826	chr8:8175257-8239344	0	Homo sapiens homolog of rat pragma of Rnd2 (SGK223), mRNA.	LTR10E:LTR:ERV1	chr8:8220132-8220786	0	ERV1
chr4	78253777	78254289	CCNG2:NM_004354	chr4:78078356-78091213	162565	Homo sapiens cyclin G2 (CCNG2), mRNA.	LTR10G:LTR:ERV1	chr4:78253949-78254410	0	ERV1
chr9	20170151	20170472	MLLT3:NM_001286691	chr9:20341662-20621986	171191	Homo sapiens myeloid/lymphoid or mixed-lineage leukemia; translocated to, 3 (MLLT3), transcript variant 2, mRNA.	LTR10G:LTR:ERV1	chr9:20170211-20170732	0	ERV1
chr5	176988307	176988884	FAM193B:NR_024019	chr5:176946789-176981548	6760	Homo sapiens family with sequence similarity 193 member B (FAM193B), transcript variant 2, non-coding RNA.	LTR13:LTR:ERVK	chr5:176988137-176989134	0	ERVK
chr9	135127829	135128317	SETX:NM_015046	chr9:135136826-135230372	8510	Homo sapiens senataxin (SETX), mRNA.	LTR13:LTR:ERVK	chr9:135127470-135128478	0	ERVK
chr9	103889478	103890131	PLPPR1:NM_207299	chr9:103791030-104087417	0	Homo sapiens phospholipid phosphatase related 1 (PLPPR1), transcript variant 1, mRNA.	LTR14B:LTR:ERVK	chr9:103889557-103890140	0	ERVK
chr1	184259149	184259769	C1orf21:NM_030806	chr1:184356149-184598155	96381	Homo sapiens chromosome 1 open reading frame 21 (C1orf21), mRNA.	LTR18A:LTR:ERVL	chr1:184259387-184259752	0	ERVL
chr11	104520958	104521350	LOC102723895:NR_120585	chr11:104439216-104480030	40929	Homo sapiens uncharacterized LOC102723895 (LOC102723895), long non-coding RNA.	LTR18A:LTR:ERVL	chr11:104521072-104521405	0	ERVL
chr14	80602642	80603140	DIO2:NM_001242502	chr14:80663867-80677864	60728	Homo sapiens deiodinase, iodothyronine, type II (DIO2), transcript variant 4, mRNA.	LTR18A:LTR:ERVL	chr14:80602803-80603155	0	ERVL
chr4	41296392	41296971	UCHL1:NM_004181	chr4:41258897-41270446	25947	Homo sapiens ubiquitin C-terminal hydrolase L1 (UCHL1), mRNA.	LTR18A:LTR:ERVL	chr4:41296576-41296994	0	ERVL
chr4	108701738	108702206	SGMS2:NM_001136258	chr4:108745720-108836204	43515	Homo sapiens sphingomyelin synthase 2 (SGMS2), transcript variant 3, mRNA.	LTR18A:LTR:ERVL	chr4:108701780-108702092	0	ERVL
chr4	120611978	120612496	PDE5A:NM_001083	chr4:120415549-120549981	61998	Homo sapiens phosphodiesterase 5A (PDE5A), transcript variant 1, mRNA.	LTR18A:LTR:ERVL	chr4:120612153-120612472	0	ERVL
chr6	84577174	84577700	CYB5R4:NM_016230	chr6:84569369-84670146	0	Homo sapiens cytochrome b5 reductase 4 (CYB5R4), mRNA.	LTR18A:LTR:ERVL	chr6:84577402-84577715	0	ERVL
chr6	90907470	90908116	BACH2:NM_001170794	chr6:90636246-91006627	0	Homo sapiens BTB and CNC homology 1, basic leucine zipper transcription factor 2 (BACH2), transcript variant 2, mRNA.	LTR18A:LTR:ERVL	chr6:90907692-90908101	0	ERVL
chr1	45731811	45732467	LINC01144:NR_024270	chr1:45769581-45771291	37115	Homo sapiens long intergenic non-protein coding RNA 1144 (LINC01144), long non-coding RNA.	LTR18B:LTR:ERVL	chr1:45731754-45732258	0	ERVL
chr13	84973289	84974098	LINC00333:NR_046871	chr13:84714736-85180903	0	Homo sapiens long intergenic non-protein coding RNA 333 (LINC00333), long non-coding RNA.	LTR18B:LTR:ERVL	chr13:84973571-84974150	0	ERVL
chr8	69852601	69853311	LINC01592:NR_039986	chr8:69824037-70016425	0	Homo sapiens long intergenic non-protein coding RNA 1592 (LINC01592), long non-coding RNA.	LTR18B:LTR:ERVL	chr8:69852661-69853205	0	ERVL
chr13	90223770	90224396	LINC00353:NR_046991	chr13:90201047-90216667	7104	Homo sapiens long intergenic non-protein coding RNA 353 (LINC00353), long non-coding RNA.	LTR19A:LTR:ERV1	chr13:90223751-90224254	0	ERV1
chr17	47206575	47207118	B4GALNT2:NM_001159388	chr17:47209821-47247351	2704	Homo sapiens beta-1,4-N-acetyl-galactosaminyl transferase 2 (B4GALNT2), transcript variant 3, mRNA.	LTR19A:LTR:ERV1	chr17:47206885-47207325	0	ERV1
chr22	24254497	24254885	MIF-AS1:NR_038911	chr22:24235896-24241117	13381	Homo sapiens MIF antisense RNA 1 (MIF-AS1), long non-coding RNA.	LTR19A:LTR:ERV1	chr22:24254308-24254856	0	ERV1
chr19	6537886	6538212	TNFSF9:NM_003811	chr19:6531009-6535939	1948	Homo sapiens tumor necrosis factor superfamily member 9 (TNFSF9), mRNA.	LTR19B:LTR:ERV1	chr19:6538023-6538221	0	ERV1
chr4	65962221	65962737	LOC401134:NR_033976	chr4:65779998-65870218	92004	Homo sapiens uncharacterized LOC401134 (LOC401134), long non-coding RNA.	LTR19B:LTR:ERV1	chr4:65962007-65962569	0	ERV1
chr7	67128551	67128983	LINC01372:NR_108104	chr7:66800962-66805012	323540	Homo sapiens long intergenic non-protein coding RNA 1372 (LINC01372), long non-coding RNA.	LTR19B:LTR:ERV1	chr7:67128782-67129336	0	ERV1
chr9	136283061	136283835	ADAMTS13:NR_024514	chr9:136279458-136324525	0	Homo sapiens ADAM metallopeptidase with thrombospondin type 1 motif 13 (ADAMTS13), transcript variant 4, non-coding RNA.	LTR2:LTR:ERV1	chr9:136283583-136284040	0	ERV1
chr4	156348127	156348600	MAP9:NM_001039580	chr4:156263811-156298122	50006	Homo sapiens microtubule associated protein 9 (MAP9), mRNA.	LTR22B:LTR:ERVK	chr4:156348063-156348548	0	ERVK
chr14	49274308	49274907	RPS29:NM_001030001	chr14:50043389-50053134	768483	Homo sapiens ribosomal protein S29 (RPS29), transcript variant 2, mRNA.	LTR22C:LTR:ERVK	chr14:49274527-49275007	0	ERVK
chr19	58077680	58078297	ZNF416:NM_017879	chr19:58082933-58090243	4637	Homo sapiens zinc finger protein 416 (ZNF416), mRNA.	LTR25-int:LTR:ERV1	chr19:58076028-58078767	0	ERV1
chr4	65096279	65096987	TECRL:NM_001010874	chr4:65144176-65275178	47190	Homo sapiens trans-2,3-enoyl-CoA reductase-like (TECRL), mRNA.	LTR25-int:LTR:ERV1	chr4:65095249-65098062	0	ERV1
chr1	31100026	31100439	MATN1:NM_002379	chr1:31184123-31196432	83685	Homo sapiens matrilin 1, cartilage matrix protein (MATN1), mRNA.	LTR26:LTR:ERV1	chr1:31100166-31100749	0	ERV1
chr18	25161484	25161867	CDH2:NM_001308176	chr18:25530926-25616549	369060	Homo sapiens cadherin 2, type 1, N-cadherin (neuronal) (CDH2), transcript variant 2, mRNA.	LTR26:LTR:ERV1	chr18:25161168-25161767	0	ERV1
chr19	13791443	13791943	CCDC130:NM_030818	chr19:13858752-13874106	66810	Homo sapiens coiled-coil domain containing 130 (CCDC130), mRNA.	LTR26:LTR:ERV1	chr19:13791651-13791967	0	ERV1
chr8	28130080	28130749	PNOC:NM_006228	chr8:28174648-28200871	43900	Homo sapiens prepronociceptin (PNOC), transcript variant 1, mRNA.	LTR26:LTR:ERV1	chr8:28130237-28130830	0	ERV1
chr8	38550202	38550653	TACC1:NM_001146216	chr8:38585703-38710546	35051	Homo sapiens transforming, acidic coiled-coil containing protein 1 (TACC1), transcript variant 3, mRNA.	LTR26E:LTR:ERV1	chr8:38549942-38550502	0	ERV1
chr6	135196349	135197001	ALDH8A1:NM_022568	chr6:135238527-135271260	41527	Homo sapiens aldehyde dehydrogenase 8 family member A1 (ALDH8A1), transcript variant 1, mRNA.	LTR33:LTR:ERVL	chr6:135196788-135197178	0	ERVL
chr22	39999276	39999855	CACNA1I:NM_001003406	chr22:39966757-40085740	0	Homo sapiens calcium channel, voltage-dependent, T type, alpha 1I subunit (CACNA1I), transcript variant 2, mRNA.	LTR37B:LTR:ERV1	chr22:39999664-40000000	0	ERV1
chr1	16832806	16833282	CROCCP3:NR_023386	chr1:16793930-16819196	13611	Homo sapiens ciliary rootlet coiled-coil, rootletin pseudogene 3 (CROCCP3), non-coding RNA.	LTR4:LTR:ERV1	chr1:16832971-16833506	0	ERV1
chr1	17231804	17232510	CROCC:NM_014675	chr1:17248444-17299474	15935	Homo sapiens ciliary rootlet coiled-coil, rootletin (CROCC), mRNA.	LTR4:LTR:ERV1	chr1:17231825-17232352	0	ERV1
chr10	55155091	55155678	PCDH15:NM_001142771	chr10:55562532-56561051	406855	Homo sapiens protocadherin-related 15 (PCDH15), transcript variant K, mRNA.	LTR4:LTR:ERV1	chr10:55155253-55155812	0	ERV1
chr14	70909346	70909907	ADAM21:NM_003813	chr14:70918873-70926622	8967	Homo sapiens ADAM metallopeptidase domain 21 (ADAM21), mRNA.	LTR4:LTR:ERV1	chr14:70909605-70910194	0	ERV1
chr17	5712642	5713456	LOC339166:NR_040000	chr17:5675553-5834016	0	Homo sapiens uncharacterized LOC339166 (LOC339166), long non-coding RNA.	LTR4:LTR:ERV1	chr17:5712637-5713169	0	ERV1
chr2	132426207	132426700	LINC01087:NR_108087	chr2:132394597-132407188	19020	Homo sapiens long intergenic non-protein coding RNA 1087 (LINC01087), long non-coding RNA.	LTR4:LTR:ERV1	chr2:132426387-132426977	0	ERV1
chr3	49275677	49276119	CCDC36:NM_001135197	chr3:49236932-49295537	0	Homo sapiens coiled-coil domain containing 36 (CCDC36), transcript variant 2, mRNA.	LTR4:LTR:ERV1	chr3:49275791-49276463	0	ERV1
chr3	128573017	128573675	LOC653712:NR_034179	chr3:128580350-128590384	6676	Homo sapiens intraflagellar transport 122 homolog (Chlamydomonas) pseudogene (LOC653712), non-coding RNA.	LTR4:LTR:ERV1	chr3:128573366-128573841	0	ERV1
chr7	64450532	64450986	ERV3-1:NM_001007253	chr7:64450732-64467124	0	Homo sapiens endogenous retrovirus group 3, member 1 (ERV3-1), mRNA.	LTR4:LTR:ERV1	chr7:64450701-64451293	0	ERV1
chrX	81492737	81493176	SH3BGRL:NM_003022	chrX:80457302-80554046	938692	Homo sapiens SH3 domain binding glutamate-rich protein like (SH3BGRL), mRNA.	LTR4:LTR:ERV1	chrX:81492922-81493466	0	ERV1
chr1	18085516	18085983	ACTL8:NM_030812	chr1:18081807-18153558	0	Homo sapiens actin like 8 (ACTL8), mRNA.	LTR41:LTR:ERVL	chr1:18085650-18086109	0	ERVL
chr1	225101949	225102501	DNAH14:NM_001373	chr1:225117355-225586996	14855	Homo sapiens dynein, axonemal, heavy chain 14 (DNAH14), transcript variant 1, mRNA.	LTR49-int:LTR:ERV1	chr1:225101701-225104182	0	ERV1
chr12	43011356	43011939	LOC101927058:NR_110042	chr12:43009304-43040300	0	Homo sapiens uncharacterized LOC101927058 (LOC101927058), long non-coding RNA.	LTR49-int:LTR:ERV1	chr12:43008434-43012170	0	ERV1
chr18	34783648	34784380	KIAA1328:NM_020776	chr18:34409079-34805288	0	Homo sapiens KIAA1328 (KIAA1328), mRNA.	LTR49-int:LTR:ERV1	chr18:34780936-34783772	0	ERV1
chr3	155082879	155083482	LOC100507537:NR_037902	chr3:155008020-155011489	71391	Homo sapiens uncharacterized LOC100507537 (LOC100507537), long non-coding RNA.	LTR49-int:LTR:ERV1	chr3:155083284-155086013	0	ERV1
chr5	103129166	103129869	NUDT12:NM_001300741	chr5:102884555-102898502	230665	Homo sapiens nudix hydrolase 12 (NUDT12), transcript variant 2, mRNA.	LTR49-int:LTR:ERV1	chr5:103129678-103129821	0	ERV1
chr6	44728684	44729186	SUPT3H:NM_003599	chr6:44794466-45345788	65281	Homo sapiens SPT3 homolog, SAGA and STAGA complex component (SUPT3H), transcript variant 1, mRNA.	LTR49-int:LTR:ERV1	chr6:44728239-44730350	0	ERV1
chr8	107120954	107121462	ZFPM2-AS1:NR_125797	chr8:106792637-107072731	48224	Homo sapiens ZFPM2 antisense RNA 1 (ZFPM2-AS1), transcript variant 2, long non-coding RNA.	LTR49-int:LTR:ERV1	chr8:107118176-107122775	0	ERV1
chr18	74503445	74504242	LOC100131655:NR_040024	chr18:74506687-74534251	2446	Homo sapiens uncharacterized LOC100131655 (LOC100131655), long non-coding RNA.	LTR61:LTR:ERV1	chr18:74503298-74503865	0	ERV1
chr8	53718548	53718997	RB1CC1:NM_014781	chr8:53535017-53627026	91523	Homo sapiens RB1 inducible coiled-coil 1 (RB1CC1), transcript variant 1, mRNA.	LTR61:LTR:ERV1	chr8:53718674-53719183	0	ERV1
chr11	10066100	10066679	SBF2:NM_030962	chr11:9800213-10315754	0	Homo sapiens SET binding factor 2 (SBF2), mRNA.	LTR66:LTR:ERVL	chr11:10066502-10066713	0	ERVL
chr2	167498133	167498598	SCN7A:NM_002976	chr2:167260082-167343481	154653	Homo sapiens sodium channel, voltage gated, type VII alpha subunit (SCN7A), transcript variant 1, mRNA.	LTR7:LTR:ERV1	chr2:167497979-167498356	0	ERV1
chr1	17481567	17482352	PADI2:NM_007365	chr1:17393255-17445948	35620	Homo sapiens peptidyl arginine deiminase, type II (PADI2), mRNA.	LTR76:LTR:ERV1	chr1:17481864-17482550	0	ERV1
chr11	37415785	37416233	C11orf74:NM_138787	chr11:36616042-36680841	734945	Homo sapiens chromosome 11 open reading frame 74 (C11orf74), transcript variant 4, mRNA.	LTR76:LTR:ERV1	chr11:37415926-37416649	0	ERV1
chr11	58684036	58685044	GLYATL1:NM_001220494	chr11:58695101-58724547	10058	Homo sapiens glycine-N-acyltransferase like 1 (GLYATL1), transcript variant 2, mRNA.	LTR76:LTR:ERV1	chr11:58684755-58685464	0	ERV1
chr13	62448946	62449631	LINC00358:NR_046995	chr13:62577657-62603681	128027	Homo sapiens long intergenic non-protein coding RNA 358 (LINC00358), long non-coding RNA.	LTR76:LTR:ERV1	chr13:62449238-62449924	0	ERV1
chr14	103670858	103671525	LINC00605:NR_033938	chr14:103653557-103655365	15494	Homo sapiens long intergenic non-protein coding RNA 605 (LINC00605), long non-coding RNA.	LTR76:LTR:ERV1	chr14:103671191-103671914	0	ERV1
chr18	47951610	47952125	SKA1:NM_001039535	chr18:47901391-47920538	31073	Homo sapiens spindle and kinetochore associated complex subunit 1 (SKA1), transcript variant 1, mRNA.	LTR76:LTR:ERV1	chr18:47951531-47952004	0	ERV1
chr19	37855705	37856422	HKR1:NM_181786	chr19:37825579-37855357	349	Homo sapiens HKR1, GLI-Kruppel zinc finger family member (HKR1), mRNA.	LTR76:LTR:ERV1	chr19:37856030-37856732	0	ERV1
chr2	220525764	220526510	SLC4A3:NM_005070	chr2:220492291-220506702	19063	Homo sapiens solute carrier family 4 (anion exchanger), member 3 (SLC4A3), transcript variant 1, mRNA.	LTR76:LTR:ERV1	chr2:220525921-220526638	0	ERV1
chr2	240856913	240857898	MIR4786:NR_039949	chr2:240882431-240882511	24534	Homo sapiens microRNA 4786 (MIR4786), microRNA.	LTR76:LTR:ERV1	chr2:240856585-240857277	0	ERV1
chr21	39595785	39596413	KCNJ15:NM_001276437	chr21:39601836-39673746	5424	Homo sapiens potassium channel, inwardly rectifying subfamily J, member 15 (KCNJ15), transcript variant 6, mRNA.	LTR76:LTR:ERV1	chr21:39595964-39596364	0	ERV1
chr3	95494261	95494807	MTHFD2P1:NR_077228	chr3:95373266-95402037	92225	Homo sapiens methylenetetrahydrofolate dehydrogenase (NADP+ dependent) 2, methenyltetrahydrofolate cyclohydrolase pseudogene 1 (MTHFD2P1), non-coding RNA.	LTR76:LTR:ERV1	chr3:95494456-95494929	0	ERV1
chr11	115679085	115679550	LINC00900:NR_034148	chr11:115626050-115630918	48168	Homo sapiens long intergenic non-protein coding RNA 900 (LINC00900), long non-coding RNA.	LTR8:LTR:ERV1	chr11:115679199-115679881	0	ERV1
chr17	12735113	12735590	ARHGAP44:NM_014859	chr17:12692828-12894960	0	Homo sapiens Rho GTPase activating protein 44 (ARHGAP44), mRNA.	LTR8:LTR:ERV1	chr17:12735343-12736082	0	ERV1
chr2	200738907	200739406	FTCDNL1:NR_034096	chr2:200625258-200715896	23012	Homo sapiens formiminotransferase cyclodeaminase N-terminal like (FTCDNL1), long non-coding RNA.	LTR8:LTR:ERV1	chr2:200738719-200739191	0	ERV1
chr7	67069883	67070399	LINC01372:NR_108104	chr7:66800962-66805012	264872	Homo sapiens long intergenic non-protein coding RNA 1372 (LINC01372), long non-coding RNA.	LTR8:LTR:ERV1	chr7:67069535-67070249	0	ERV1
chr9	16996796	16997383	BNC2:NM_017637	chr9:16409500-16870786	126011	Homo sapiens basonuclin 2 (BNC2), mRNA.	LTR8:LTR:ERV1	chr9:16997152-16997589	0	ERV1
chr18	48274526	48275290	MAPK4:NM_001292039	chr18:48086483-48258196	16331	Homo sapiens mitogen-activated protein kinase 4 (MAPK4), transcript variant 2, mRNA.	LTR88b:LTR:Gypsy?	chr18:48274815-48274913	0	LTR
chr5	178459519	178460656	ZNF879:NM_001136116	chr5:178450775-178461388	0	Homo sapiens zinc finger protein 879 (ZNF879), mRNA.	LTR88b:LTR:Gypsy?	chr5:178458776-178459050	470	NONE
chr1	9155702	9156246	GPR157:NM_024980	chr1:9164475-9189229	8230	Homo sapiens G protein-coupled receptor 157 (GPR157), mRNA.	LTR8A:LTR:ERV1	chr1:9156088-9156548	0	ERV1
chr11	106037608	106038218	AASDHPPT:NM_015423	chr11:105948291-105969419	68190	Homo sapiens aminoadipate-semialdehyde dehydrogenase-phosphopantetheinyl transferase (AASDHPPT), mRNA.	LTR8A:LTR:ERV1	chr11:106037795-106038087	0	ERV1
chr15	60353872	60354462	FOXB1:NM_012182	chr15:60296420-60298142	55731	Homo sapiens forkhead box B1 (FOXB1), mRNA.	LTR8A:LTR:ERV1	chr15:60353493-60354240	0	ERV1
chr18	67894576	67895051	RTTN:NM_173630	chr18:67671042-67872962	21615	Homo sapiens rotatin (RTTN), mRNA.	LTR8A:LTR:ERV1	chr18:67894254-67894922	0	ERV1
chr19	42169820	42170441	CEACAM7:NM_001291485	chr19:42177234-42192206	6794	Homo sapiens carcinoembryonic antigen-related cell adhesion molecule 7 (CEACAM7), transcript variant 2, mRNA.	LTR8A:LTR:ERV1	chr19:42170164-42170558	0	ERV1
chr2	1352581	1353034	SNTG2:NM_018968	chr2:946553-1371384	0	Homo sapiens syntrophin, gamma 2 (SNTG2), mRNA.	LTR8A:LTR:ERV1	chr2:1352685-1353465	0	ERV1
chr3	142006836	142007489	XRN1:NM_001282857	chr3:142025448-142166904	17960	Homo sapiens 5'-3' exoribonuclease 1 (XRN1), transcript variant 3, mRNA.	LTR9:LTR:ERV1	chr3:142007440-142008066	0	ERV1
chr22	39299969	39300617	CBX6:NM_001303494	chr22:39257431-39268339	31631	Homo sapiens chromobox homolog 6 (CBX6), transcript variant 2, mRNA.	MER101-int:LTR:ERV1	chr22:39300591-39301280	0	ERV1
chr5	25754850	25755465	LOC340107:NR_037896	chr5:24835388-24840692	914159	Homo sapiens uncharacterized LOC340107 (LOC340107), long non-coding RNA.	MER101-int:LTR:ERV1	chr5:25755189-25755492	0	ERV1
chr7	149022365	149022695	LOC155060:NR_036573	chr7:148982371-148994403	27963	Homo sapiens AI894139 pseudogene (LOC155060), non-coding RNA.	MER101-int:LTR:ERV1	chr7:149021480-149022926	0	ERV1
chr9	139766846	139767442	EDF1:NM_003792	chr9:139756565-139760788	6059	Homo sapiens endothelial differentiation-related factor 1 (EDF1), transcript variant alpha, mRNA.	MER101-int:LTR:ERV1	chr9:139767361-139767533	0	ERV1
chr11	27157200	27157968	BBOX1-AS1:NR_125768	chr11:27068732-27240315	0	Homo sapiens BBOX1 antisense RNA 1 (BBOX1-AS1), transcript variant 3, long non-coding RNA.	MER11A:LTR:ERVK	chr11:27156953-27158003	0	ERVK
chr13	65847825	65848438	LINC01052:NR_132362	chr13:66440178-66452351	591741	Homo sapiens long intergenic non-protein coding RNA 1052 (LINC01052), long non-coding RNA.	MER11A:LTR:ERVK	chr13:65847582-65848667	0	ERVK
chr13	66345787	66346353	LINC01052:NR_132362	chr13:66440178-66452351	93826	Homo sapiens long intergenic non-protein coding RNA 1052 (LINC01052), long non-coding RNA.	MER11A:LTR:ERVK	chr13:66345537-66346544	0	ERVK
chr13	70234201	70234686	KLHL1:NM_001286725	chr13:70274724-70682625	40039	Homo sapiens kelch like family member 1 (KLHL1), transcript variant 2, mRNA.	MER11A:LTR:ERVK	chr13:70233995-70235015	0	ERVK
chr13	77149704	77150301	KCTD12:NM_138444	chr13:77454303-77460540	304003	Homo sapiens potassium channel tetramerization domain containing 12 (KCTD12), mRNA.	MER11A:LTR:ERVK	chr13:77149440-77150447	0	ERVK
chr17	26022200	26022677	LGALS9:NR_024043	chr17:25958173-25976586	45615	Homo sapiens lectin, galactoside-binding, soluble, 9 (LGALS9), transcript variant 3, non-coding RNA.	MER11A:LTR:ERVK	chr17:26021986-26022845	0	ERVK
chr2	40017446	40017979	THUMPD2:NR_028102	chr2:39963199-40006416	11031	Homo sapiens THUMP domain containing 2 (THUMPD2), transcript variant 2, non-coding RNA.	MER11A:LTR:ERVK	chr2:40017248-40018334	0	ERVK
chr2	183141371	183141905	PDE1A:NM_001003683	chr2:183032613-183387572	0	Homo sapiens phosphodiesterase 1A (PDE1A), transcript variant 2, mRNA.	MER11A:LTR:ERVK	chr2:183140994-183142125	0	ERVK
chr2	185271683	185272231	MIR548AE1:NR_039638	chr2:185243701-185243771	27913	Homo sapiens microRNA 548ae-1 (MIR548AE1), microRNA.	MER11A:LTR:ERVK	chr2:185271350-185272398	0	ERVK
chr2	238149358	238150011	COL6A3:NM_057166	chr2:238232654-238322850	82644	Homo sapiens collagen, type VI, alpha 3 (COL6A3), transcript variant 4, mRNA.	MER11A:LTR:ERVK	chr2:238149148-238150111	0	ERVK
chr21	19468569	19469163	CHODL:NM_001204175	chr21:19289656-19639687	0	Homo sapiens chondrolectin (CHODL), transcript variant 3, mRNA.	MER11A:LTR:ERVK	chr21:19468285-19469347	0	ERVK
chr3	103808764	103809288	MIR548A3:NR_030330	chr3:103903475-103946105	94188	Homo sapiens microRNA 548a-3 (MIR548A3), microRNA.	MER11A:LTR:ERVK	chr3:103808769-103809480	0	ERVK
chr5	83731608	83732103	EDIL3:NM_001278642	chr5:83236413-83680685	50924	Homo sapiens EGF-like repeats and discoidin I-like domains 3 (EDIL3), transcript variant 2, mRNA.	MER11A:LTR:ERVK	chr5:83731204-83732258	0	ERVK
chrX	10659722	10660309	MID1:NM_033290	chrX:10413349-10851809	0	Homo sapiens midline 1 (MID1), transcript variant 3, mRNA.	MER11A:LTR:ERVK	chrX:10659381-10660451	0	ERVK
chr1	86180145	86180663	ZNHIT6:NM_001170670	chr1:86115105-86174116	6030	Homo sapiens zinc finger, HIT-type containing 6 (ZNHIT6), transcript variant 2, mRNA.	MER11B:LTR:ERVK	chr1:86179911-86180905	0	ERVK
chr1	94298694	94299287	BCAR3:NM_001261408	chr1:94027342-94312706	0	Homo sapiens breast cancer anti-estrogen resistance 3 (BCAR3), transcript variant 1, mRNA.	MER11B:LTR:ERVK	chr1:94298584-94299659	0	ERVK
chr10	60015871	60016431	IPMK:NM_152230	chr10:59951277-60027694	0	Homo sapiens inositol polyphosphate multikinase (IPMK), mRNA.	MER11B:LTR:ERVK	chr10:60015519-60016586	0	ERVK
chr11	93952939	93953359	PANX1:NM_015368	chr11:93862093-93915137	37803	Homo sapiens pannexin 1 (PANX1), mRNA.	MER11B:LTR:ERVK	chr11:93952671-93953755	0	ERVK
chr11	128868930	128869435	ARHGAP32:NM_001142685	chr11:128834954-129062093	0	Homo sapiens Rho GTPase activating protein 32 (ARHGAP32), transcript variant 1, mRNA.	MER11B:LTR:ERVK	chr11:128868561-128869642	0	ERVK
chr13	65810875	65811475	LINC01052:NR_132362	chr13:66440178-66452351	628704	Homo sapiens long intergenic non-protein coding RNA 1052 (LINC01052), long non-coding RNA.	MER11B:LTR:ERVK	chr13:65810559-65811641	0	ERVK
chr13	66860758	66861439	PCDH9:NM_020403	chr13:66876965-67804468	15527	Homo sapiens protocadherin 9 (PCDH9), transcript variant 2, mRNA.	MER11B:LTR:ERVK	chr13:66860644-66861726	0	ERVK
chr13	81849716	81850284	LINC00564:NR_047494	chr13:81800000-81801118	48599	Homo sapiens long intergenic non-protein coding RNA 564 (LINC00564), long non-coding RNA.	MER11B:LTR:ERVK	chr13:81849402-81850380	0	ERVK
chr14	45750926	45751468	MIS18BP1:NM_018353	chr14:45672392-45722605	28322	Homo sapiens MIS18 binding protein 1 (MIS18BP1), mRNA.	MER11B:LTR:ERVK	chr14:45750661-45751645	0	ERVK
chr15	87008659	87009209	AGBL1:NM_152336	chr15:86685241-87572283	0	Homo sapiens ATP/GTP binding protein-like 1 (AGBL1), mRNA.	MER11B:LTR:ERVK	chr15:87008290-87009376	0	ERVK
chr16	53418403	53419008	LOC102723373:NR_119378	chr16:53407404-53418171	233	Homo sapiens uncharacterized LOC102723373 (LOC102723373), long non-coding RNA.	MER11B:LTR:ERVK	chr16:53418077-53419148	0	ERVK
chr17	78129268	78129824	EIF4A3:NM_014740	chr17:78109012-78120982	8287	Homo sapiens eukaryotic translation initiation factor 4A3 (EIF4A3), mRNA.	MER11B:LTR:ERVK	chr17:78128919-78130001	0	ERVK
chr2	139183629	139184169	SPOPL:NM_001001664	chr2:139259349-139330805	75181	Homo sapiens speckle type POZ protein like (SPOPL), mRNA.	MER11B:LTR:ERVK	chr2:139183250-139184341	0	ERVK
chr20	24395986	24396589	SYNDIG1:NM_024893	chr20:24449834-24647253	53246	Homo sapiens synapse differentiation inducing 1 (SYNDIG1), mRNA.	MER11B:LTR:ERVK	chr20:24395672-24396756	0	ERVK
chr3	79101173	79101641	ROBO1:NM_002941	chr3:78646387-79817059	0	Homo sapiens roundabout guidance receptor 1 (ROBO1), transcript variant 1, mRNA.	MER11B:LTR:ERVK	chr3:79100812-79101890	0	ERVK
chr3	163596199	163596703	MIR1263:NR_031665	chr3:163889258-163889344	292556	Homo sapiens microRNA 1263 (MIR1263), microRNA.	MER11B:LTR:ERVK	chr3:163595926-163597002	0	ERVK
chr4	121869551	121870077	PRDM5:NM_001300824	chr4:121613067-121844021	25531	Homo sapiens PR domain containing 5 (PRDM5), transcript variant 3, mRNA.	MER11B:LTR:ERVK	chr4:121869306-121870289	0	ERVK
chr4	128328596	128329155	INTU:NM_015693	chr4:128554086-128637934	224932	Homo sapiens inturned planar cell polarity protein (INTU), mRNA.	MER11B:LTR:ERVK	chr4:128328290-128329293	0	ERVK
chr4	166887949	166888357	TLL1:NM_012464	chr4:166794409-167025609	0	Homo sapiens tolloid like 1 (TLL1), transcript variant 1, mRNA.	MER11B:LTR:ERVK	chr4:166887665-166888716	0	ERVK
chr6	77205489	77206062	IMPG1:NM_001563	chr6:76630830-76782395	423095	Homo sapiens interphotoreceptor matrix proteoglycan 1 (IMPG1), transcript variant 1, mRNA.	MER11B:LTR:ERVK	chr6:77205335-77206415	0	ERVK
chr6	102644902	102645482	GRIK2:NM_175768	chr6:101846860-102517958	126945	Homo sapiens glutamate receptor, ionotropic, kainate 2 (GRIK2), transcript variant 2, mRNA.	MER11B:LTR:ERVK	chr6:102644779-102645864	0	ERVK
chr6	111622090	111622612	REV3L:NM_001286431	chr6:111620233-111804918	0	Homo sapiens REV3 like, DNA directed polymerase zeta catalytic subunit (REV3L), transcript variant 2, mRNA.	MER11B:LTR:ERVK	chr6:111621771-111622708	0	ERVK
chr6	112649997	112650545	RFPL4B:NM_001013734	chr6:112668531-112672498	17987	Homo sapiens ret finger protein-like 4B (RFPL4B), mRNA.	MER11B:LTR:ERVK	chr6:112649756-112650836	0	ERVK
chr6	114885492	114886024	LOC101927768:NR_125845	chr6:114290864-114661893	223600	Homo sapiens uncharacterized LOC101927768 (LOC101927768), long non-coding RNA.	MER11B:LTR:ERVK	chr6:114885096-114886172	0	ERVK
chr6	130965859	130966315	SMLR1:NM_001195597	chr6:131148544-131158276	182230	Homo sapiens small leucine-rich protein 1 (SMLR1), mRNA.	MER11B:LTR:ERVK	chr6:130965630-130966680	0	ERVK
chr6	146564781	146565164	GRM1:NM_001278064	chr6:146350333-146758734	0	Homo sapiens glutamate receptor, metabotropic 1 (GRM1), transcript variant 3, mRNA.	MER11B:LTR:ERVK	chr6:146564681-146565575	0	ERVK
chr8	58510125	58510616	LOC101929488:NR_125818	chr8:58256345-58277415	232711	Homo sapiens uncharacterized LOC101929488 (LOC101929488), long non-coding RNA.	MER11B:LTR:ERVK	chr8:58509760-58510842	0	ERVK
chr8	94920268	94920750	MIR378D2:NR_039602	chr8:94928249-94928347	7500	Homo sapiens microRNA 378d-2 (MIR378D2), microRNA.	MER11B:LTR:ERVK	chr8:94920048-94921128	0	ERVK
chr8	107089386	107089849	ZFPM2-AS1:NR_125797	chr8:106792637-107072731	16656	Homo sapiens ZFPM2 antisense RNA 1 (ZFPM2-AS1), transcript variant 2, long non-coding RNA.	MER11B:LTR:ERVK	chr8:107089036-107089853	0	ERVK
chrX	27978540	27978965	DCAF8L1:NM_001017930	chrX:27996109-27999566	17145	Homo sapiens DDB1 and CUL4 associated factor 8-like 1 (DCAF8L1), mRNA.	MER11B:LTR:ERVK	chrX:27978135-27979218	0	ERVK
chr13	67334750	67335276	PCDH9:NM_020403	chr13:66876965-67804468	0	Homo sapiens protocadherin 9 (PCDH9), transcript variant 2, mRNA.	MER11C:LTR:ERVK	chr13:67334497-67335489	0	ERVK
chr17	36217888	36218471	YWHAEP7:NR_024178	chr17:36202572-36244363	0	Homo sapiens tyrosine 3-monooxygenase/tryptophan 5-monooxygenase activation protein, epsilon pseudogene 7 (YWHAEP7), non-coding RNA.	MER11C:LTR:ERVK	chr17:36217614-36218691	0	ERVK
chr2	100978723	100979171	CHST10:NM_004854	chr2:101008321-101034130	29151	Homo sapiens carbohydrate sulfotransferase 10 (CHST10), mRNA.	MER11C:LTR:ERVK	chr2:100978449-100979409	0	ERVK
chr5	92131170	92131799	NR2F1-AS1:NR_021491	chr5:92745061-92917026	613263	Homo sapiens NR2F1 antisense RNA 1 (NR2F1-AS1), transcript variant 2, long non-coding RNA.	MER11C:LTR:ERVK	chr5:92131046-92132109	0	ERVK
chr6	52064738	52065289	IL17A:NM_002190	chr6:52051184-52055436	9303	Homo sapiens interleukin 17A (IL17A), mRNA.	MER11C:LTR:ERVK	chr6:52064584-52065576	0	ERVK
chrX	127000792	127001280	ACTRT1:NM_138289	chrX:127184940-127186382	183661	Homo sapiens actin-related protein T1 (ACTRT1), mRNA.	MER11C:LTR:ERVK	chrX:127000630-127001510	0	ERVK
chr4	1486973	1487487	NKX1-1:NM_001290079	chr4:1396719-1400230	86744	Homo sapiens NK1 homeobox 1 (NKX1-1), mRNA.	MER2:DNA:TcMar-Tigger	chr4:1487431-1487760	0	DNA Transposon
chr1	235838503	235838995	LYST:NM_001301365	chr1:235824330-236047008	0	Homo sapiens lysosomal trafficking regulator (LYST), transcript variant 3, mRNA.	MER21C:LTR:ERVL	chr1:235838911-235839129	0	ERVL
chr7	157677031	157677741	PTPRN2:NM_130842	chr7:157331745-158380494	0	Homo sapiens protein tyrosine phosphatase, receptor type, N polypeptide 2 (PTPRN2), transcript variant 2, mRNA.	MER34C_:LTR:ERV1	chr7:157677571-157677797	0	ERV1
chr1	23319641	23320232	C1orf234:NM_001242521	chr1:23337326-23342343	17095	Homo sapiens chromosome 1 open reading frame 234 (C1orf234), mRNA.	MER4-int:LTR:ERV1	chr1:23320223-23320964	0	ERV1
chr1	44640335	44640709	DMAP1:NM_019100	chr1:44679124-44686351	38416	Homo sapiens DNA methyltransferase 1 associated protein 1 (DMAP1), transcript variant 1, mRNA.	MER4-int:LTR:ERV1	chr1:44640321-44640793	0	ERV1
chr14	68176765	68177290	RDH12:NM_152443	chr14:68168602-68201168	0	Homo sapiens retinol dehydrogenase 12 (all-trans/9-cis/11-cis) (RDH12), mRNA.	MER4-int:LTR:ERV1	chr14:68177010-68178644	0	ERV1
chr16	75776245	75776987	TERF2IP:NM_018975	chr16:75681634-75691341	84905	Homo sapiens telomeric repeat binding factor 2, interacting protein (TERF2IP), mRNA.	MER4-int:LTR:ERV1	chr16:75776219-75777066	0	ERV1
chr17	55006711	55007319	COIL:NM_004645	chr17:55015560-55038411	8242	Homo sapiens coilin (COIL), mRNA.	MER4-int:LTR:ERV1	chr17:55006638-55009210	0	ERV1
chr3	16717266	16717787	DAZL:NM_001351	chr3:16628300-16647006	70261	Homo sapiens deleted in azoospermia-like (DAZL), transcript variant 2, mRNA.	MER4-int:LTR:ERV1	chr3:16716130-16718119	0	ERV1
chr4	32827649	32828093	LOC102723828:NR_125936	chr4:31999000-32157028	670622	Homo sapiens uncharacterized LOC102723828 (LOC102723828), long non-coding RNA.	MER4-int:LTR:ERV1	chr4:32825362-32829133	0	ERV1
chr4	108809265	108809782	LOC101929595:NR_125929	chr4:108784634-108853275	0	Homo sapiens uncharacterized LOC101929595 (LOC101929595), long non-coding RNA.	MER4-int:LTR:ERV1	chr4:108807662-108811549	0	ERV1
chr6	17565557	17566044	CAP2:NM_006366	chr6:17393735-17558023	7535	Homo sapiens CAP, adenylate cyclase-associated protein, 2 (yeast) (CAP2), mRNA.	MER4-int:LTR:ERV1	chr6:17565850-17566197	0	ERV1
chr2	84694419	84695039	SUCLG1:NM_003849	chr2:84650646-84686586	7834	Homo sapiens succinate-CoA ligase, alpha subunit (SUCLG1), mRNA.	MER41-int:LTR:ERV1	chr2:84694137-84695507	0	ERV1
chrX	81811985	81812499	POU3F4:NM_000307	chrX:82763268-82764775	950770	Homo sapiens POU class 3 homeobox 4 (POU3F4), mRNA.	MER41-int:LTR:ERV1	chrX:81811976-81812576	0	ERV1
chr3	58677564	58678139	FAM3D:NM_138805	chr3:58619669-58652561	25004	Homo sapiens family with sequence similarity 3 member D (FAM3D), mRNA.	MER4B-int:LTR:ERV1	chr3:58677649-58678421	0	ERV1
chr3	158335617	158336195	MLF1:NM_022443	chr3:158288952-158324249	11369	Homo sapiens myeloid leukemia factor 1 (MLF1), transcript variant 1, mRNA.	MER4B-int:LTR:ERV1	chr3:158335819-158336489	0	ERV1
chr3	171572378	171572808	TMEM212:NM_001164436	chr3:171561138-171577108	0	Homo sapiens transmembrane protein 212 (TMEM212), mRNA.	MER4B-int:LTR:ERV1	chr3:171572630-171573119	0	ERV1
chr6	137509813	137510377	IFNGR1:NM_000416	chr6:137518620-137540567	8244	Homo sapiens interferon gamma receptor 1 (IFNGR1), mRNA.	MER4B-int:LTR:ERV1	chr6:137510064-137510858	0	ERV1
chr2	175375134	175375801	GPR155:NM_001267050	chr2:175296299-175351816	23319	Homo sapiens G protein-coupled receptor 155 (GPR155), transcript variant 2, mRNA.	MER4D0:LTR:ERV1	chr2:175375610-175375749	0	ERV1
chr14	24093954	24094578	DHRS2:NM_182908	chr14:24105572-24114848	10995	Homo sapiens dehydrogenase/reductase (SDR family) member 2 (DHRS2), transcript variant 1, mRNA.	MER50-int:LTR:ERV1	chr14:24093036-24096261	0	ERV1
chr14	78100271	78100965	SPTLC2:NM_004863	chr14:77972339-78083110	17162	Homo sapiens serine palmitoyltransferase, long chain base subunit 2 (SPTLC2), mRNA.	MER50-int:LTR:ERV1	chr14:78100646-78101058	0	ERV1
chr2	88982946	88983544	RPIA:NM_144563	chr2:88991175-89050452	7632	Homo sapiens ribose 5-phosphate isomerase A (RPIA), mRNA.	MER50-int:LTR:ERV1	chr2:88981946-88983597	0	ERV1
chr4	109646370	109647066	ETNPPL:NR_027474	chr4:109663201-109684235	16136	Homo sapiens ethanolamine-phosphate phospho-lyase (ETNPPL), transcript variant 4, non-coding RNA.	MER50-int:LTR:ERV1	chr4:109646470-109647159	0	ERV1
chr4	166394054	166394483	CPE:NM_001873	chr4:166300096-166419482	0	Homo sapiens carboxypeptidase E (CPE), mRNA.	MER50-int:LTR:ERV1	chr4:166393706-166395450	0	ERV1
chr8	114533581	114534148	CSMD3:NM_198123	chr8:113235158-114449242	84340	Homo sapiens CUB and Sushi multiple domains 3 (CSMD3), transcript variant a, mRNA.	MER50-int:LTR:ERV1	chr8:114532694-114534959	0	ERV1
chr9	95746154	95746782	FGD3:NM_001286993	chr9:95726242-95798518	0	Homo sapiens FYVE, RhoGEF and PH domain containing 3 (FGD3), transcript variant 3, mRNA.	MER50-int:LTR:ERV1	chr9:95745919-95747697	0	ERV1
chr15	101128831	101129428	LINS1:NM_001040616	chr15:101109427-101142445	0	Homo sapiens lines homolog 1 (LINS1), mRNA.	MER51-int:LTR:ERV1	chr15:101127387-101129473	0	ERV1
chr3	82425917	82426532	GBE1:NM_000158	chr3:81538849-81810950	614968	Homo sapiens glucan (1,4-alpha-), branching enzyme 1 (GBE1), mRNA.	MER51-int:LTR:ERV1	chr3:82426240-82427217	0	ERV1
chr3	133510971	133511392	SRPRB:NM_021203	chr3:133502876-133540336	0	Homo sapiens SRP receptor beta subunit (SRPRB), mRNA.	MER51-int:LTR:ERV1	chr3:133507582-133514414	0	ERV1
chr4	115479449	115480080	UGT8:NM_001128174	chr4:115519610-115598202	39531	Homo sapiens UDP glycosyltransferase 8 (UGT8), transcript variant 1, mRNA.	MER51-int:LTR:ERV1	chr4:115477977-115482331	0	ERV1
chr8	92515143	92515606	SLC26A7:NM_001282356	chr8:92221721-92410382	104762	Homo sapiens solute carrier family 26 (anion exchanger), member 7 (SLC26A7), transcript variant 3, mRNA.	MER51-int:LTR:ERV1	chr8:92515026-92517040	0	ERV1
chrX	55736111	55736554	RRAGB:NM_006064	chrX:55744109-55785207	7556	Homo sapiens Ras-related GTP binding B (RRAGB), transcript variant RAGBs, mRNA.	MER51-int:LTR:ERV1	chrX:55735634-55738276	0	ERV1
chr13	86509787	86510716	SLITRK6:NM_032229	chr13:86366921-86373483	136305	Homo sapiens SLIT and NTRK like family member 6 (SLITRK6), mRNA.	MER52-int:LTR:ERV1	chr13:86510256-86514037	0	ERV1
chr3	147599576	147600299	LOC440982:NR_121655	chr3:147139113-147227697	371880	Homo sapiens uncharacterized LOC440982 (LOC440982), long non-coding RNA.	MER52-int:LTR:ERV1	chr3:147599050-147600923	0	ERV1
chr2	165931356	165931881	SCN3A:NM_001081677	chr2:165944029-166060577	12149	Homo sapiens sodium channel, voltage gated, type III alpha subunit (SCN3A), transcript variant 3, mRNA.	MER52A:LTR:ERV1	chr2:165930757-165932310	0	ERV1
chr9	132275552	132277393	LINC00963:NR_038955	chr9:132250938-132275965	0	Homo sapiens long intergenic non-protein coding RNA 963 (LINC00963), long non-coding RNA.	MER52A:LTR:ERV1	chr9:132276090-132277594	0	ERV1
chr1	77640902	77641421	PIGK:NM_005482	chr1:77554666-77685132	0	Homo sapiens phosphatidylinositol glycan anchor biosynthesis class K (PIGK), mRNA.	MER57-int:LTR:ERV1	chr1:77640002-77642911	0	ERV1
chr1	184782679	184783098	FAM129A:NM_052966	chr1:184760158-184943718	0	Homo sapiens family with sequence similarity 129 member A (FAM129A), mRNA.	MER57-int:LTR:ERV1	chr1:184782052-184783841	0	ERV1
chr11	59170979	59171498	OR5A2:NM_001001954	chr11:59189451-59190426	17954	Homo sapiens olfactory receptor, family 5, subfamily A, member 2 (OR5A2), mRNA.	MER57-int:LTR:ERV1	chr11:59169044-59172643	0	ERV1
chr12	58055029	58055540	B4GALNT1:NM_001276469	chr12:58023113-58027022	28008	Homo sapiens beta-1,4-N-acetyl-galactosaminyl transferase 1 (B4GALNT1), transcript variant 3, mRNA.	MER57-int:LTR:ERV1	chr12:58054429-58056192	0	ERV1
chr17	52532534	52533155	TOM1L1:NM_005486	chr17:52978051-53039328	444897	Homo sapiens target of myb1 like 1 membrane trafficking protein (TOM1L1), mRNA.	MER57-int:LTR:ERV1	chr17:52532158-52534160	0	ERV1
chr19	54158202	54158870	MIR512-2:NR_030181	chr19:54169926-54170024	11057	Homo sapiens microRNA 512-2 (MIR512-2), microRNA.	MER57-int:LTR:ERV1	chr19:54158402-54158888	0	ERV1
chr2	195247975	195248661	LOC101927406:NR_110222	chr2:195208992-195284355	0	Homo sapiens uncharacterized LOC101927406 (LOC101927406), long non-coding RNA.	MER57-int:LTR:ERV1	chr2:195244595-195248942	0	ERV1
chr4	3055850	3056304	HTT-AS:NR_045414	chr4:3064972-3076241	8669	Homo sapiens HTT antisense RNA (head to head) (HTT-AS), antisense RNA.	MER57-int:LTR:ERV1	chr4:3056101-3056431	0	ERV1
chr5	32339311	32339701	ZFR:NM_016107	chr5:32354455-32444844	14755	Homo sapiens zinc finger RNA binding protein (ZFR), mRNA.	MER57-int:LTR:ERV1	chr5:32339231-32340184	0	ERV1
chr5	53643041	53643555	LINC01033:NR_126379	chr5:53616773-53710955	0	Homo sapiens long intergenic non-protein coding RNA 1033 (LINC01033), long non-coding RNA.	MER57-int:LTR:ERV1	chr5:53642613-53643725	0	ERV1
chr8	117081360	117082031	LINC00536:NR_046215	chr8:116962735-117337297	0	Homo sapiens long intergenic non-protein coding RNA 536 (LINC00536), long non-coding RNA.	MER57-int:LTR:ERV1	chr8:117081993-117084253	0	ERV1
chr1	175879985	175880630	LOC101928751:NR_125964	chr1:175846478-175849600	30386	Homo sapiens uncharacterized LOC101928751 (LOC101928751), long non-coding RNA.	MER57A-int:LTR:ERV1	chr1:175880447-175880860	0	ERV1
chr11	122285066	122285665	MIR100HG:NR_024430	chr11:121959810-122073770	211297	Homo sapiens mir-100-let-7a-2 cluster host gene (MIR100HG), long non-coding RNA.	MER57A-int:LTR:ERV1	chr11:122284918-122286293	0	ERV1
chr14	52928305	52928791	TXNDC16:NM_001160047	chr14:52897307-53019301	0	Homo sapiens thioredoxin domain containing 16 (TXNDC16), transcript variant 2, mRNA.	MER57A-int:LTR:ERV1	chr14:52928581-52928918	0	ERV1
chr15	90527584	90528286	ZNF710:NM_198526	chr15:90544722-90625432	16437	Homo sapiens zinc finger protein 710 (ZNF710), mRNA.	MER57A-int:LTR:ERV1	chr15:90527950-90528409	0	ERV1
chr21	40258915	40259573	LOC400867:NR_120405	chr21:40249214-40310353	0	Homo sapiens uncharacterized LOC400867 (LOC400867), long non-coding RNA.	MER57A-int:LTR:ERV1	chr21:40259313-40259655	0	ERV1
chr9	110617306	110617854	KLF4:NM_001314052	chr9:110247137-110252001	365306	Homo sapiens Kruppel-like factor 4 (gut) (KLF4), transcript variant 1, mRNA.	MER57A-int:LTR:ERV1	chr9:110617569-110618018	0	ERV1
chr8	53459178	53459569	FAM150A:NM_207413	chr8:53446596-53478021	0	Homo sapiens family with sequence similarity 150 member A (FAM150A), mRNA.	MER58D:DNA:hAT-Charlie	chr8:53459461-53459513	0	DNA Transposon
chr16	3458345	3459202	ZNF174:NM_003450	chr16:3451189-3459364	0	Homo sapiens zinc finger protein 174 (ZNF174), transcript variant 1, mRNA.	MER5A:DNA:hAT-Charlie	chr16:3458055-3458239	107	NONE
chr5	115881232	115882169	SEMA6A:NM_020796	chr5:115779250-115910622	0	Homo sapiens sema domain, transmembrane domain (TM), and cytoplasmic domain, (semaphorin) 6A (SEMA6A), transcript variant 2, mRNA.	MER5A1:DNA:hAT-Charlie	chr5:115882166-115882324	0	DNA Transposon
chr19	37129545	37130402	ZNF461:NM_153257	chr19:37128282-37157755	0	Homo sapiens zinc finger protein 461 (ZNF461), transcript variant 1, mRNA.	MER5B:DNA:hAT-Charlie	chr19:37131135-37131251	734	NONE
chr21	32528992	32529364	TIAM1:NM_003253	chr21:32490735-32931290	0	Homo sapiens T-cell lymphoma invasion and metastasis 1 (TIAM1), mRNA.	MER6:DNA:TcMar-Tigger	chr21:32529317-32530160	0	DNA Transposon
chr4	13641569	13642361	MIR5091:NR_049814	chr4:13629488-13629581	11989	Homo sapiens microRNA 5091 (MIR5091), microRNA.	MER63B:DNA:hAT-Blackjack	chr4:13642275-13642286	0	DNA Transposon
chr18	74460233	74461265	LOC100131655:NR_040024	chr18:74506687-74534251	45423	Homo sapiens uncharacterized LOC100131655 (LOC100131655), long non-coding RNA.	MER65-int:LTR:ERV1	chr18:74460937-74461875	0	ERV1
chr8	74832061	74832681	TCEB1:NM_001204864	chr8:74857372-74884522	24692	Homo sapiens transcription elongation factor B (SIII), polypeptide 1 (15kDa, elongin C) (TCEB1), transcript variant 9, mRNA.	MER65-int:LTR:ERV1	chr8:74832269-74833428	0	ERV1
chr2	174376613	174377109	CDCA7:NM_145810	chr2:174219560-174233718	142896	Homo sapiens cell division cycle associated 7 (CDCA7), transcript variant 2, mRNA.	MER65C:LTR:ERV1	chr2:174376730-174377156	0	ERV1
chr8	15440054	15440463	TUSC3:NM_178234	chr8:15397595-15624158	0	Homo sapiens tumor suppressor candidate 3 (TUSC3), transcript variant 2, mRNA.	MER65C:LTR:ERV1	chr8:15440084-15440525	0	ERV1
chr12	7320656	7321424	CLSTN3:NM_014718	chr12:7282966-7311530	9127	Homo sapiens calsyntenin 3 (CLSTN3), mRNA.	MER66-int:LTR:ERV1	chr12:7321084-7322544	0	ERV1
chr7	137044752	137045275	PTN:NM_002825	chr7:136912091-137028546	16207	Homo sapiens pleiotrophin (PTN), mRNA.	MER66-int:LTR:ERV1	chr7:137044465-137045343	0	ERV1
chr6	130595219	130595735	SAMD3:NM_001258275	chr6:130465446-130686570	0	Homo sapiens sterile alpha motif domain containing 3 (SAMD3), transcript variant 3, mRNA.	MER70B:LTR:ERVL	chr6:130595417-130595723	0	ERVL
chr19	44980701	44981748	ZNF180:NM_001291633	chr19:44978644-45004575	0	Homo sapiens zinc finger protein 180 (ZNF180), transcript variant 8, mRNA.	MER70C:LTR:ERVL	chr19:44978900-44978991	1711	NONE
chr10	109907107	109907474	LINC01435:NR_125760	chr10:109631334-109829051	78057	Homo sapiens long intergenic non-protein coding RNA 1435 (LINC01435), long non-coding RNA.	MER82:DNA:TcMar-Tigger	chr10:109907334-109907469	0	DNA Transposon
chr19	35249855	35251199	ZNF599:NM_001007248	chr19:35248978-35264134	0	Homo sapiens zinc finger protein 599 (ZNF599), mRNA.	MER82:DNA:TcMar-Tigger	chr19:35249035-35249223	633	NONE
chr11	106015948	106016700	AASDHPPT:NM_015423	chr11:105948291-105969419	46530	Homo sapiens aminoadipate-semialdehyde dehydrogenase-phosphopantetheinyl transferase (AASDHPPT), mRNA.	MER83B-int:LTR:ERV1	chr11:106016273-106017321	0	ERV1
chr14	52638628	52639227	PTGDR:NM_001281469	chr14:52734430-52743442	95204	Homo sapiens prostaglandin D2 receptor (DP) (PTGDR), transcript variant 2, mRNA.	MER9a3:LTR:ERVK	chr14:52638839-52639295	0	ERVK
chr1	2787608	2788376	TTC34:NM_001242672	chr1:2572806-2706230	81379	Homo sapiens tetratricopeptide repeat domain 34 (TTC34), mRNA.	MIR:SINE:MIR	chr1:2787690-2787793	0	SINE
chr10	77047443	77048095	ZNF503:NR_120651	chr10:77039483-77161652	0	Homo sapiens zinc finger protein 503 (ZNF503), transcript variant 2, non-coding RNA.	MIR:SINE:MIR	chr10:77046242-77046456	988	NONE
chr11	44486306	44486812	CD82:NM_001024844	chr11:44587140-44641315	100329	Homo sapiens CD82 molecule (CD82), transcript variant 2, mRNA.	MIR:SINE:MIR	chr11:44486799-44486889	0	SINE
chr12	14412621	14413157	ATF7IP:NM_001286515	chr12:14518565-14635024	105409	Homo sapiens activating transcription factor 7 interacting protein (ATF7IP), transcript variant 4, mRNA.	MIR:SINE:MIR	chr12:14412483-14412716	0	SINE
chr12	89746165	89746883	DUSP6:NM_001946	chr12:89741601-89746636	0	Homo sapiens dual specificity phosphatase 6 (DUSP6), transcript variant 1, mRNA.	MIR:SINE:MIR	chr12:89748779-89748944	1897	NONE
chr14	88662032	88662384	KCNK10:NM_021161	chr14:88646451-88793256	0	Homo sapiens potassium channel, two pore domain subfamily K, member 10 (KCNK10), transcript variant 1, mRNA.	MIR:SINE:MIR	chr14:88661513-88661743	290	NONE
chr16	85603025	85603808	GSE1:NM_001134473	chr16:85645028-85709812	41221	Homo sapiens Gse1 coiled-coil protein (GSE1), transcript variant 2, mRNA.	MIR:SINE:MIR	chr16:85602948-85603192	0	SINE
chr19	37618666	37620076	ZNF420:NM_144689	chr19:37569381-37620651	0	Homo sapiens zinc finger protein 420 (ZNF420), mRNA.	MIR:SINE:MIR	chr19:37620225-37620422	150	NONE
chr19	58489671	58490700	ZNF606:NM_025027	chr19:58488440-58514714	0	Homo sapiens zinc finger protein 606 (ZNF606), mRNA.	MIR:SINE:MIR	chr19:58488530-58488736	936	NONE
chr6	170256549	170258292	LINC00574:NR_026780	chr6:170190168-170202969	53581	Homo sapiens long intergenic non-protein coding RNA 574 (LINC00574), long non-coding RNA.	MIR:SINE:MIR	chr6:170258080-170258149	0	SINE
chr10	33655060	33655628	NRP1:NR_045259	chr10:33466418-33623833	31228	Homo sapiens neuropilin 1 (NRP1), transcript variant 6, non-coding RNA.	MIR3:SINE:MIR	chr10:33655557-33655744	0	SINE
chr16	68597373	68598754	ZFP90:NR_130978	chr16:68573115-68601039	0	Homo sapiens ZFP90 zinc finger protein (ZFP90), transcript variant 9, non-coding RNA.	MIR3:SINE:MIR	chr16:68599066-68599188	313	NONE
chr9	114304573	114305352	ZNF483:NM_001007169	chr9:114287438-114340124	0	Homo sapiens zinc finger protein 483 (ZNF483), transcript variant 2, mRNA.	MIR3:SINE:MIR	chr9:114305754-114305899	403	NONE
chr9	129349691	129350229	LMX1B:NM_002316	chr9:129376721-129463311	26493	Homo sapiens LIM homeobox transcription factor 1, beta (LMX1B), transcript variant 1, mRNA.	MIR3:SINE:MIR	chr9:129349873-129350042	0	SINE
chr1	23688563	23689361	ZNF436:NM_001077195	chr1:23685940-23696357	0	Homo sapiens zinc finger protein 436 (ZNF436), transcript variant 1, mRNA.	MIRb:SINE:MIR	chr1:23689758-23689786	398	NONE
chr13	30497844	30498740	LINC00572:NR_047501	chr13:30492783-30500788	0	Homo sapiens long intergenic non-protein coding RNA 572 (LINC00572), long non-coding RNA.	MIRb:SINE:MIR	chr13:30497776-30497917	0	SINE
chr20	45696424	45696859	EYA2:NM_172110	chr20:45523262-45817492	0	Homo sapiens EYA transcriptional coactivator and phosphatase 2 (EYA2), transcript variant 5, mRNA.	MIRb:SINE:MIR	chr20:45696697-45696881	0	SINE
chr22	37174036	37174451	IFT27:NM_001177701	chr22:37154245-37172177	1860	Homo sapiens intraflagellar transport 27 (IFT27), transcript variant 1, mRNA.	MIRb:SINE:MIR	chr22:37174277-37174309	0	SINE
chr1	241100244	241100935	RGS7:NM_001282773	chr1:240938813-241520530	0	Homo sapiens regulator of G-protein signaling 7 (RGS7), transcript variant 2, mRNA.	MIRc:SINE:MIR	chr1:241100928-241101010	0	SINE
chr11	28547742	28548286	MIR8068:NR_107035	chr11:28499027-28499095	48648	Homo sapiens microRNA 8068 (MIR8068), microRNA.	MLT1B:LTR:ERVL-MaLR	chr11:28548155-28548348	0	ERVL
chr19	9523883	9525124	ZNF266:NM_001271314	chr19:9523101-9546254	0	Homo sapiens zinc finger protein 266 (ZNF266), transcript variant 2, mRNA.	MLT1B:LTR:ERVL-MaLR	chr19:9523228-9523627	257	NONE
chr20	17517453	17518027	BFSP1:NM_001278606	chr20:17474549-17539605	0	Homo sapiens beaded filament structural protein 1, filensin (BFSP1), transcript variant 3, mRNA.	MLT1B:LTR:ERVL-MaLR	chr20:17517648-17517694	0	ERVL
chr21	33290227	33291182	HUNK:NM_014586	chr21:33245627-33376377	0	Homo sapiens hormonally up-regulated Neu-associated kinase (HUNK), mRNA.	MLT1D:LTR:ERVL-MaLR	chr21:33290722-33291198	0	ERVL
chr18	29358218	29358782	SLC25A52:NM_001034172	chr18:29339658-29340843	17376	Homo sapiens solute carrier family 25, member 52 (SLC25A52), mRNA.	MLT1E1A:LTR:ERVL-MaLR	chr18:29358752-29358921	0	ERVL
chr16	86389152	86390042	LINC00917:NR_024406	chr16:86365455-86379285	9868	Homo sapiens long intergenic non-protein coding RNA 917 (LINC00917), long non-coding RNA.	MLT1H:LTR:ERVL-MaLR	chr16:86389615-86389966	0	ERVL
chr10	13858206	13858894	FRMD4A:NM_018027	chr10:13685705-14372866	0	Homo sapiens FERM domain containing 4A (FRMD4A), mRNA.	MLT1I:LTR:ERVL-MaLR	chr10:13858298-13858495	0	ERVL
chr2	238030787	238031296	COPS8:NM_198189	chr2:237994083-238007489	23299	Homo sapiens COP9 signalosome subunit 8 (COPS8), transcript variant 2, mRNA.	MLT1I:LTR:ERVL-MaLR	chr2:238030929-238031296	0	ERVL
chr19	9491749	9492416	ZNF559-ZNF177:NM_001202425	chr19:9435370-9493293	0	Homo sapiens ZNF559-ZNF177 readthrough (ZNF559-ZNF177), transcript variant 4, mRNA.	MLT1J:LTR:ERVL-MaLR	chr19:9492784-9492960	369	NONE
chr19	17782778	17783252	UNC13A:NM_001080421	chr19:17712136-17799008	0	Homo sapiens unc-13 homolog A (C. elegans) (UNC13A), mRNA.	MLT1J:LTR:ERVL-MaLR	chr19:17782711-17783139	0	ERVL
chr21	36396424	36396718	RUNX1:NM_001754	chr21:36160097-36421595	0	Homo sapiens runt-related transcription factor 1 (RUNX1), transcript variant 1, mRNA.	MLT1J:LTR:ERVL-MaLR	chr21:36396331-36396745	0	ERVL
chr21	43780400	43780816	TFF1:NM_003225	chr21:43782390-43786644	1575	Homo sapiens trefoil factor 1 (TFF1), mRNA.	MLT1J:LTR:ERVL-MaLR	chr21:43780748-43780822	0	ERVL
chr22	49375196	49375683	LINC01310:NR_038944	chr22:49262581-49294198	80999	Homo sapiens long intergenic non-protein coding RNA 1310 (LINC01310), long non-coding RNA.	MLT1J:LTR:ERVL-MaLR	chr22:49375380-49375637	0	ERVL
chr9	140188763	140189194	NRARP:NM_001004354	chr9:140194082-140196703	4889	Homo sapiens NOTCH-regulated ankyrin repeat protein (NRARP), mRNA.	MLT1J:LTR:ERVL-MaLR	chr9:140188785-140189020	0	ERVL
chr13	45707805	45708236	GTF2F2:NM_004128	chr13:45694630-45858239	0	Homo sapiens general transcription factor IIF subunit 2 (GTF2F2), mRNA.	MLT1K:LTR:ERVL-MaLR	chr13:45708216-45708711	0	ERVL
chr19	58083406	58084636	ZNF416:NM_017879	chr19:58082933-58090243	0	Homo sapiens zinc finger protein 416 (ZNF416), mRNA.	MLT1L:LTR:ERVL-MaLR	chr19:58083107-58083207	200	NONE
chr6	138838781	138839274	NHSL1:NM_020464	chr6:138743180-138893668	0	Homo sapiens NHS like 1 (NHSL1), transcript variant 1, mRNA.	MLT1N2:LTR:ERVL-MaLR	chr6:138838717-138839171	0	ERVL
chr10	1026377	1026964	GTPBP4:NM_012341	chr10:1034348-1063708	7385	Homo sapiens GTP binding protein 4 (GTPBP4), mRNA.	MST-int:LTR:ERVL-MaLR	chr10:1025909-1027348	0	ERVL
chr13	73266939	73267586	MZT1:NM_001071775	chr13:73282494-73301938	14909	Homo sapiens mitotic spindle organizing protein 1 (MZT1), mRNA.	MST-int:LTR:ERVL-MaLR	chr13:73266712-73267560	0	ERVL
chr1	45723691	45724338	LINC01144:NR_024270	chr1:45769581-45771291	45244	Homo sapiens long intergenic non-protein coding RNA 1144 (LINC01144), long non-coding RNA.	MSTA-int:LTR:ERVL-MaLR	chr1:45723205-45724604	0	ERVL
chr11	26845102	26845911	SLC5A12:NM_178498	chr11:26688565-26743574	101529	Homo sapiens solute carrier family 5 (sodium/monocarboxylate cotransporter), member 12 (SLC5A12), mRNA.	MSTA-int:LTR:ERVL-MaLR	chr11:26844786-26846416	0	ERVL
chr11	114809498	114809948	NXPE2:NM_182495	chr11:114549199-114577652	231847	Homo sapiens neurexophilin and PC-esterase domain family member 2 (NXPE2), mRNA.	MSTA-int:LTR:ERVL-MaLR	chr11:114808964-114810061	0	ERVL
chr11	120489088	120489885	GRIK4:NM_014619	chr11:120382454-120859513	0	Homo sapiens glutamate receptor, ionotropic, kainate 4 (GRIK4), transcript variant 2, mRNA.	MSTA-int:LTR:ERVL-MaLR	chr11:120488623-120490223	0	ERVL
chr12	12801134	12801895	CREBL2:NM_001310	chr12:12764766-12798042	3093	Homo sapiens cAMP responsive element binding protein-like 2 (CREBL2), mRNA.	MSTA-int:LTR:ERVL-MaLR	chr12:12800502-12802105	0	ERVL
chr12	40272505	40273159	SLC2A13:NM_052885	chr12:40148822-40499661	0	Homo sapiens solute carrier family 2 (facilitated glucose transporter), member 13 (SLC2A13), mRNA.	MSTA-int:LTR:ERVL-MaLR	chr12:40272016-40273661	0	ERVL
chr13	63583859	63584786	LINC00376:NR_126409	chr13:63757234-63902227	172449	Homo sapiens long intergenic non-protein coding RNA 376 (LINC00376), long non-coding RNA.	MSTA-int:LTR:ERVL-MaLR	chr13:63583558-63585144	0	ERVL
chr13	70218564	70219100	KLHL1:NM_001286725	chr13:70274724-70682625	55625	Homo sapiens kelch like family member 1 (KLHL1), transcript variant 2, mRNA.	MSTA-int:LTR:ERVL-MaLR	chr13:70218489-70219651	0	ERVL
chr13	106974728	106975471	LINC00460:NR_034119	chr13:107028910-107030142	53440	Homo sapiens long intergenic non-protein coding RNA 460 (LINC00460), long non-coding RNA.	MSTA-int:LTR:ERVL-MaLR	chr13:106974473-106976101	0	ERVL
chr2	190807742	190808333	PMS1:NR_110332	chr2:190648810-190742355	65388	Homo sapiens PMS1 homolog 1, mismatch repair system component (PMS1), transcript variant 6, non-coding RNA.	MSTA-int:LTR:ERVL-MaLR	chr2:190807212-190808857	0	ERVL
chr2	225600691	225601577	DOCK10:NM_014689	chr2:225629806-225907330	28230	Homo sapiens dedicator of cytokinesis 10 (DOCK10), transcript variant DOCK10.1, mRNA.	MSTA-int:LTR:ERVL-MaLR	chr2:225600969-225602013	0	ERVL
chr22	25809556	25810055	LRP5L:NM_001135772	chr22:25747384-25777544	32013	Homo sapiens LDL receptor related protein 5 like (LRP5L), transcript variant 2, mRNA.	MSTA-int:LTR:ERVL-MaLR	chr22:25808943-25810221	0	ERVL
chr3	98877766	98878481	DCBLD2:NM_080927	chr3:98514813-98620533	257234	Homo sapiens discoidin, CUB and LCCL domain containing 2 (DCBLD2), mRNA.	MSTA-int:LTR:ERVL-MaLR	chr3:98877417-98878993	0	ERVL
chr3	99523824	99524513	MIR548G:NR_031662	chr3:99273152-99717059	0	Homo sapiens microRNA 548g (MIR548G), microRNA.	MSTA-int:LTR:ERVL-MaLR	chr3:99523276-99524908	0	ERVL
chr3	118073428	118074001	IGSF11:NM_001015887	chr3:118619478-118753676	545478	Homo sapiens immunoglobulin superfamily member 11 (IGSF11), transcript variant 2, mRNA.	MSTA-int:LTR:ERVL-MaLR	chr3:118072904-118074505	0	ERVL
chr6	132495584	132496462	LINC01013:NR_038981	chr6:132455117-132490514	5071	Homo sapiens long intergenic non-protein coding RNA 1013 (LINC01013), long non-coding RNA.	MSTA-int:LTR:ERVL-MaLR	chr6:132495348-132496964	0	ERVL
chrX	73309854	73310376	FTX:NR_028379	chrX:73247970-73513409	0	Homo sapiens FTX transcript, XIST regulator (non-protein coding) (FTX), long non-coding RNA.	MSTA-int:LTR:ERVL-MaLR	chrX:73310057-73310800	0	ERVL
chrX	107062042	107062696	MID2:NM_052817	chrX:107069083-107174867	6388	Homo sapiens midline 2 (MID2), transcript variant 2, mRNA.	MSTA-int:LTR:ERVL-MaLR	chrX:107061645-107063236	0	ERVL
chrX	114167023	114167511	HTR2C:NM_001256761	chrX:113818550-114144624	22400	Homo sapiens 5-hydroxytryptamine (serotonin) receptor 2C, G protein-coupled (HTR2C), transcript variant 3, mRNA.	MSTA-int:LTR:ERVL-MaLR	chrX:114166384-114167564	0	ERVL
chr1	78976645	78977638	PTGFR:NM_000959	chr1:78956727-79006386	0	Homo sapiens prostaglandin F receptor (FP) (PTGFR), transcript variant 1, mRNA.	MSTB-int:LTR:ERVL-MaLR	chr1:78976321-78977954	0	ERVL
chr10	72876056	72876837	UNC5B:NM_001244889	chr10:72972291-73062635	95455	Homo sapiens unc-5 netrin receptor B (UNC5B), transcript variant 2, mRNA.	MSTB-int:LTR:ERVL-MaLR	chr10:72875742-72876867	0	ERVL
chr11	121097343	121098176	TECTA:NM_005422	chr11:120973374-121061515	35829	Homo sapiens tectorin alpha (TECTA), mRNA.	MSTB-int:LTR:ERVL-MaLR	chr11:121097360-121098462	0	ERVL
chr6	122628654	122629176	HSF2:NM_001135564	chr6:122720695-122754264	91520	Homo sapiens heat shock transcription factor 2 (HSF2), transcript variant 2, mRNA.	MSTB-int:LTR:ERVL-MaLR	chr6:122628261-122629836	0	ERVL
chr14	92710957	92711533	SLC24A4:NM_153648	chr14:92788924-92967825	77392	Homo sapiens solute carrier family 24 (sodium/potassium/calcium exchanger), member 4 (SLC24A4), transcript variant 3, mRNA.	MSTB1-int:LTR:ERVL-MaLR	chr14:92710578-92711932	0	ERVL
chr1	42969614	42970543	CCDC30:NM_001080850	chr1:43000559-43120335	30017	Homo sapiens coiled-coil domain containing 30 (CCDC30), mRNA.	PABL_A-int:LTR:ERV1	chr1:42970386-42970564	0	ERV1
chr1	71387784	71388282	PTGER3:NR_028294	chr1:71318035-71513491	0	Homo sapiens prostaglandin E receptor 3 (PTGER3), transcript variant 1, non-coding RNA.	PABL_A-int:LTR:ERV1	chr1:71387065-71390412	0	ERV1
chr12	41402128	41402858	CNTN1:NM_001843	chr12:41086243-41466213	0	Homo sapiens contactin 1 (CNTN1), transcript variant 1, mRNA.	PABL_A-int:LTR:ERV1	chr12:41402362-41402488	0	ERV1
chr3	170056398	170057058	SKIL:NM_005414	chr3:170075472-170114637	18415	Homo sapiens SKI-like proto-oncogene (SKIL), transcript variant 1, mRNA.	PABL_A-int:LTR:ERV1	chr3:170054924-170057175	0	ERV1
chr5	93876499	93877064	KIAA0825:NM_001145678	chr5:93486555-93954309	0	Homo sapiens KIAA0825 (KIAA0825), transcript variant 1, mRNA.	PABL_A-int:LTR:ERV1	chr5:93875828-93878229	0	ERV1
chr7	41796289	41796763	INHBA-AS1:NR_027118	chr7:41733513-41818976	0	Homo sapiens INHBA antisense RNA 1 (INHBA-AS1), transcript variant 1, long non-coding RNA.	PABL_A-int:LTR:ERV1	chr7:41796001-41797218	0	ERV1
chr5	123067952	123068658	CSNK1G3:NM_001270572	chr5:122881110-122952738	115215	Homo sapiens casein kinase 1, gamma 3 (CSNK1G3), transcript variant 5, mRNA.	THE1A-int:LTR:ERVL-MaLR	chr5:123067495-123069069	0	ERVL
chr6	112930125	112930632	RFPL4B:NM_001013734	chr6:112668531-112672498	257628	Homo sapiens ret finger protein-like 4B (RFPL4B), mRNA.	THE1A-int:LTR:ERVL-MaLR	chr6:112929662-112931238	0	ERVL
chr9	81723199	81723574	LOC101927450:NR_109771	chr9:81750337-81760581	26764	Homo sapiens uncharacterized LOC101927450 (LOC101927450), long non-coding RNA.	THE1A-int:LTR:ERVL-MaLR	chr9:81722733-81724206	0	ERVL
chr1	90605082	90605809	ZNF326:NM_182976	chr1:90460677-90494094	110989	Homo sapiens zinc finger protein 326 (ZNF326), transcript variant 1, mRNA.	THE1B-int:LTR:ERVL-MaLR	chr1:90604672-90606255	0	ERVL
chr1	170570898	170571415	GORAB:NM_152281	chr1:170501262-170522974	47925	Homo sapiens golgin, RAB6-interacting (GORAB), transcript variant 1, mRNA.	THE1B-int:LTR:ERVL-MaLR	chr1:170570284-170571873	0	ERVL
chr1	240142584	240143471	RPS7P5:NR_036695	chr1:240170823-240176560	27353	Homo sapiens ribosomal protein S7 pseudogene 5 (RPS7P5), non-coding RNA.	THE1B-int:LTR:ERVL-MaLR	chr1:240142312-240143886	0	ERVL
chr12	4988590	4989090	KCNA6:NM_002235	chr12:4918341-4960278	28313	Homo sapiens potassium channel, voltage gated shaker related subfamily A, member 6 (KCNA6), mRNA.	THE1B-int:LTR:ERVL-MaLR	chr12:4987943-4989524	0	ERVL
chr13	22946065	22947012	LINC00540:NR_103810	chr13:22784423-22850659	95407	Homo sapiens long intergenic non-protein coding RNA 540 (LINC00540), long non-coding RNA.	THE1B-int:LTR:ERVL-MaLR	chr13:22945708-22947267	0	ERVL
chr13	65961719	65962592	LINC01052:NR_132362	chr13:66440178-66452351	477587	Homo sapiens long intergenic non-protein coding RNA 1052 (LINC01052), long non-coding RNA.	THE1B-int:LTR:ERVL-MaLR	chr13:65961365-65962993	0	ERVL
chr18	27185286	27185772	MIR302F:NR_031684	chr18:27878875-27878926	693104	Homo sapiens microRNA 302f (MIR302F), microRNA.	THE1B-int:LTR:ERVL-MaLR	chr18:27184855-27186356	0	ERVL
chr2	221790765	221791539	EPHA4:NM_001304536	chr2:222282746-222438922	491208	Homo sapiens EPH receptor A4 (EPHA4), transcript variant 1, mRNA.	THE1B-int:LTR:ERVL-MaLR	chr2:221790270-221791859	0	ERVL
chr2	235605676	235606371	LINC01173:NR_132376	chr2:235591311-235626408	0	Homo sapiens long intergenic non-protein coding RNA 1173 (LINC01173), long non-coding RNA.	THE1B-int:LTR:ERVL-MaLR	chr2:235605258-235606762	0	ERVL
chr22	34184889	34185591	LARGE:NM_133642	chr22:33669061-34316416	0	Homo sapiens like-glycosyltransferase (LARGE), transcript variant 2, mRNA.	THE1B-int:LTR:ERVL-MaLR	chr22:34184394-34186009	0	ERVL
chr3	159651792	159652451	IL12A-AS1:NR_108088	chr3:159631189-159924879	0	Homo sapiens IL12A antisense RNA 1 (IL12A-AS1), long non-coding RNA.	THE1B-int:LTR:ERVL-MaLR	chr3:159651388-159652935	0	ERVL
chr4	89040934	89041738	ABCG2:NM_001257386	chr4:89011415-89152474	0	Homo sapiens ATP-binding cassette, sub-family G (WHITE), member 2 (Junior blood group) (ABCG2), transcript variant 2, mRNA.	THE1B-int:LTR:ERVL-MaLR	chr4:89040495-89042040	0	ERVL
chr4	154788511	154789185	SFRP2:NM_003013	chr4:154701741-154710228	78284	Homo sapiens secreted frizzled-related protein 2 (SFRP2), mRNA.	THE1B-int:LTR:ERVL-MaLR	chr4:154788091-154789581	0	ERVL
chr6	65931034	65931567	EYS:NM_001292009	chr6:64429875-66417118	0	Homo sapiens eyes shut homolog (Drosophila) (EYS), transcript variant 4, mRNA.	THE1B-int:LTR:ERVL-MaLR	chr6:65930529-65932126	0	ERVL
chr6	165649774	165650357	C6orf118:NM_144980	chr6:165693152-165723111	42796	Homo sapiens chromosome 6 open reading frame 118 (C6orf118), mRNA.	THE1B-int:LTR:ERVL-MaLR	chr6:165649354-165650913	0	ERVL
chr7	34421681	34422820	NPSR1-AS1:NR_033664	chr7:34386123-34797884	0	Homo sapiens NPSR1 antisense RNA 1 (NPSR1-AS1), transcript variant 1, long non-coding RNA.	THE1B-int:LTR:ERVL-MaLR	chr7:34422260-34423246	0	ERVL
chr8	76165162	76165842	CASC9:NR_103849	chr8:76135351-76191124	0	Homo sapiens cancer susceptibility candidate 9 (non-protein coding) (CASC9), transcript variant 3, long non-coding RNA.	THE1B-int:LTR:ERVL-MaLR	chr8:76164727-76165972	0	ERVL
chr9	84960933	84961553	SPATA31D1:NM_001001670	chr9:84603686-84610171	350763	Homo sapiens SPATA31 subfamily D, member 1 (SPATA31D1), mRNA.	THE1B-int:LTR:ERVL-MaLR	chr9:84960942-84962028	0	ERVL
chr9	85530936	85531619	RASEF:NM_152573	chr9:85594499-85678043	62881	Homo sapiens RAS and EF-hand domain containing (RASEF), mRNA.	THE1B-int:LTR:ERVL-MaLR	chr9:85530447-85532057	0	ERVL
chr9	137955697	137956120	OLFM1:NM_014279	chr9:137967088-138013030	10969	Homo sapiens olfactomedin 1 (OLFM1), transcript variant 1, mRNA.	THE1B-int:LTR:ERVL-MaLR	chr9:137955007-137956589	0	ERVL
chrX	80984804	80985260	SH3BGRL:NM_003022	chrX:80457302-80554046	430759	Homo sapiens SH3 domain binding glutamate-rich protein like (SH3BGRL), mRNA.	THE1B-int:LTR:ERVL-MaLR	chrX:80984286-80985887	0	ERVL
chrX	124400023	124400425	LOC100129520:NM_001195272	chrX:124453968-124456950	53544	Homo sapiens testis expressed sequence 13-like (LOC100129520), mRNA.	THE1B-int:LTR:ERVL-MaLR	chrX:124399538-124401112	0	ERVL
chr11	67319081	67319641	CABP2:NM_016366	chr11:67286417-67290899	28183	Homo sapiens calcium binding protein 2 (CABP2), mRNA.	THE1C-int:LTR:ERVL-MaLR	chr11:67318507-67320035	0	ERVL
chr13	67259151	67259876	PCDH9:NM_020403	chr13:66876965-67804468	0	Homo sapiens protocadherin 9 (PCDH9), transcript variant 2, mRNA.	THE1C-int:LTR:ERVL-MaLR	chr13:67259086-67260238	0	ERVL
chr13	111395496	111396451	ING1:NM_001267728	chr13:111367783-111373421	22076	Homo sapiens inhibitor of growth family member 1 (ING1), transcript variant 5, mRNA.	THE1C-int:LTR:ERVL-MaLR	chr13:111395334-111396874	0	ERVL
chr14	68568269	68569083	RAD51B:NM_133510	chr14:68286495-68944810	0	Homo sapiens RAD51 paralog B (RAD51B), transcript variant 2, mRNA.	THE1C-int:LTR:ERVL-MaLR	chr14:68567963-68569523	0	ERVL
chr14	85520423	85520934	LINC00911:NR_102737	chr14:85860222-85886418	339289	Homo sapiens long intergenic non-protein coding RNA 911 (LINC00911), transcript variant 1, long non-coding RNA.	THE1C-int:LTR:ERVL-MaLR	chr14:85519791-85521372	0	ERVL
chr18	33618030	33618820	RPRD1A:NM_001303413	chr18:33604851-33647557	0	Homo sapiens regulation of nuclear pre-mRNA domain containing 1A (RPRD1A), transcript variant 4, mRNA.	THE1C-int:LTR:ERVL-MaLR	chr18:33617517-33619097	0	ERVL
chr4	133604900	133605639	LINC01256:NR_126401	chr4:133512243-133599655	5246	Homo sapiens long intergenic non-protein coding RNA 1256 (LINC01256), long non-coding RNA.	THE1C-int:LTR:ERVL-MaLR	chr4:133605511-133605940	0	ERVL
chr4	190809427	190809932	LINC01596:NR_132380	chr4:190802669-190806022	3406	Homo sapiens long intergenic non-protein coding RNA 1596 (LINC01596), long non-coding RNA.	THE1C-int:LTR:ERVL-MaLR	chr4:190808846-190810366	0	ERVL
chr6	85742987	85743704	TBX18:NM_001080508	chr6:85442215-85473954	269034	Homo sapiens T-box 18 (TBX18), mRNA.	THE1C-int:LTR:ERVL-MaLR	chr6:85742555-85744099	0	ERVL
chr6	117466926	117467496	VGLL2:NM_182645	chr6:117586720-117594728	119225	Homo sapiens vestigial-like family member 2 (VGLL2), transcript variant 1, mRNA.	THE1C-int:LTR:ERVL-MaLR	chr6:117466386-117467959	0	ERVL
chr1	66210402	66211042	PDE4B:NM_001297440	chr1:66258192-66840262	47151	Homo sapiens phosphodiesterase 4B (PDE4B), transcript variant e, mRNA.	THE1D-int:LTR:ERVL-MaLR	chr1:66210374-66211152	0	ERVL
chr12	42339860	42340422	GXYLT1:NM_173601	chr12:42475647-42538673	135226	Homo sapiens glucoside xylosyltransferase 1 (GXYLT1), transcript variant 1, mRNA.	THE1D-int:LTR:ERVL-MaLR	chr12:42339472-42341095	0	ERVL
chr13	64837433	64837848	LOC102723968:NR_130763	chr13:64402972-64418258	419176	Homo sapiens uncharacterized LOC102723968 (LOC102723968), long non-coding RNA.	THE1D-int:LTR:ERVL-MaLR	chr13:64837005-64838463	0	ERVL
chr13	71064392	71065018	ATXN8OS:NR_002717	chr13:70681344-70713885	350508	Homo sapiens ATXN8 opposite strand (non-protein coding) (ATXN8OS), antisense RNA.	THE1D-int:LTR:ERVL-MaLR	chr13:71064049-71065535	0	ERVL
chr18	31443516	31444404	NOL4:NM_001282527	chr18:31431063-31802434	0	Homo sapiens nucleolar protein 4 (NOL4), transcript variant 6, mRNA.	THE1D-int:LTR:ERVL-MaLR	chr18:31443397-31444671	0	ERVL
chr3	88844449	88845067	EPHA3:NM_005233	chr3:89156673-89531284	311607	Homo sapiens EPH receptor A3 (EPHA3), transcript variant 1, mRNA.	THE1D-int:LTR:ERVL-MaLR	chr3:88843941-88845561	0	ERVL
chr5	51240180	51241002	ISL1:NM_002202	chr5:50678957-50690563	549618	Homo sapiens ISL LIM homeobox 1 (ISL1), mRNA.	THE1D-int:LTR:ERVL-MaLR	chr5:51239893-51241430	0	ERVL
chr5	121936585	121937035	LOC101927379:NR_109881	chr5:121964646-122066255	27612	Homo sapiens uncharacterized LOC101927379 (LOC101927379), long non-coding RNA.	THE1D-int:LTR:ERVL-MaLR	chr5:121936290-121937408	0	ERVL
chr5	123538954	123539659	LINC01170:NR_125774	chr5:123395486-123774213	0	Homo sapiens long intergenic non-protein coding RNA 1170 (LINC01170), long non-coding RNA.	THE1D-int:LTR:ERVL-MaLR	chr5:123538942-123540103	0	ERVL
chr6	169490579	169491264	LINC01615:NR_132623	chr6:169558186-169563084	66923	Homo sapiens long intergenic non-protein coding RNA 1615 (LINC01615), transcript variant 2, long non-coding RNA.	THE1D-int:LTR:ERVL-MaLR	chr6:169490093-169491667	0	ERVL
chr9	20539977	20540878	MLLT3:NM_001286691	chr9:20341662-20621986	0	Homo sapiens myeloid/lymphoid or mixed-lineage leukemia; translocated to, 3 (MLLT3), transcript variant 2, mRNA.	THE1D-int:LTR:ERVL-MaLR	chr9:20539718-20541356	0	ERVL
chr9	118318361	118319142	DEC1:NM_017418	chr9:117904096-118164923	153439	Homo sapiens deleted in esophageal cancer 1 (DEC1), mRNA.	THE1D-int:LTR:ERVL-MaLR	chr9:118317999-118319619	0	ERVL
chrX	114438312	114439040	LRCH2:NM_020871	chrX:114345182-114468635	0	Homo sapiens leucine-rich repeats and calponin homology (CH) domain containing 2 (LRCH2), transcript variant 1, mRNA.	THE1D-int:LTR:ERVL-MaLR	chrX:114437903-114439512	0	ERVL
chrX	139557179	139557995	SOX3:NM_005634	chrX:139585151-139587225	27157	Homo sapiens SRY box 3 (SOX3), mRNA.	THE1D-int:LTR:ERVL-MaLR	chrX:139556796-139558298	0	ERVL
chr10	31978101	31978559	ARHGAP12:NM_018287	chr10:32094325-32217804	115767	Homo sapiens Rho GTPase activating protein 12 (ARHGAP12), transcript variant 1, mRNA.	Tigger1:DNA:TcMar-Tigger	chr10:31978427-31979621	0	DNA Transposon
chr6	108238641	108239515	SEC63:NM_007214	chr6:108188959-108279482	0	Homo sapiens SEC63 homolog, protein translocation regulator (SEC63), mRNA.	Tigger1:DNA:TcMar-Tigger	chr6:108238644-108239648	0	DNA Transposon
chr17	17554259	17554723	SMCR2:NR_131243	chr17:17577340-17581002	22618	Homo sapiens Smith-Magenis syndrome chromosome region, candidate 2 (non-protein coding) (SMCR2), long non-coding RNA.	Tigger3a:DNA:TcMar-Tigger	chr17:17554498-17554816	0	DNA Transposon
chr1	239642425	239643051	CHRM3:NM_000740	chr1:239792372-240072717	149322	Homo sapiens cholinergic receptor, muscarinic 3 (CHRM3), mRNA.	Tigger3c:DNA:TcMar-Tigger	chr1:239642811-239643379	0	DNA Transposon
chr5	68228321	68229080	LOC101928885:NR_130778	chr5:68263567-68325754	34488	Homo sapiens uncharacterized LOC101928885 (LOC101928885), long non-coding RNA.	Tigger3c:DNA:TcMar-Tigger	chr5:68228963-68229019	0	DNA Transposon
chr6	49304026	49305021	MUT:NM_000255	chr6:49398072-49431041	93052	Homo sapiens methylmalonyl-CoA mutase (MUT), mRNA.	U5:snRNA:snRNA	chr6:49305011-49305061	0	ERV1
