# Supplementary material for: KAP1 regulates endogenous retroviruses in adult human cells and contributes to innate immune control
Source: EMBO Rep. 2018 Jul 30;19(10):e45000. doi: 10.15252/embr.201745000 (PMC6172469; doi:10.15252/embr.201745000)
Supplement: Supplementary file 6 — Dataset EV4 [file EMBR-19-e45000-s006.xlsx]

## Sheet: Dataset_EV4
Dataset EV4
mRNA-sequencing data from 293T cells (accession number GSE44267) was sorted for all KRAB-containing ZNF (KZNF) genes, which were then ordered by their expression level according to RPKM values.
The list shows the top 100 most highly expressed KZNF genes in order of expression where the top one is the most highly expressed.
The Human Protein Atlas was then probed for expression data across different cell types (see reference 33) of these 100 KZNFs.
The column "Target" shows the DNA binding target of each of these KZNFs where known according to references 14 and 16.
HEK293T	Human Protein Atlas		Target
POGK	Expressed in all cells
ZNF689	Expressed in all cells
ZNF721	Expressed in all cells
ZNF354A	not all but in cell lines		LINEs
ZNF282	Expressed in all cells		Promoters
ZNF192	Expressed in all cells
ZNF317	Expressed in all cells		LINEs
ZNF460	Expressed in all cells		SINEs
ZNF195	Expressed in all cells
ZNF92	Expressed in all cells
ZNF746	Expressed in all cells
ZKSCAN1	Expressed in all cells
ZNF302	Mixed - not in hela but other cell lines		ERVs
ZNF791	Expressed in all cells		LINEs
ZNF724P	Mixed
ZNF267	Expressed in all cells		ERVs
ZNF777	Mixed- yes in cell lines		Promoters
ZNF3	Expressed in all cells		LINEs
ZNF678	Expressed in all cells
ZNF189	Expressed in all cells		LINEs
ZNF714	Mixed		Promoters
ZNF205	Mixed- yes in cell lines		LINEs
RBAK	Expressed in all cells		Promoters
ZNF138	Expressed in all cells
ZNF675	Mixed		ERVs
ZNF562	Expressed in all cells		ERVs
ZNF473	Expressed in all cells
ZNF7	Expressed in all cells		LINEs
ZNF589	Expressed in all cells
ZNF747	Mixed
ZNF286A	Mixed
ZNF736	Mixed		ERVs
ZNF398	Expressed in all cells		Promoters
ZNF587	Expressed in all cells		ERVs
ZNF621	Expressed in all cells		ERVs
ZNF184	Expressed in all cells		Promoters
ZKSCAN5	Expressed in all cells		SVAs
ZNF37A	Expressed in all cells		ERVs
ZNF394	Expressed in all cells
ZNF561	Mixed		ERVs
ZNF620	Mixed		LINEs
ZNF783	Mixed		Promoters
ZNF12	Expressed in all cells		ERVs
ZNF8	Mixed		LINEs
ZNF79	Expressed in all cells		DNA transposons
ZNF354B	Mixed		LINEs
ZNF431	Mixed		Promoters
ZNF74	Mixed		LINEs
ZNF337	Expressed in all cells		LINEs
ZNF480	Mixed		ERVs
ZNF263	Expressed in all cells		Promoters
ZFP90	Mixed		LINEs
ZFP1	Expressed in all cells		LINEs
ZNF496	Expressed in all cells		ERV/LINEs
ZNF274	Expressed in all cells		ZNFs
ZNF430	Mixed		ERVs
ZNF552	Expressed in all cells		Promoters
ZNF251	Mixed
ZNF498	Expressed in all cells
ZNF212	Expressed in all cells		Promoters
ZNF33B	Mixed		ERVs
ZNF275	Expressed in all cells
ZNF484	Mixed		LINEs
ZNF764	Expressed in all cells		Promoters
ZNF584	Expressed in all cells		ERVs
ZNF33A	Expressed in all cells		LINEs
ZNF669	Mixed		ERVs
ZNF789	Expressed in all cells		ERVs
ZNF680	Mixed		ERVs
ZNF445	Mixed		SINEs
ZNF707	Mixed		ERVs
ZNF500	Expressed in all cells
ZNF766	Expressed in all cells		ERVs
ZNF434	Expressed in all cells
ZNF708	Mixed		Promoters
ZNF100	Mixed		ERVs
ZNF614	Expressed in all cells		LINEs
ZNF75A	Mixed
ZNF101	Expressed in all cells		SINEs
ZNF268	Mixed
ZNF343	Expressed in all cells		Promoters
ZNF616	Mixed		ERVs
ZNF215	Mixed
ZNF688	Expressed in all cells
ZFP30	Mixed
ZNF543	Mixed		Promoters
ZNF782	Mixed		LINEs
ZNF557	Expressed in all cells		Promoters
ZNF197	Mixed		LINEs
ZNF273	Mixed		Promoters
ZNF213	Expressed in all cells
ZNF45	Expressed in all cells		LINEs
ZNF57	Mixed		Imprinted genes
ZNF200	Expressed in all cells
ZKSCAN2	Mixed		Promoters
ZNF175	Mixed		LINEs
ZNF254	Mixed		ERVs
ZNF845	Mixed
ZKSCAN4	Expressed in all cells
ZNF133	Mixed		LINEs
