# Supplementary material for: KAP1 regulates endogenous retroviruses in adult human cells and contributes to innate immune control
Source: EMBO Rep. 2018 Jul 30;19(10):e45000. doi: 10.15252/embr.201745000 (PMC6172469; doi:10.15252/embr.201745000)
Supplement: Supplementary file 7 — Dataset EV5 [file EMBR-19-e45000-s007.xls]

## Sheet: 293T
Gene	Value rep1	EXPRESSED
AC002310.11.1	-	NO
AC002310.13	-	NO
AC003682.1	-	NO
AC005324.8-001.1	-	NO
AC010487.1	-	NO
AC078899.2	-	NO
CTD-2006C1.10	-	NO
CTD-2140B24.4	-	NO
CTD-2192J16.17.1	-	NO
HKR1	1.7177	YES
KRBA2	1.3001	YES
KRBOX1	0.0623	NO
POGK	13.975	YES
PRDM7	0.2812	NO
PRDM9	0.1054	NO
RBAK	7.469	YES
RP11-1396O13.13.1	-	NO
RP11-15K19.2	-	NO
RP4-734P14.4	-	NO
SSX1	0.0636	NO
SSX2	0.05	NO
SSX2B	0.05	NO
SSX3	0.05	NO
SSX4	0.05	NO
SSX4B	0.05	NO
SSX5	0.05	NO
SSX6	0.0566	NO
SSX9	-	NO
ZFP1	4.8933	YES
ZFP14	0.8066	YES
ZFP28	0.146	NO
ZFP30	3.5203	YES
ZFP37	2.4167	YES
ZFP57	0.0591	NO
ZFP82	0.0696	NO
ZFP90	4.8997	YES
ZIK1	0.0882	NO
ZIM2.1	-	NO
ZIM3	0.0889	NO
ZKSCAN1	9.1041	YES
ZKSCAN2	3.1867	YES
ZKSCAN3	2.0888	YES
ZKSCAN4	3.0856	YES
ZKSCAN5	6.1338	YES
ZNF10	0.9987	YES
ZNF100	3.8452	YES
ZNF101	3.7892	YES
ZNF114	1.0895	YES
ZNF12	5.5964	YES
ZNF124	2.1962	YES
ZNF132	0.5169	YES
ZNF133	3.0717	YES
ZNF135	0.0792	NO
ZNF136	2.0979	YES
ZNF138	7.388	YES
ZNF14	2.7862	YES
ZNF140	2.4893	YES
ZNF141	0.0656	NO
ZNF154	0.2455	NO
ZNF155	1.3608	YES
ZNF157	0.3065	NO
ZNF160	1.4204	YES
ZNF167	0.5498	YES
ZNF169	1.3781	YES
ZNF17	2.3229	YES
ZNF175	3.1649	YES
ZNF177	0.6127	YES
ZNF18	1.4765	YES
ZNF180	2.9618	YES
ZNF181	2.7077	YES
ZNF182	2.1079	YES
ZNF184	6.2555	YES
ZNF189	8.0125	YES
ZNF19	0.9358	YES
ZNF192	11.0472	YES
ZNF195	10.3096	YES
ZNF197	3.4743	YES
ZNF2	1.8076	YES
ZNF20	0.0528	NO
ZNF200	3.2801	YES
ZNF202	2.7242	YES
ZNF205	7.6604	YES
ZNF208	0.0847	NO
ZNF211	2.9245	YES
ZNF212	4.6523	YES
ZNF213	3.4095	YES
ZNF214	1.1939	YES
ZNF215	3.5854	YES
ZNF221	0.7177	YES
ZNF222	0.9917	YES
ZNF223	0.6044	YES
ZNF224	2.134	YES
ZNF225	1.258	YES
ZNF226	1.8175	YES
ZNF227	2.3668	YES
ZNF229	0.0569	NO
ZNF230	0.8402	YES
ZNF233	0.2852	NO
ZNF235	1.2713	YES
ZNF248	1.5305	YES
ZNF25	0.746	YES
ZNF250	1.2663	YES
ZNF251	4.7448	YES
ZNF253	0.2147	NO
ZNF254	3.164	YES
ZNF256	0.7251	YES
ZNF257	0.0621	NO
ZNF26	2.1	YES
ZNF263	5.0871	YES
ZNF264	1.9312	YES
ZNF267	8.2539	YES
ZNF268	3.7433	YES
ZNF273	3.4646	YES
ZNF274	4.8472	YES
ZNF275	4.6106	YES
ZNF28	1.8411	YES
ZNF282	11.2807	YES
ZNF283	1.8713	YES
ZNF284	0.2199	NO
ZNF285	0.0976	NO
ZNF286A	6.8208	YES
ZNF287	1.2098	YES
ZNF3	8.1104	YES
ZNF30	2.8917	YES
ZNF300	2.9233	YES
ZNF302	8.6205	YES
ZNF304	2.0384	YES
ZNF311	0.0942	NO
ZNF317	10.6984	YES
ZNF320	2.2905	YES
ZNF321P	1.9201	YES
ZNF324	2.6832	YES
ZNF324B	2.3584	YES
ZNF331	0.2282	NO
ZNF333	1.6251	YES
ZNF334	0.0598	NO
ZNF337	5.1911	YES
ZNF33A	4.231	YES
ZNF33B	4.643	YES
ZNF34	2.0017	YES
ZNF343	3.7133	YES
ZNF347	0.6777	YES
ZNF350	0.9568	YES
ZNF354A	12.342	YES
ZNF354B	5.5134	YES
ZNF354C	0.1434	NO
ZNF37A	6.0135	YES
ZNF382	1.3622	YES
ZNF383	2.4454	YES
ZNF394	5.9042	YES
ZNF398	6.517	YES
ZNF404	0.3832	NO
ZNF41	1.4608	YES
ZNF415	0.0557	NO
ZNF416	1.3276	YES
ZNF417	1.4729	YES
ZNF418	0.1031	NO
ZNF419	1.7975	YES
ZNF420	2.4185	YES
ZNF425	2.3415	YES
ZNF426	1.1785	YES
ZNF429	2.2417	YES
ZNF43	0.2537	NO
ZNF430	4.7921	YES
ZNF431	5.2634	YES
ZNF432	2.5681	YES
ZNF433	0.0573	NO
ZNF434	3.8802	YES
ZNF436	2.5912	YES
ZNF439	0.274	NO
ZNF44	1.6244	YES
ZNF440	2.2154	YES
ZNF441	1.175	YES
ZNF442	0.2461	NO
ZNF443	0.8628	YES
ZNF445	3.9977	YES
ZNF446	2.788	YES
ZNF45	3.3722	YES
ZNF454	0.1834	NO
ZNF460	10.6215	YES
ZNF461	1.1717	YES
ZNF468	2.2537	YES
ZNF470	0.3496	NO
ZNF471	0.8053	YES
ZNF473	6.9881	YES
ZNF479	0.0706	NO
ZNF480	5.1315	YES
ZNF483	1.4973	YES
ZNF484	4.3913	YES
ZNF485	2.2445	YES
ZNF486	0.3147	NO
ZNF487P	0.496	NO
ZNF490	2.2365	YES
ZNF492	0.6444	YES
ZNF493	1.9126	YES
ZNF496	4.8813	YES
ZNF498	4.6545	YES
ZNF500	3.8904	YES
ZNF506	0.686	YES
ZNF510	2.6717	YES
ZNF514	2.7294	YES
ZNF517	1.2475	YES
ZNF519	1.4313	YES
ZNF525	0.2836	NO
ZNF527	1.0911	YES
ZNF528	0.1679	NO
ZNF529	2.225	YES
ZNF530	0.4929	NO
ZNF534	0.0541	NO
ZNF540	0.6198	YES
ZNF543	3.5101	YES
ZNF544	0.1836	NO
ZNF546	1.4198	YES
ZNF547	1.1379	YES
ZNF548	1.9367	YES
ZNF549	0.925	YES
ZNF551	2.4018	YES
ZNF552	4.7728	YES
ZNF554	2.1847	YES
ZNF555	1.0444	YES
ZNF556	0.2172	NO
ZNF557	3.4793	YES
ZNF558	0.05	NO
ZNF559	2.2625	YES
ZNF560	0.0956	NO
ZNF561	5.871	YES
ZNF562	6.9964	YES
ZNF563	0.5819	YES
ZNF564	1.707	YES
ZNF565	0.93	YES
ZNF566	2.2844	YES
ZNF567	2.8599	YES
ZNF568	0.3204	NO
ZNF569	1.9659	YES
ZNF57	3.3612	YES
ZNF570	0.8126	YES
ZNF571	1.4246	YES
ZNF573	1.4514	YES
ZNF577	0.8955	YES
ZNF578	0.1841	NO
ZNF582	0.7069	YES
ZNF583	1.0349	YES
ZNF584	4.3446	YES
ZNF585A	2.2714	YES
ZNF585B	1.6987	YES
ZNF586	0.9964	YES
ZNF587	6.299	YES
ZNF589	6.8745	YES
ZNF595	0.4109	NO
ZNF596	1.2567	YES
ZNF597	1.0453	YES
ZNF599	0.6138	YES
ZNF605	1.2906	YES
ZNF606	0.5141	YES
ZNF607	2.3043	YES
ZNF610	0.0715	NO
ZNF611	1.8642	YES
ZNF613	1.2664	YES
ZNF614	3.8221	YES
ZNF615	1.6646	YES
ZNF616	3.6396	YES
ZNF619	1.841	YES
ZNF620	5.8685	YES
ZNF621	6.2972	YES
ZNF624	1.2532	YES
ZNF625	0.1254	NO
ZNF625.1	-	NO
ZNF626	0.1224	NO
ZNF627	2.4849	YES
ZNF630	0.3373	NO
ZNF641	2.8547	YES
ZNF642	2.739	YES
ZNF643	2.2243	YES
ZNF649	1.8755	YES
ZNF658	1.181	YES
ZNF662	0.234	NO
ZNF665	2.1145	YES
ZNF667	0.1054	NO
ZNF669	4.1876	YES
ZNF670	1.5771	YES
ZNF671	0.1726	NO
ZNF673	2.6356	YES
ZNF674	0.7377	YES
ZNF675	7.3632	YES
ZNF676	0.0907	NO
ZNF677	0.2819	NO
ZNF678	8.0414	YES
ZNF679	0.0554	NO
ZNF680	4.066	YES
ZNF681	0.8543	YES
ZNF682	0.2573	NO
ZNF684	2.4404	YES
ZNF688	3.5339	YES
ZNF689	13.3978	YES
ZNF69	0.1785	NO
ZNF695	2.6086	YES
ZNF699	0.6159	YES
ZNF7	6.9048	YES
ZNF700	2.7101	YES
ZNF701	1.1499	YES
ZNF705A	0.2236	NO
ZNF705B	-	NO
ZNF705D	0.0893	NO
ZNF705G	0.05	NO
ZNF707	3.9172	YES
ZNF708	3.8748	YES
ZNF709	1.4543	YES
ZNF713	1.0862	YES
ZNF714	7.9126	YES
ZNF716	0.1613	NO
ZNF717	2.398	YES
ZNF721	13.2103	YES
ZNF724P	8.3198	YES
ZNF726	0.0674	NO
ZNF727	0.1617	NO
ZNF729	0.05	NO
ZNF730	-	NO
ZNF732	0.3669	NO
ZNF736	6.5799	YES
ZNF737	0.3731	NO
ZNF738	1.5163	YES
ZNF74	5.2072	YES
ZNF746	9.1381	YES
ZNF747	6.8383	YES
ZNF749	2.2242	YES
ZNF75A	3.8188	YES
ZNF75D	2.5535	YES
ZNF763	0.3068	NO
ZNF764	4.3582	YES
ZNF765	2.6185	YES
ZNF766	3.8841	YES
ZNF77	2.9376	YES
ZNF772	0.7784	YES
ZNF773	1.4494	YES
ZNF776	2.8111	YES
ZNF777	8.1421	YES
ZNF778	2.7767	YES
ZNF780A	2.2349	YES
ZNF780B	1.5987	YES
ZNF782	3.4878	YES
ZNF783	5.6128	YES
ZNF785	1.1179	YES
ZNF786	2.7004	YES
ZNF788	0.1812	NO
ZNF789	4.1628	YES
ZNF79	5.5263	YES
ZNF790	0.4205	NO
ZNF791	8.4622	YES
ZNF792	1.5739	YES
ZNF793	0.7994	YES
ZNF799	2.0034	YES
ZNF8	5.5932	YES
ZNF805	2.5041	YES
ZNF808	0.1839	NO
ZNF81	1.4873	YES
ZNF812	0.0585	NO
ZNF813	0.6016	YES
ZNF814	1.5873	YES
ZNF816	1.3672	YES
ZNF823	1.9543	YES
ZNF829	0.7828	YES
ZNF836	0.5232	YES
ZNF84	1.9132	YES
ZNF841	2.2604	YES
ZNF844	0.053	NO
ZNF845	3.1151	YES
ZNF846	0.5256	YES
ZNF85	0.0712	NO
ZNF852	-	NO
ZNF860	0.0979	NO
ZNF862	1.003	YES
ZNF878	0.0548	NO
ZNF879	1.5068	YES
ZNF880	0.0688	NO
ZNF891	-	NO
ZNF90	0.0591	NO
ZNF91	3.0675	YES
ZNF92	9.4702	YES
ZNF93	0.0897	NO
ZNF98	0.348	NO
ZNF99	0.1528	NO

## Sheet: HeLa
Gene	Value rep1	Value rep2	Value rep3	EXPRESSED
AC002310.11.1	-	-	-	NO
AC002310.13	-	-	-	NO
AC003682.1	-	-	-	NO
AC005324.8-001.1	-	-	-	NO
AC010487.1	-	-	-	NO
AC078899.2	-	-	-	NO
CTD-2006C1.10	-	-	-	NO
CTD-2140B24.4	-	-	-	NO
CTD-2192J16.17.1	-	-	-	NO
HKR1	2.31297	2.43816	2.26198	YES
KRBA2	0.684993	0.550206	0.201827	NO
KRBOX1	0.416596	-	-	NO
POGK	17.4502	16.7465	15.024	YES
PRDM7	0.587166	0.0420114	-	NO
PRDM9	0.481645	-	0.0153419	NO
RBAK	2.15502	2.8627	2.1884	YES
RP11-1396O13.13.1	-	-	-	NO
RP11-15K19.2	-	-	-	NO
RP4-734P14.4	-	-	-	NO
SSX1	0.115038	-	-	NO
SSX2	1.52637	1.03829	1.87713	YES
SSX2B	-	-	-	NO
SSX3	0.34932	0.124211	0.149707	NO
SSX4	-	-	-	NO
SSX4B	0.0396103	-	-	NO
SSX5	0.798475	-	-	NO
SSX6	-	-	-	NO
SSX9	-	-	-	NO
ZFP1	1.89968	1.82901	1.56723	YES
ZFP14	0.243667	0.106594	0.075573	NO
ZFP28	0.246879	-	-	NO
ZFP30	0.239664	0.0101893	0.0122808	NO
ZFP37	0.19205	-	-	NO
ZFP57	0.436794	-	-	NO
ZFP82	1.35914	0.862069	0.432927	NO
ZFP90	0.38359	0.589428	0.193751	NO
ZIK1	0.305234	-	-	NO
ZIM2.1	-	-	-	NO
ZIM3	0.329217	0.0178846	-	NO
ZKSCAN1	2.51868	5.75526	2.24693	YES
ZKSCAN2	0.950698	0.646128	0.52447	YES
ZKSCAN3	0.764074	1.09646	0.888814	YES
ZKSCAN4	2.4381	2.24021	2.2294	YES
ZKSCAN5	4.0582	4.55185	3.96439	YES
ZNF10	0.719892	0.586618	0.629901	YES
ZNF100	0.311717	0.0315321	0.0126682	NO
ZNF101	4.07574	4.43906	2.53844	YES
ZNF114	0.304924	0.0212977	0.0256695	NO
ZNF12	2.24911	3.07156	1.76714	YES
ZNF124	2.03785	2.04883	1.65754	YES
ZNF132	0.681635	0.232511	0.485746	NO
ZNF133	2.44309	2.28509	2.56636	YES
ZNF135	0.43705	-	-	NO
ZNF136	1.43282	1.152	1.05073	YES
ZNF138	1.18395	1.24412	1.14545	YES
ZNF14	1.42699	0.935533	0.898232	YES
ZNF140	1.19061	1.14891	0.941626	YES
ZNF141	0.643753	0.0286131	0.0344865	NO
ZNF154	0.192399	0.0171033	-	NO
ZNF155	0.934703	0.913993	0.656727	YES
ZNF157	0.170079	-	-	NO
ZNF160	1.54026	1.54948	1.25373	YES
ZNF167	-	-	-	NO
ZNF169	0.729628	0.52849	0.605123	YES
ZNF17	0.807368	0.368424	0.486339	NO
ZNF175	1.32019	0.757186	0.553551	YES
ZNF177	-	-	-	NO
ZNF18	1.78854	1.85078	1.73953	YES
ZNF180	2.26087	1.66936	1.37761	YES
ZNF181	1.92124	1.76723	0.959451	YES
ZNF182	0.119985	-	-	NO
ZNF184	1.48696	1.99927	1.33261	YES
ZNF189	2.92298	2.51693	1.59391	YES
ZNF19	0.735687	0.342565	0.185797	NO
ZNF192	-	-	-	NO
ZNF195	4.36925	3.37298	3.01513	YES
ZNF197	1.99691	1.98979	2.17451	YES
ZNF2	1.19085	1.18823	0.630142	YES
ZNF20	1.27143	1.02837	1.01747	YES
ZNF200	6.44922	7.48796	7.52341	YES
ZNF202	3.00962	1.71478	2.05281	YES
ZNF205	10.0759	7.80005	11.8202	YES
ZNF208	0.179755	-	0.00623094	NO
ZNF211	0.956357	0.710727	0.563563	YES
ZNF212	4.90733	3.86228	5.29995	YES
ZNF213	4.68685	5.01881	5.13403	YES
ZNF214	0.414201	-	0.0212244	NO
ZNF215	0.591069	0.436691	0.294125	NO
ZNF221	1.08928	0.367961	0.14005	NO
ZNF222	1.6839	0.548864	0.760758	YES
ZNF223	0.43788	0.0583879	0.0469153	NO
ZNF224	1.93505	0.946089	1.64202	YES
ZNF225	1.19635	0.361274	0.414697	NO
ZNF226	1.67489	1.31022	1.06422	YES
ZNF227	3.11053	2.26962	2.21446	YES
ZNF229	0.251658	0.0094647	-	NO
ZNF230	0.988389	0.523041	0.479656	NO
ZNF233	0.594856	-	0.0600921	NO
ZNF235	0.918774	0.309291	0.337276	NO
ZNF248	1.85971	1.43363	1.29883	YES
ZNF25	0.553008	0.779693	0.303141	NO
ZNF250	1.30613	1.30672	1.29021	YES
ZNF251	3.57918	3.42176	3.55918	YES
ZNF253	0.330081	0.0403459	-	NO
ZNF254	0.566539	0.565773	0.312541	NO
ZNF256	0.521781	-	-	NO
ZNF257	0.409262	0.200097	0.128624	NO
ZNF26	1.5864	0.921532	0.907066	YES
ZNF263	12.1215	10.752	12.6144	YES
ZNF264	0.513537	0.424904	0.335208	NO
ZNF267	2.05959	1.36661	1.36972	YES
ZNF268	1.36717	1.05669	0.472775	NO
ZNF273	0.433259	0.56488	0.536809	NO
ZNF274	5.70541	5.0658	5.64672	YES
ZNF275	0.395326	0.379133	0.304638	NO
ZNF28	0.98312	0.460214	0.332809	NO
ZNF282	17.4448	13.0431	15.9639	YES
ZNF283	1.7046	0.824259	0.706455	YES
ZNF284	0.565775	0.510682	0.333401	NO
ZNF285	0.661859	-	-	NO
ZNF286A	1.37748	1.75359	1.30693	YES
ZNF287	0.146006	-	-	NO
ZNF3	5.61222	4.96823	5.77419	YES
ZNF30	0.851197	0.49586	0.405545	NO
ZNF300	2.50141	2.23391	2.3346	YES
ZNF302	1.70355	2.1136	1.74867	YES
ZNF304	1.5229	1.48915	1.25638	YES
ZNF311	0.587681	0.226381	0.146919	NO
ZNF317	9.185	7.80548	7.04535	YES
ZNF320	0.73498	0.512261	0.525261	YES
ZNF321P	-	-	-	NO
ZNF324	2.23061	1.94853	1.87529	YES
ZNF324B	1.70051	1.53733	1.3235	YES
ZNF331	1.69599	1.55891	1.72899	YES
ZNF333	0.803553	0.411583	0.466002	NO
ZNF334	0.547994	-	-	NO
ZNF337	2.85549	2.67465	3.01112	YES
ZNF33A	3.29683	3.59989	3.02515	YES
ZNF33B	1.49997	0.993593	1.00746	YES
ZNF34	1.51311	1.81916	1.28631	YES
ZNF343	3.25431	2.40606	3.07144	YES
ZNF347	0.389602	0.0102965	0.01241	NO
ZNF350	1.10831	0.702434	0.556351	YES
ZNF354A	1.82411	1.78369	1.41844	YES
ZNF354B	0.984129	1.11202	1.03098	YES
ZNF354C	0.222348	-	-	NO
ZNF37A	3.28698	3.67523	2.9155	YES
ZNF382	0.341609	-	-	NO
ZNF383	1.7018	1.71956	1.97224	YES
ZNF394	6.92151	5.54156	6.54706	YES
ZNF398	3.50819	2.84793	2.81818	YES
ZNF404	0.31149	0.0761471	-	NO
ZNF41	2.15252	2.54512	1.95443	YES
ZNF415	0.64382	0.0179873	0.0216795	NO
ZNF416	1.09155	0.617948	0.609376	YES
ZNF417	0.643628	0.389608	0.361217	NO
ZNF418	0.260137	0.0127187	-	NO
ZNF419	1.05599	1.46945	0.861608	YES
ZNF420	1.36864	0.913204	0.929864	YES
ZNF425	0.805763	0.612819	0.369305	NO
ZNF426	1.5546	1.39854	0.903879	YES
ZNF429	0.814017	0.318392	0.0719528	NO
ZNF43	0.211825	0.0360228	0.0217086	NO
ZNF430	1.15245	1.21083	0.679117	YES
ZNF431	1.02441	0.745177	0.530048	YES
ZNF432	0.877663	0.255639	0.418154	NO
ZNF433	0.72454	0.141697	0.121988	NO
ZNF434	-	-	-	NO
ZNF436	1.68675	1.6201	1.39979	YES
ZNF439	0.584105	0.0184246	0.0666198	NO
ZNF44	2.04493	1.52912	1.4177	YES
ZNF440	1.402	0.932688	0.920982	YES
ZNF441	0.550903	0.443632	0.30554	NO
ZNF442	0.612285	-	-	NO
ZNF443	1.01	0.335087	0.446383	NO
ZNF445	1.82832	2.05828	1.43653	YES
ZNF446	3.09119	4.06994	4.36032	YES
ZNF45	2.76983	1.7936	1.91513	YES
ZNF454	0.553031	-	-	NO
ZNF460	0.411941	0.219717	0.147121	NO
ZNF461	0.195682	-	-	NO
ZNF468	0.703248	0.47787	0.379292	NO
ZNF470	0.174938	0.0065793	0.00792982	NO
ZNF471	0.20314	0.00945898	-	NO
ZNF473	3.1028	3.18425	3.31892	YES
ZNF479	0.278267	-	-	NO
ZNF480	1.26654	0.861978	1.00309	YES
ZNF483	0.360286	-	-	NO
ZNF484	1.02228	1.0488	0.553035	YES
ZNF485	2.10426	1.12027	1.40534	YES
ZNF486	0.536666	-	-	NO
ZNF487P	-	-	-	NO
ZNF490	0.598819	0.554733	0.427162	NO
ZNF492	0.169779	-	-	NO
ZNF493	0.259922	0.112131	0.162177	NO
ZNF496	10.2704	12.1908	10.6817	YES
ZNF498	-	-	-	NO
ZNF500	3.94485	3.90078	3.39552	YES
ZNF506	0.178615	0.0145548	0.0526272	NO
ZNF510	1.44496	1.53145	1.24153	YES
ZNF514	0.479874	0.615879	0.565561	NO
ZNF517	1.31693	1.16702	0.970053	YES
ZNF519	0.26105	0.124184	0.17462	NO
ZNF525	-	-	-	NO
ZNF527	0.581142	0.31163	0.209893	NO
ZNF528	0.362348	0.035432	0.014235	NO
ZNF529	1.08002	0.829159	0.568057	YES
ZNF530	1.00504	0.634045	0.362992	NO
ZNF534	0.598864	-	-	NO
ZNF540	0.243355	0.0148727	0.0537767	NO
ZNF543	0.942362	0.678313	0.647869	YES
ZNF544	7.14143	6.59525	6.53014	YES
ZNF546	0.669504	0.429627	0.382197	NO
ZNF547	1.12503	0.91393	1.08113	YES
ZNF548	1.2355	0.939655	1.00808	YES
ZNF549	0.326456	0.0228016	0.013741	NO
ZNF551	1.06168	0.62036	0.427257	NO
ZNF552	2.4514	1.31839	2.28722	YES
ZNF554	0.948474	1.19426	1.20971	YES
ZNF555	0.449724	0.560693	0.563154	NO
ZNF556	6.12368	4.63494	4.30253	YES
ZNF557	1.19278	1.04893	0.858554	YES
ZNF558	2.64627	2.68117	1.7097	YES
ZNF559	-	-	-	NO
ZNF560	0.531573	-	-	NO
ZNF561	3.63001	3.52888	2.88123	YES
ZNF562	3.36796	3.55291	2.73748	YES
ZNF563	0.638102	0.0843194	0.182929	NO
ZNF564	1.18978	1.22716	0.941219	YES
ZNF565	1.95964	0.898965	1.3116	YES
ZNF566	1.01764	1.27052	1.01731	YES
ZNF567	1.07209	0.838666	0.442233	NO
ZNF568	0.240598	-	-	NO
ZNF569	0.485327	0.196774	0.29297	NO
ZNF57	4.02993	3.61225	3.64696	YES
ZNF570	0.491806	0.0209091	0.0252011	NO
ZNF571	0.527761	0.185784	0.22392	NO
ZNF573	0.585727	0.485969	0.230105	NO
ZNF577	0.273687	0.014868	-	NO
ZNF578	0.320743	0.0209091	0.00840036	NO
ZNF582	0.522936	-	-	NO
ZNF583	0.919135	0.211475	0.339846	NO
ZNF584	4.95136	4.86244	4.60829	YES
ZNF585A	0.710285	0.302464	0.513071	NO
ZNF585B	0.201164	-	0.00911865	NO
ZNF586	3.09027	1.71787	2.04555	YES
ZNF587	1.2675	1.38842	0.930583	YES
ZNF589	6.36824	5.8362	7.5222	YES
ZNF595	-	-	-	NO
ZNF596	0.4555	0.0921532	0.111069	NO
ZNF597	2.05956	0.900967	0.862337	YES
ZNF599	0.570707	0.708889	0.454469	NO
ZNF605	0.624585	0.446887	0.350102	NO
ZNF606	0.21602	-	0.0133996	NO
ZNF607	0.984664	0.797196	0.711267	YES
ZNF610	0.443762	-	-	NO
ZNF611	0.591289	0.0199375	0.012015	NO
ZNF613	0.886483	0.481578	0.185738	NO
ZNF614	0.595968	0.401906	0.326973	NO
ZNF615	0.52838	0.321485	0.193738	NO
ZNF616	1.48226	0.894322	0.780547	YES
ZNF619	1.15665	0.712546	0.381693	NO
ZNF620	0.424447	0.269777	0.150071	NO
ZNF621	2.21156	2.65327	2.12505	YES
ZNF624	0.441528	0.221408	0.146771	NO
ZNF625	0.678715	-	-	NO
ZNF625.1	-	-	-	NO
ZNF626	0.0913982	0.00687486	0.0165721	NO
ZNF627	1.79507	2.11619	1.97719	YES
ZNF630	0.250526	-	-	NO
ZNF641	6.42887	4.592	4.74911	YES
ZNF642	-	-	-	NO
ZNF643	-	-	-	NO
ZNF649	0.312673	0.0145593	-	NO
ZNF658	0.0477489	0.0116727	-	NO
ZNF662	0.13063	0.00798348	0.00962223	NO
ZNF665	0.321192	0.0142761	-	NO
ZNF667	0.373425	0.0243434	-	NO
ZNF669	0.436794	0.142372	0.171596	NO
ZNF670	0.961405	0.738652	0.94423	YES
ZNF671	0.375062	0.0193027	0.0232649	NO
ZNF673	-	-	-	NO
ZNF674	0.739913	0.849847	0.401412	NO
ZNF675	2.24032	2.9989	1.71752	YES
ZNF676	0.393025	-	-	NO
ZNF677	0.275107	-	0.0162115	NO
ZNF678	-	-	-	NO
ZNF679	0.462323	-	-	NO
ZNF680	0.489081	0.803451	0.380433	NO
ZNF681	0.170092	0.00723146	0.00871584	NO
ZNF682	0.204457	0.0428414	-	NO
ZNF684	1.19145	1.18745	0.891123	YES
ZNF688	1.90726	2.40151	2.30941	YES
ZNF689	4.21871	3.02057	3.32854	YES
ZNF69	0.144721	0.0283029	0.0341125	NO
ZNF695	1.21526	0.825576	1.11565	YES
ZNF699	0.688358	0.336553	0.0811272	NO
ZNF7	9.24234	9.99767	9.35814	YES
ZNF700	2.93483	1.90227	1.95674	YES
ZNF701	0.21465	0.0587704	0.0505958	NO
ZNF705A	0.0279508	0.0136657	0.0164709	NO
ZNF705B	-	-	-	NO
ZNF705D	-	0.0127567	-	NO
ZNF705G	0.0519431	-	-	NO
ZNF707	10.404	7.41941	8.1497	YES
ZNF708	0.456108	0.305159	0.183899	NO
ZNF709	0.304035	0.0287708	-	NO
ZNF713	0.721292	0.70531	0.219378	NO
ZNF714	0.720301	1.02983	0.63669	YES
ZNF716	0.119888	-	-	NO
ZNF717	0.877005	0.490042	0.276859	NO
ZNF721	1.22674	1.06325	0.558601	YES
ZNF724P	-	-	-	NO
ZNF726	-	-	-	NO
ZNF727	0.6868	-	-	NO
ZNF729	0.46356	0.012251	-	NO
ZNF730	-	-	-	NO
ZNF732	0.503917	-	0.0258216	NO
ZNF736	0.801553	0.559852	0.350881	NO
ZNF737	0.206138	0.0279959	0.0337426	NO
ZNF738	-	-	-	NO
ZNF74	5.39104	3.57108	4.39195	YES
ZNF746	5.3105	4.17899	4.67916	YES
ZNF747	2.00619	2.5364	2.19724	YES
ZNF749	1.44355	1.42761	0.850659	YES
ZNF75A	0.407181	0.707838	0.239944	NO
ZNF75D	0.705498	1.16415	1.03934	YES
ZNF763	0.49158	0.0534097	0.0214577	NO
ZNF764	2.16522	2.67177	2.47084	YES
ZNF765	1.01826	0.513249	0.482509	NO
ZNF766	1.72809	2.62156	1.57984	YES
ZNF77	3.46224	3.24734	2.83134	YES
ZNF772	0.523121	0.51153	0.480685	NO
ZNF773	0.545249	0.0853069	-	NO
ZNF776	1.16214	0.976588	0.802534	YES
ZNF777	8.22686	6.65283	6.91245	YES
ZNF778	3.60888	3.12524	2.85645	YES
ZNF780A	0.998453	1.35184	0.769407	YES
ZNF780B	0.493561	0.276561	0.261435	NO
ZNF782	1.0877	0.354533	0.546954	NO
ZNF783	3.09531	2.20413	2.75825	YES
ZNF785	1.07426	1.03607	1.26608	YES
ZNF786	2.77875	2.04148	2.42587	YES
ZNF788	-	-	-	NO
ZNF789	2.50162	2.55254	1.31392	YES
ZNF79	2.18816	2.04958	1.98167	YES
ZNF790	0.538912	-	-	NO
ZNF791	3.13897	3.89797	2.17883	YES
ZNF792	0.580819	0.616286	0.378677	NO
ZNF793	0.134946	-	0.0397604	NO
ZNF799	0.965403	0.544623	0.568894	YES
ZNF8	2.65239	2.06214	2.02422	YES
ZNF805	0.374851	0.283029	0.262834	NO
ZNF808	0.682037	0.0283798	0.0342053	NO
ZNF81	0.446298	0.615756	0.374678	NO
ZNF812	0.74066	-	-	NO
ZNF813	0.344179	0.0224369	0.0405636	NO
ZNF814	0.405302	0.149555	0.360508	NO
ZNF816	0.782188	0.531669	0.41596	NO
ZNF823	1.54474	1.25549	1.56049	YES
ZNF829	0.109885	0.00895422	0.0215845	NO
ZNF836	0.634288	0.211444	0.169897	NO
ZNF84	-	-	-	NO
ZNF841	1.16524	0.727287	0.73048	YES
ZNF844	0.457755	-	-	NO
ZNF845	1.17026	0.806478	0.394063	NO
ZNF846	0.968606	0.859038	0.610603	YES
ZNF85	0.432859	-	-	NO
ZNF852	1.29133	1.7154	0.746601	YES
ZNF860	1.67851	0.806005	0.741836	YES
ZNF862	0.529447	0.381475	0.353045	NO
ZNF878	0.354492	-	-	NO
ZNF879	0.221416	-	-	NO
ZNF880	0.594225	-	-	NO
ZNF891	-	-	-	NO
ZNF90	0.294455	0.0250374	0.0301768	NO
ZNF91	0.747957	0.722678	0.482734	NO
ZNF92	1.37322	0.995781	1.07289	YES
ZNF93	0.395522	-	0.0405346	NO
ZNF98	0.276379	-	-	NO
ZNF99	-	-	-	NO

## Sheet: CD4_GSE69549
Gene	1_CD3	1_PMA	1_UNS	3_CD3	3_PMA	3_UNS	4_CD3	4_PMA	4_UNS	9_CD3	9_PMA	9_UNS	A_CD3	A_PMA	B_CD3	B_PMA	B_UNS	C_CD3	C_PMA	C_UNS	E_CD3	E_PMA	E_UNS	F_CD3	F_PMA	F_UNS	G_CD3	G_PMA	G_UNS	H_CD3	H_PMA	H_UNS	EXPRESSED
AC002310.11.1	-	-	-	-	-	-	-	-	-	-	-	-	-	-	-	-	-	-	-	-	-	-	-	-	-	-	-	-	-	-	-	-	NO
AC002310.13	-	-	-	-	-	-	-	-	-	-	-	-	-	-	-	-	-	-	-	-	-	-	-	-	-	-	-	-	-	-	-	-	NO
AC003682.1	-	-	-	-	-	-	-	-	-	-	-	-	-	-	-	-	-	-	-	-	-	-	-	-	-	-	-	-	-	-	-	-	NO
AC005324.8-001.1	-	-	-	-	-	-	-	-	-	-	-	-	-	-	-	-	-	-	-	-	-	-	-	-	-	-	-	-	-	-	-	-	NO
AC010487.1	-	-	-	-	-	-	-	-	-	-	-	-	-	-	-	-	-	-	-	-	-	-	-	-	-	-	-	-	-	-	-	-	NO
AC078899.2	-	-	-	-	-	-	-	-	-	-	-	-	-	-	-	-	-	-	-	-	-	-	-	-	-	-	-	-	-	-	-	-	NO
CTD-2006C1.10	-	-	-	-	-	-	-	-	-	-	-	-	-	-	-	-	-	-	-	-	-	-	-	-	-	-	-	-	-	-	-	-	NO
CTD-2140B24.4	-	-	-	-	-	-	-	-	-	-	-	-	-	-	-	-	-	-	-	-	-	-	-	-	-	-	-	-	-	-	-	-	NO
CTD-2192J16.17.1	-	-	-	-	-	-	-	-	-	-	-	-	-	-	-	-	-	-	-	-	-	-	-	-	-	-	-	-	-	-	-	-	NO
HKR1	2.24929	3.07729	2.12536	1.50568	2.20974	5.31867	1.73773	2.63165	3.43063	1.53996	2.63428	1.98033	1.51359	1.53205	1.63225	1.89067	2.36795	1.60588	3.03773	2.3996	3.21704	4.51704	3.24605	1.86167	1.50041	2.16227	1.82475	2.08317	3.88682	2.06734	2.28885	2.63428	YES
KRBA2	0.202433	0.215085	0.14339	0.0548257	0.0759125	0.742256	0.14339	0.0674778	0.603083	0.244607	0.092782	0.573561	0.134956	0.101217	0.198216	0.16026	0.514518	0.122304	0.181347	0.598865	0.409084	0.274129	0.759125	0.0548257	0.109651	0.455475	0.265694	0.139173	0.801299	0.30365	0.134956	0.472345	NO
KRBOX1	0.0169549	0.0169549	0.0169549	0.0169549	0.0678196	0.0678196	-	-	-	-	-	-	-	0.0169549	0.0339098	0.0339098	0.0169549	-	-	-	-	0.0339098	0.0678196	-	-	-	0.0169549	-	0.0169549	0.0169549	0.0169549	-	NO
POGK	6.39357	7.20664	3.89385	6.4541	7.32971	11.0299	8.0762	3.06464	8.16093	5.37068	5.25972	5.36059	6.84752	7.14006	6.99682	6.16357	5.72577	5.73989	5.9134	8.01971	7.39629	4.54753	6.66392	3.92209	3.16955	6.89594	7.48304	4.6484	9.78303	8.53014	5.45542	7.8462	YES
PRDM7	0.0072724	-	0.0036362	0.0036362	0.0036362	0.0145448	-	-	0.0036362	0.0036362	0.0036362	0.0072724	-	0.0036362	0.0036362	0.0036362	0.018181	0.0036362	0.0109086	0.0072724	0.0327258	0.0036362	0.0145448	0.0036362	0.018181	0.018181	0.018181	-	0.0072724	0.0072724	0.0072724	0.0072724	NO
PRDM9	-	-	-	-	-	0.00316901	-	-	-	-	-	-	-	-	-	-	-	-	0.00316901	-	-	-	-	-	-	-	-	-	-	-	-	-	NO
RBAK	1.68904	2.71409	1.52348	1.37025	1.45831	4.30097	1.96908	1.07965	3.57534	1.4407	1.97084	2.11702	2.15929	2.55733	1.88806	2.28082	2.02896	1.38786	2.35127	2.3636	2.75812	2.04657	2.73522	1.25401	1.86164	3.76555	1.90039	2.23326	3.37808	2.36536	2.15753	3.03639	YES
RP11-1396O13.13.1	-	-	-	-	-	-	-	-	-	-	-	-	-	-	-	-	-	-	-	-	-	-	-	-	-	-	-	-	-	-	-	-	NO
RP11-15K19.2	-	-	-	-	-	-	-	-	-	-	-	-	-	-	-	-	-	-	-	-	-	-	-	-	-	-	-	-	-	-	-	-	NO
RP4-734P14.4	-	-	-	-	-	-	-	-	-	-	-	-	-	-	-	-	-	-	-	-	-	-	-	-	-	-	-	-	-	-	-	-	NO
SSX1	-	-	-	-	-	-	-	-	-	-	-	-	-	-	-	-	-	-	-	-	-	-	-	-	-	-	-	-	-	-	-	-	NO
SSX2	-	-	-	-	-	-	-	-	-	-	-	-	-	-	-	-	-	-	-	-	-	-	-	-	-	-	-	-	-	-	-	-	NO
SSX2B	-	-	-	-	-	-	-	-	-	-	-	-	-	-	-	-	-	-	-	-	-	-	-	-	-	-	-	-	-	-	-	-	NO
SSX3	-	-	-	-	-	-	-	-	0.00888236	-	-	-	-	-	-	-	-	-	-	-	-	-	-	-	-	-	-	-	-	-	-	-	NO
SSX4	-	-	-	-	-	-	-	-	-	-	-	-	-	-	-	-	-	-	-	-	-	-	-	-	-	-	-	-	-	-	-	-	NO
SSX4B	-	-	-	-	-	-	-	-	-	-	-	-	-	-	-	-	-	-	-	-	-	-	-	-	-	-	-	-	-	-	-	-	NO
SSX5	0.0169304	0.0084652	-	-	0.0253956	0.0253956	0.0169304	0.0084652	0.0084652	-	-	0.0253956	0.0253956	-	0.0338608	0.0253956	0.0084652	0.0169304	-	0.0253956	-	0.0169304	0.0253956	0.0253956	0.0084652	0.0169304	0.0169304	0.0253956	0.0253956	0.0169304	-	-	NO
SSX6	-	-	-	-	-	-	-	-	-	-	-	-	-	-	-	-	-	-	-	-	-	-	-	-	-	-	-	-	-	-	-	-	NO
SSX9	-	-	-	-	-	-	-	-	-	-	-	-	-	-	-	-	-	-	-	-	-	-	-	-	-	-	-	-	-	-	-	-	NO
ZFP1	2.38245	2.96222	2.50918	2.73729	2.48066	3.24736	2.40463	0.595613	2.35394	1.38448	1.15321	1.59358	2.129	2.08781	1.94525	1.58725	1.25142	1.70763	1.72981	2.09732	2.26523	1.25776	2.09098	1.37181	1.06133	2.41097	2.08148	1.77733	2.98757	2.2779	1.41933	2.45532	YES
ZFP14	1.04717	0.123473	1.19253	0.400114	0.204746	2.68514	0.575164	0.0984655	2.12404	0.286019	0.12191	0.88619	0.50952	0.131287	0.50952	0.162546	1.19878	0.448565	0.101591	1.28005	0.73771	0.142228	1.58795	0.3501	0.112532	1.38477	0.453254	0.126599	2.08341	0.582978	0.0828361	1.5692	NO
ZFP28	0.587828	0.697603	0.426706	0.412542	0.513464	0.929547	0.393066	0.223091	0.676356	0.435559	0.446183	0.715309	0.527629	0.410771	0.492217	0.536481	0.681668	0.192992	0.24965	0.449724	0.674586	0.53117	0.899447	0.244338	0.292143	0.62678	0.446183	0.31162	0.841019	0.717079	0.424936	0.952564	NO
ZFP30	0.8872	0.316515	0.911178	0.453191	0.220601	2.2132	0.462783	0.129483	1.52263	0.366869	0.117494	0.774501	0.772104	0.282945	0.805673	0.309321	1.2157	0.65461	0.239784	1.26126	0.772104	0.251773	1.09341	0.422019	0.155859	1.29483	0.652212	0.17744	1.52982	0.983113	0.155859	1.4387	NO
ZFP37	0.627279	0.857547	0.738443	0.500236	0.559787	1.31808	0.293789	0.154835	0.412893	0.281879	0.242178	0.369221	0.472445	0.547877	0.496265	0.452594	0.563757	0.305699	0.397012	0.543907	0.837696	0.567728	0.825786	0.254088	0.504206	0.801965	0.436714	0.547877	0.829756	0.63125	0.428773	0.575668	NO
ZFP57	-	0.000847009	-	-	-	-	-	-	-	0.0431975	0.145686	0.0609847	-	-	0.00592907	0.0347274	0.0203282	-	-	-	0.0965591	0.110111	0.0508206	-	-	-	-	-	0.00169402	0.0186342	0.0508206	0.0203282	NO
ZFP82	0.863339	1.55881	0.976852	0.868136	1.07758	1.52363	0.932087	0.717851	1.10635	0.398095	0.511608	0.345336	0.706659	0.858543	0.786598	1.00243	0.682678	0.476435	0.612331	0.561171	0.746629	0.800987	0.749826	0.434867	0.581955	0.61393	0.852148	0.879327	1.20548	0.545183	0.575559	0.577158	NO
ZFP90	3.79718	1.30636	3.46369	2.19413	1.32016	7.93245	2.56672	0.666979	6.3432	1.54095	0.494485	3.1164	2.27233	0.457686	2.44022	0.784275	4.80685	2.01704	0.883172	5.21854	3.3119	1.36156	5.60262	1.81004	0.673879	4.22497	2.51612	0.814175	7.84735	2.81281	0.807275	5.90622	NO
ZIK1	1.74124	1.80128	1.94138	0.73052	0.963185	1.70621	1.2584	0.610434	1.9664	0.778053	0.820584	1.08327	1.08577	0.925658	1.08577	0.865616	1.03073	0.73052	0.713007	0.99821	0.920655	0.657968	1.03824	0.700498	0.5629	1.1183	0.990705	1.03824	1.59363	1.1308	0.637954	1.20586	YES
ZIM2.1	-	-	-	-	-	-	-	-	-	-	-	-	-	-	-	-	-	-	-	-	-	-	-	-	-	-	-	-	-	-	-	-	NO
ZIM3	0.00445978	0.00891955	-	-	-	0.00445978	0.0133793	0.0133793	0.00891955	0.00445978	0.0133793	0.0133793	0.00445978	0.00445978	0.00445978	0.0133793	0.00445978	0.00891955	-	-	0.0133793	0.00445978	0.00445978	0.00445978	-	-	0.00445978	-	0.00445978	0.00445978	0.00445978	-	NO
ZKSCAN1	2.24027	2.90672	1.55468	1.7607	2.28868	5.16951	2.42039	1.34529	4.84754	2.82792	2.47781	3.76568	1.69878	1.56256	2.13445	2.3551	2.77839	1.67626	2.60952	2.99228	3.26134	3.22081	4.09103	0.406401	1.79109	2.73673	1.87552	1.52654	3.61033	3.12062	2.37762	3.0193	NO
ZKSCAN2	0.4735	0.567213	0.355125	0.327175	0.307446	0.708606	0.488297	0.231818	0.595163	0.256479	0.263055	0.299226	0.480076	0.378142	0.355125	0.284429	0.282785	0.351837	0.351837	0.389651	0.43733	0.276208	0.422533	0.241682	0.213733	0.34526	0.486653	0.399516	0.677368	0.480076	0.312378	0.447194	NO
ZKSCAN3	0.45489	0.292775	0.459729	0.338748	0.309712	1.33805	0.38956	0.154856	0.979949	0.350846	0.191151	0.783959	0.304873	0.150017	0.377462	0.188731	0.597648	0.316971	0.171794	0.754924	0.481506	0.270998	0.849289	0.212927	0.174213	0.638781	0.333909	0.12824	0.771861	0.537157	0.179052	0.888003	NO
ZKSCAN4	0.855155	0.430808	0.812074	0.460965	0.301566	1.75985	0.641904	0.204634	1.22565	0.493276	0.241253	0.837922	0.570821	0.29295	0.661291	0.316644	0.840076	0.549281	0.267101	1.10502	0.790533	0.348955	1.16103	0.600978	0.245561	0.924084	0.61821	0.290796	1.30535	0.954241	0.236945	1.07271	NO
ZKSCAN5	1.63646	2.86381	1.30031	1.5635	2.04037	3.11137	1.88402	1.46709	2.3244	1.46709	2.21757	1.17523	1.68337	2.22017	1.65731	2.28792	1.32637	1.52441	2.59281	1.75373	1.97262	1.83451	1.44624	1.06057	1.63646	1.46448	1.77979	2.68662	2.29574	1.95438	2.4104	1.89444	YES
ZNF10	0.920663	1.06169	0.936628	0.811567	0.771654	2.59169	0.920663	0.85148	1.69232	0.976541	1.10692	1.13087	0.832854	0.753028	0.907358	0.891393	1.06435	0.697149	0.936628	1.18143	1.37567	1.36769	1.67635	1.05903	0.971219	1.48743	0.800923	0.896715	1.4555	1.21868	1.03508	1.36503	YES
ZNF100	0.988114	1.28691	1.23187	0.933073	0.788919	2.09155	0.723394	0.309277	1.20304	0.314519	0.241131	0.516335	0.553029	0.353834	0.754846	0.736499	0.909484	0.728636	0.767951	1.00646	1.09557	0.592344	1.18207	0.361697	0.560892	0.84658	1.39961	1.29215	2.33268	1.76393	1.04053	1.9474	NO
ZNF101	8.53272	8.35752	7.27181	3.82961	4.80922	14.0082	4.30337	1.97896	13.5369	2.05545	2.93143	4.8487	4.02207	3.79013	3.00545	4.66116	4.97207	2.73896	4.72779	6.51921	4.80181	4.13558	7.28168	1.63104	2.44532	5.45077	5.0461	9.24337	9.07311	3.38298	3.64454	6.85233	YES
ZNF114	0.00827389	0.00413695	0.00413695	0.00413695	0.00413695	0.0124108	0.0165478	0.0206847	0.00827389	-	-	-	0.0124108	0.00827389	0.00413695	0.0206847	-	-	0.0124108	-	0.00827389	0.00827389	0.00827389	0.00827389	-	-	0.0124108	0.00827389	0.0248217	0.00827389	0.0124108	0.0165478	NO
ZNF12	4.02638	5.87759	4.09348	3.46407	4.71827	8.73539	3.86671	2.62409	6.22469	2.80921	4.07497	3.70473	3.03135	3.90605	3.24424	4.54472	4.2277	2.86243	4.64653	4.47298	4.68356	4.34108	5.5328	1.80493	3.3206	4.81777	3.4849	4.45447	6.9536	4.30174	4.33646	5.02834	YES
ZNF124	0.600983	1.10661	0.543324	0.592112	0.844924	0.656424	0.851577	0.321559	0.638683	0.306035	0.445747	0.3393	0.487883	0.796136	0.516712	0.722953	0.337082	0.365912	0.609853	0.4147	0.592112	0.496753	0.470141	0.155235	0.545541	0.51893	0.6786	0.6409	0.680818	0.665294	0.636465	0.463488	NO
ZNF132	0.823317	0.602992	0.587531	0.846509	0.896758	1.84763	0.974065	0.432918	0.827182	0.726683	0.641646	0.417456	0.332419	0.444514	0.680299	0.680299	0.452244	0.57207	0.494763	0.471571	1.03591	0.726683	0.63778	0.409726	0.328554	0.537282	0.5798	0.432918	0.502494	0.823317	0.2899	0.34015	NO
ZNF133	0.711344	0.131599	0.576189	0.416136	0.309435	2.23006	0.380569	0.234743	1.33377	0.711344	0.20629	1.23418	0.437476	0.0746911	0.68289	0.131599	1.26619	0.750468	0.117372	1.63253	0.938974	0.2383	1.65743	0.86784	0.167166	0.999438	0.565518	0.163609	1.61831	0.796705	0.088918	1.11325	NO
ZNF135	0.228231	0.228231	0.109889	0.0225413	0.0507179	0.129612	0.0986181	0.0958005	0.256407	0.118342	0.129612	0.143701	0.0958005	0.121159	0.0845298	0.0225413	0.0535356	0.0309943	0.0366296	0.0788945	0.26486	0.293037	0.346572	0.0225413	0.0563532	0.0845298	0.0845298	0.0535356	0.112706	0.112706	0.0732592	0.0619885	NO
ZNF136	2.7627	4.77024	3.0486	2.84661	3.33761	5.07479	3.47124	1.93296	3.89699	1.44506	1.89877	1.68435	2.57002	2.95848	2.54827	3.27235	2.09145	2.21575	3.4122	2.52341	2.97091	2.51719	2.47369	1.16848	2.01686	2.41153	2.98023	3.44327	3.63284	2.97713	2.85282	2.71608	YES
ZNF138	0.543713	0.245853	0.612268	0.283676	0.193846	1.20326	0.465702	0.212757	1.19144	0.352231	0.182026	0.758834	0.479886	0.179662	0.356959	0.177298	0.609904	0.314408	0.14893	0.718647	0.697371	0.224577	0.907764	0.524801	0.236397	0.947952	0.418423	0.165478	1.17489	0.397147	0.0969228	0.872305	NO
ZNF14	4.52738	6.33042	5.64638	3.95009	4.57483	10.4901	3.9066	2.08378	6.41741	1.67651	1.99679	2.57804	3.41629	3.78402	3.44397	3.78007	3.91846	2.79946	3.84729	5.17189	3.81961	2.92204	4.66182	3.10788	3.70889	4.98605	3.96986	5.03745	7.25963	4.1992	3.52701	5.60683	YES
ZNF140	3.80591	9.11617	3.6222	5.47663	9.46279	6.70021	5.92377	4.50609	5.1924	4.19413	6.88392	2.8631	3.6118	5.37265	3.79551	6.12482	2.73138	2.99135	6.04163	3.30331	5.41771	6.16988	3.41076	2.93242	4.61008	3.33797	4.39864	5.47317	4.14907	5.22706	5.4593	3.67766	YES
ZNF141	0.245242	0.302515	0.209264	0.23276	0.212201	0.568316	0.231292	0.065349	0.435415	0.135104	0.0939851	0.228354	0.173285	0.176222	0.185767	0.156397	0.210732	0.12409	0.154929	0.219543	0.296641	0.180628	0.327479	0.0176222	0.149055	0.300312	0.19825	0.176222	0.328948	0.281955	0.14832	0.284892	NO
ZNF154	0.987899	2.23675	0.550715	0.191479	0.384653	0.843865	0.118616	0.210119	0.337207	0.425322	0.562577	0.455823	0.750667	1.22344	0.757445	1.63181	0.962481	0.281288	1.09126	0.41346	0.618496	0.70661	0.574438	0.0847254	0.394821	0.36093	0.281288	0.423627	0.632052	0.367708	0.520214	0.289761	NO
ZNF155	1.95195	3.32246	2.21774	1.90626	2.97776	3.84575	2.67458	1.77752	3.04421	1.02166	1.93118	1.1421	1.81074	2.48769	1.53249	1.8938	1.54079	0.876299	1.14625	1.11302	1.80659	1.75675	1.71522	1.80659	1.4785	2.08069	2.24266	3.47197	2.78672	1.19193	1.09641	1.37882	YES
ZNF157	0.076032	0.152064	0.0898559	0.020736	0.048384	0.27648	0.041472	0.03456	0.221184	0.06912	0.03456	0.235008	0.062208	0.020736	0.06912	0.027648	0.13824	0.076032	0.020736	0.20736	0.131328	0.03456	0.27648	0.027648	-	0.152064	0.041472	0.020736	0.248832	0.076032	0.03456	0.131328	NO
ZNF160	2.61643	2.17749	2.53897	1.8655	1.83968	6.40336	1.97093	1.32758	4.37434	1.76006	1.57717	2.56479	1.85904	0.942431	1.93435	1.40934	2.69819	1.6783	1.64818	3.14359	2.68098	2.14521	3.42115	0.886487	0.858516	2.48733	1.92789	1.12102	3.71163	2.48518	1.08229	3.32433	YES
ZNF167	-	-	-	-	-	-	-	-	-	-	-	-	-	-	-	-	-	-	-	-	-	-	-	-	-	-	-	-	-	-	-	-	NO
ZNF169	1.22947	0.806969	0.853443	0.58727	0.65487	2.05756	0.916818	0.498546	1.96461	0.828094	0.709794	1.24214	1.31396	1.06469	1.20834	0.988642	1.53789	0.942168	1.13229	1.74914	1.33509	1.10694	1.78294	0.439397	0.722469	1.53366	0.794294	0.735144	2.24346	1.28861	0.878793	1.70266	NO
ZNF17	2.03194	2.28058	1.96336	2.02766	2.54207	3.51518	2.65353	1.17458	2.58923	1.22603	1.24746	1.03312	1.74902	1.59469	1.98908	1.59898	1.51753	1.61184	1.68471	1.84333	2.21199	1.3632	2.10053	1.15315	1.04598	1.62899	2.0791	1.7876	2.32773	2.49063	1.44037	1.99336	YES
ZNF175	0.861942	0.74314	0.818971	0.912495	0.642033	2.69199	1.15768	0.447401	1.95138	0.783583	0.685003	1.0591	1.12735	0.899857	1.15768	0.937772	1.18549	0.869525	0.968104	1.48123	1.41551	0.829082	1.43573	0.492899	0.558619	1.15768	1.17032	1.26132	2.16876	1.45089	0.839192	1.65564	NO
ZNF177	-	-	-	-	-	-	-	-	-	-	-	-	-	-	-	-	-	-	-	-	-	-	-	-	-	-	-	-	-	-	-	-	NO
ZNF18	1.8972	1.63439	1.74115	1.41674	1.57689	3.97509	1.25659	0.661146	2.56656	1.11697	0.895216	1.52351	0.915749	0.648826	1.0759	0.706317	1.31408	0.813086	0.755595	1.82739	1.69598	0.89111	1.97522	1.79865	0.570803	1.74115	1.12107	0.833619	1.95059	1.55226	0.648826	1.79043	YES
ZNF180	1.50216	1.03465	1.59924	1.21604	0.88137	2.64156	1.44596	0.324446	1.9058	0.894143	0.54415	1.21859	1.05253	0.776627	1.06531	0.684658	1.08064	0.791956	0.58758	1.33866	1.32589	0.495611	1.53282	0.692322	0.467509	1.23903	1.19815	0.945237	1.85726	1.5507	0.659111	1.66311	NO
ZNF181	2.12005	1.44909	2.20739	1.86993	1.21486	4.84355	2.4178	1.04811	3.8272	2.02873	1.88581	2.525	1.59202	0.762264	1.67539	1.11163	2.40986	1.67539	1.38954	2.35428	3.34681	1.51262	3.85499	1.1156	0.690801	2.20342	1.94536	0.992531	3.85499	3.00935	0.889308	2.47736	YES
ZNF182	1.41409	1.12802	1.20604	1.09551	1.01425	3.45884	1.38158	0.708671	2.6689	1.66115	1.11827	2.22354	1.37508	0.900468	1.37833	1.07276	2.03499	0.988239	1.28081	2.02849	2.59413	1.09226	2.62338	1.52787	0.611148	1.98623	1.59289	1.30357	3.29955	2.36007	1.03375	2.63639	YES
ZNF184	1.27667	1.11664	1.20199	1.1682	1.02418	3.1241	1.37802	0.424963	1.93278	0.780581	0.729017	1.15576	1.15398	0.741463	0.919272	0.599216	1.02596	0.693455	0.567211	1.17532	1.12731	0.634778	1.17887	0.634778	0.387624	1.21799	1.10953	0.814365	1.83499	1.09886	0.426742	1.37802	NO
ZNF189	2.95611	6.96773	2.9595	3.75029	5.40992	6.04458	4.23901	3.42108	4.38835	2.99344	5.36919	2.72872	2.86787	3.71635	2.7355	4.77186	2.25696	2.5726	5.39295	3.05453	3.97768	4.58859	2.88484	1.88363	3.89283	2.88144	3.31587	4.83634	3.71296	4.3612	4.67683	3.55683	YES
ZNF19	0.392948	0.175118	0.392948	0.354508	0.251999	0.969557	0.333152	0.111051	0.525355	0.213559	0.14522	0.286169	0.209288	0.0597965	0.273355	0.0939659	0.281898	0.179389	0.115322	0.277626	0.405762	0.111051	0.384406	0.269084	0.0854235	0.230643	0.29044	0.132406	0.375863	0.341694	0.0683388	0.333152	NO
ZNF192	-	-	-	-	-	-	-	-	-	-	-	-	-	-	-	-	-	-	-	-	-	-	-	-	-	-	-	-	-	-	-	-	NO
ZNF195	2.6102	3.69224	2.4963	2.36342	3.1702	3.84411	4.06242	2.75574	4.01496	2.70195	3.67642	2.5754	2.16093	3.31574	2.20522	3.42015	2.13878	1.78126	3.58151	2.14194	3.65744	2.85698	2.64816	2.91393	2.36658	2.80319	2.51528	2.71777	3.15438	3.26512	3.17337	2.66715	YES
ZNF197	0.81671	0.941655	0.667387	0.601867	0.78776	1.58619	0.647578	0.415974	1.1504	0.653673	0.708527	0.809092	0.502825	0.443401	0.534823	0.505873	0.691766	0.397689	0.511968	0.781665	0.790807	0.671958	0.856327	0.353502	0.326075	0.656721	0.682624	0.515015	1.16412	0.918799	0.5333	0.943179	NO
ZNF2	1.0802	0.405806	1.0189	0.99262	0.761982	2.65964	0.797015	0.248155	1.43054	0.639364	0.283189	0.9897	1.0189	0.420404	0.963425	0.399967	1.1853	0.928391	0.283189	1.5152	1.08312	0.397048	1.43638	0.688995	0.236477	1.05977	1.08312	0.510907	1.82467	1.36339	0.291947	1.48601	NO
ZNF20	-	-	-	-	-	-	-	-	-	-	-	-	-	-	-	-	-	-	-	-	-	-	-	-	-	-	-	-	-	-	-	-	NO
ZNF200	2.94337	4.99636	2.61348	3.0907	5.42554	6.51769	2.88572	1.53094	3.15155	1.68787	2.2868	2.00175	2.28039	3.75688	2.58466	4.41025	2.82807	2.19071	3.68642	3.04266	2.86971	2.84408	2.72238	1.68147	2.56544	2.08822	3.08109	4.97394	3.78891	2.94978	2.49818	2.81206	YES
ZNF202	1.92424	2.97811	1.3003	1.69354	2.71333	3.55224	3.10919	2.61896	3.159	3.28746	4.0215	2.36204	2.00026	4.00577	2.3935	4.12112	1.88754	2.22834	4.30987	2.49574	4.97313	4.0215	2.95976	2.86276	2.21786	2.32796	2.72644	2.54817	2.93355	4.12636	4.0818	2.26504	YES
ZNF205	0.0201303	-	0.0100651	0.00503257	-	0.0452932	-	0.00503257	0.035228	0.0150977	0.00503257	0.0402606	0.0251629	-	0.00503257	0.00503257	0.0754886	0.0100651	0.0150977	0.0503257	0.0150977	-	0.070456	0.0100651	0.0100651	0.0452932	0.00503257	-	0.0805212	0.0452932	0.00503257	0.0553583	NO
ZNF208	0.0448043	0.0866217	0.0229	0.0527695	0.102552	0.212074	0.0418174	0.122465	0.178222	0.0438087	0.0706913	0.0577478	0.0716869	0.167269	0.0637217	0.12147	0.100561	0.0706913	0.26783	0.105539	0.085626	0.0836347	0.0836347	0.0169261	0.0288739	0.0388304	0.152335	0.211078	0.557565	0.0537652	0.0726826	0.0547608	NO
ZNF211	2.71044	3.08819	2.67735	2.21137	2.68838	6.6148	2.41817	1.81431	4.88872	2.37681	2.13416	3.76925	2.58912	1.93839	2.7132	2.25548	3.3529	2.55879	2.9779	3.73892	3.43837	2.80143	4.55784	2.17552	1.53582	3.08819	2.36302	2.43471	5.15618	3.30602	2.25548	3.66999	YES
ZNF212	3.0728	2.53079	2.14721	2.06799	1.94291	4.45702	2.41405	1.81366	3.27293	2.54746	2.07216	2.38486	2.96857	1.98877	3.46055	2.41405	3.06863	2.67671	2.28063	3.68152	4.07344	2.20141	3.77325	4.89897	1.58435	3.82328	3.96921	2.94772	4.96568	4.2694	1.89288	3.76908	YES
ZNF213	1.00441	0.708591	0.299259	0.213265	0.667314	1.32775	0.564121	0.571001	1.14888	1.43782	0.976893	1.54789	1.75428	1.0904	1.84027	0.963134	1.84715	2.0157	1.37935	2.9754	2.01226	1.52725	2.38376	1.78524	0.811784	2.04666	1.85747	1.23831	2.34936	2.17737	0.818664	2.03634	NO
ZNF214	-	0.00439124	-	-	-	-	0.00439124	-	-	0.00439124	-	-	-	-	-	-	-	-	-	0.00439124	-	-	-	-	-	-	-	-	-	-	-	-	NO
ZNF215	0.00960839	0.0256224	0.00960839	-	0.0192168	0.00960839	0.0576504	0.032028	0.0512448	0.0224196	0.0128112	0.0128112	0.0032028	0.0064056	0.0256224	0.0416364	0.0352308	0.0192168	0.0352308	0.0352308	-	-	-	0.0352308	0.032028	0.048042	-	-	0.0032028	0.0224196	0.0192168	0.0224196	NO
ZNF221	0.104861	0.0667297	0.0762625	0.0524305	0.0524305	0.285985	0.11916	0.0333649	0.285985	0.109627	0.0476641	0.142992	0.152525	0.0714961	0.176357	0.0428977	0.214488	0.0571969	0.0857954	0.190656	0.176357	0.0285985	0.347948	0.0667297	0.0333649	0.138226	0.138226	0.100095	0.271685	0.152525	0.0428977	0.204956	NO
ZNF222	1.53381	6.51869	1.86248	1.10242	3.40999	2.66362	2.80057	4.12211	2.8485	1.2873	4.34123	1.37632	1.51327	3.45792	1.28046	3.89615	1.301	0.938088	3.84137	1.41056	1.86933	3.32782	1.56805	1.50642	4.25221	1.35578	1.4311	3.36205	2.198	2.02682	4.21797	1.71184	YES
ZNF223	0.944435	0.498855	1.15269	0.527915	0.382617	1.99542	0.731331	0.38746	1.85497	0.745861	0.455266	1.12848	0.866943	0.440736	0.886316	0.348714	1.31737	0.711958	0.41652	1.12848	0.765234	0.41652	1.28831	0.678056	0.290595	1.31737	0.682899	0.498855	1.83559	1.13332	0.353558	1.42392	NO
ZNF224	0.357669	0.171565	0.223906	0.241354	0.235538	0.913073	0.316959	0.113407	0.65718	0.392563	0.162841	0.75314	0.46526	0.220999	0.404195	0.32859	0.767679	0.473984	0.311143	0.732785	0.540865	0.220999	0.811297	0.093052	0.183196	0.575759	0.418734	0.244262	1.02066	0.665904	0.311143	0.703706	NO
ZNF225	0.671206	0.428967	0.6056	0.50719	0.46177	1.27428	0.640926	0.292707	1.11784	0.464293	0.32551	0.555133	0.759523	0.436537	0.701486	0.406257	0.777186	0.59046	0.391117	0.880643	0.638403	0.3785	0.757	0.269997	0.27252	0.74943	0.78728	0.587937	1.09513	0.948773	0.421397	1.06989	NO
ZNF226	1.48709	2.01293	1.49713	1.30622	1.61436	3.51006	1.4134	1.73828	3.00767	1.4268	2.34451	1.68135	1.25264	1.47704	1.38326	1.72824	1.85551	1.1689	2.31101	1.84881	2.3847	2.19044	2.47848	1.92584	1.4201	1.79187	1.51053	2.04642	2.81341	2.48518	2.23733	2.09666	YES
ZNF227	3.81185	3.65863	4.0585	2.99342	2.95979	7.80682	3.73711	1.46121	5.25064	2.0143	1.90219	2.48518	3.01585	2.74304	3.17654	2.98969	3.29239	2.5375	2.78415	3.80811	3.26623	2.27964	3.77074	2.54871	2.20863	4.21919	3.27744	3.47551	5.90089	3.6661	2.65335	4.33505	YES
ZNF229	0.205241	0.654205	0.141103	0.0213793	0.0962067	0.0940687	0.109034	0.0919308	0.11331	0.0962067	0.194551	0.0791033	0.128276	0.354896	0.0769653	0.156069	0.0619998	0.0363447	0.0940687	0.0363447	0.119724	0.239448	0.130413	0.029931	0.106896	0.0598619	0.0812412	0.162482	0.109034	0.145379	0.183862	0.10262	NO
ZNF230	1.00373	1.07745	1.3298	0.771226	0.83644	2.40158	1.03208	0.691835	1.7863	0.791074	0.791074	0.927173	1.15117	0.697506	1.06327	0.887477	1.48291	0.995222	0.898819	1.39501	1.16251	0.876136	1.34965	0.683329	0.552901	1.28727	1.03208	0.981045	2.02447	1.30711	0.827934	1.53111	YES
ZNF233	0.0505999	0.0505999	0.0817384	0.0311384	0.0661692	0.089523	0.0544922	0.0311384	0.1012	0.038923	0.038923	0.0233538	0.0428153	0.0194615	0.0350307	0.0350307	0.1012	0.00778461	0.0194615	0.0778461	0.0817384	0.0778461	0.112877	0.0934153	0.0505999	0.0856307	0.0505999	0.0272461	0.089523	0.0272461	0.0428153	0.0973076	NO
ZNF235	1.05039	1.98324	0.888787	0.918169	1.3442	2.2183	1.41398	1.21198	1.88041	1.00631	1.36256	1.09446	1.59394	1.79961	1.42867	2.33582	1.42133	1.06508	2.1779	1.44703	1.62332	1.64169	1.42133	0.943877	1.52049	1.71147	1.54987	2.06404	2.46069	1.76288	2.12281	1.8951	YES
ZNF248	0.434063	0.149209	0.436001	0.354614	0.236409	1.90872	0.439877	0.236409	1.27312	0.509637	0.255787	1.308	0.395308	0.147271	0.476695	0.248036	1.09291	0.368179	0.257725	0.872002	1.10066	0.284854	2.07343	0.492197	0.10464	1.12391	0.470881	0.234472	1.77695	0.672411	0.182152	1.02509	NO
ZNF25	0.918183	0.688637	1.07346	0.891177	0.870923	3.19114	0.783156	0.344319	1.93764	0.614372	0.497349	1.21524	0.729145	0.339818	0.607621	0.393828	1.28726	0.632376	0.337567	1.50105	0.942938	0.591868	1.55731	0.45234	0.357821	1.4943	0.675134	0.330816	2.39898	0.931686	0.411832	1.68108	NO
ZNF250	0.504421	0.349781	0.412374	0.447352	0.508103	1.75811	0.36635	0.399487	0.863408	0.257734	0.360827	0.601992	0.439988	0.279825	0.469443	0.28903	0.852362	0.497058	0.427101	0.839475	0.491535	0.40501	0.865249	0.489694	0.268779	0.870771	0.460239	0.209869	1.17821	0.541241	0.316644	0.824748	NO
ZNF251	1.62081	0.775341	1.59354	0.689625	0.580532	5.04556	0.822095	0.568843	3.76761	1.50782	0.627286	4.01307	1.04028	0.463646	1.01301	0.502608	2.43122	0.697417	0.635078	2.86759	2.01822	0.736379	3.80268	1.40263	0.611701	3.72475	0.798718	0.522089	4.94036	1.17665	0.412996	3.36241	NO
ZNF253	2.21256	0.550703	2.44648	1.68135	0.584817	5.61424	1.48154	0.233927	3.69897	0.794376	0.253421	1.70084	1.34021	0.297282	1.42305	0.268041	1.93964	1.30609	0.341143	2.98744	1.7447	0.326523	2.94845	0.70178	0.141331	1.73983	1.60825	0.385005	3.84517	1.89578	0.268041	3.3432	NO
ZNF254	0.798807	0.355025	1.04782	0.463505	0.37968	1.99702	0.638552	0.251476	1.71102	0.350094	0.167651	0.784014	0.443782	0.192305	0.320509	0.170116	0.682931	0.320509	0.172582	0.828392	0.576916	0.16272	0.798807	0.182444	0.10848	0.944269	0.419127	0.170116	1.67158	0.500487	0.145462	1.36093	NO
ZNF256	2.45449	6.45166	2.79378	1.79183	3.35041	3.03763	2.78317	2.32196	2.97402	1.55858	2.97932	1.6699	2.32726	4.1456	1.52147	2.76197	1.08676	1.94557	3.63668	1.75472	2.58703	3.28149	2.0516	1.43665	2.76197	1.92967	2.38028	3.23378	2.4969	2.43859	3.38222	1.79183	YES
ZNF257	0.459568	0.428091	0.469011	0.302182	0.283295	0.893954	0.38717	0.160534	0.815261	0.176273	0.17942	0.34625	0.453272	0.368284	0.330511	0.327363	0.440682	0.434386	0.45642	0.66417	0.17942	0.11017	0.239227	0.0472159	0.100727	0.217193	0.544556	0.503636	1.1017	0.324216	0.229784	0.440682	NO
ZNF26	1.07101	2.40162	1.08244	0.935503	1.47428	2.12896	1.63101	1.51836	1.59836	1.31428	3.19834	0.992646	0.945299	1.88407	0.991013	2.00162	0.932238	0.919177	2.27917	1.00571	1.78284	1.79754	1.16407	1.19183	1.74693	1.26856	1.11183	1.71754	1.45305	1.46121	2.26447	1.30285	YES
ZNF263	5.75271	14.6724	3.76619	5.00375	8.99819	8.89833	8.7307	9.04455	7.47531	9.9754	15.5355	6.18068	5.82404	14.0911	6.23775	13.2137	4.93242	5.54228	14.0519	6.23775	11.295	11.1167	6.67999	9.27637	9.16581	6.39824	7.85335	10.3213	8.35622	9.4333	12.9249	6.74418	YES
ZNF264	2.15476	2.5439	1.67796	1.38417	1.87542	3.06694	1.95922	0.856316	2.87718	0.976721	0.931449	1.25606	1.82244	1.7213	1.39284	1.43618	1.55177	1.41499	1.8446	2.27516	1.57104	1.35046	1.79547	0.597206	0.981537	1.67699	1.81955	1.67988	2.98603	1.82148	1.4959	2.17306	YES
ZNF267	19.4802	45.7672	6.98958	31.8422	34.2104	19.4599	36.9135	17.8055	14.4596	8.40035	27.2309	2.37835	21.4593	30.5498	19.9944	32.9045	3.64703	15.6809	27.5625	4.48267	22.7483	24.5549	5.17283	4.77362	29.8901	6.18439	31.602	26.7539	8.85031	26.9028	31.7847	5.56527	YES
ZNF268	2.13832	3.13261	1.86878	2.02452	2.31202	3.06472	2.41185	1.18995	2.22018	1.18995	1.43952	0.90045	1.162	1.6252	1.36565	1.79691	1.0462	1.24186	1.59725	1.08014	2.0924	1.8588	1.61722	0.748711	1.32771	0.898453	1.76496	1.99856	1.38961	1.90672	1.44352	1.13005	YES
ZNF273	0.716646	0.618439	0.692758	0.509615	0.339743	1.30323	0.708683	0.196414	1.08028	0.440605	0.286658	0.804236	0.45653	0.310547	0.469801	0.291967	0.509615	0.36894	0.318509	0.602513	0.570662	0.270733	0.666215	0.28135	0.284004	0.783002	0.517578	0.310547	1.11478	0.621093	0.183143	0.963491	NO
ZNF274	5.31544	10.4325	4.63937	2.76095	5.90245	8.69174	4.60699	6.60281	8.85772	5.74861	10.1856	7.37199	4.25478	8.44074	3.82971	7.45295	5.0442	3.79327	10.4932	6.85785	6.89429	8.90225	7.66751	4.56245	6.69187	6.50565	4.63937	8.95083	8.89011	7.19386	9.06823	7.41652	YES
ZNF275	3.03833	5.05894	1.67952	2.59528	4.06903	3.9578	3.60558	2.09105	3.24225	3.30157	3.55553	1.91865	4.41198	5.07563	4.63257	5.35554	3.28303	3.62041	5.23876	3.65378	5.45194	5.39818	3.73164	1.40516	3.11804	3.11804	4.75492	5.06265	4.55472	4.62887	4.22474	3.75203	YES
ZNF28	0.947312	2.41925	0.927421	1.1512	2.1731	2.43168	1.74295	1.39983	1.92943	0.651432	1.08904	0.676296	1.04428	1.8449	0.992067	1.85981	1.14374	0.708619	1.6609	0.902557	1.40481	1.87971	1.36502	0.236206	0.910016	0.740942	1.03185	1.33519	1.52913	1.32276	1.54156	1.0592	NO
ZNF282	0.951286	0.85428	0.48816	0.73224	0.788566	1.44883	0.754144	0.591424	1.05768	1.60529	0.985707	1.60842	2.24053	1.8525	2.28747	1.30176	1.77427	1.76801	1.24856	2.6661	2.73808	1.20788	2.24679	2.52216	0.531969	1.91509	2.53155	1.72421	3.29821	2.36257	1.10462	2.5159	NO
ZNF283	0.48409	0.288756	0.594497	0.666686	0.496829	1.57542	0.942702	0.293002	1.40131	0.441626	0.178349	0.496829	0.785585	0.59025	0.577511	0.403409	0.721889	0.653946	0.288756	0.976673	0.747367	0.157117	0.857774	0.37793	0.22506	0.955441	0.653946	0.48409	1.30365	1.0064	0.27177	0.942702	NO
ZNF284	0.420057	0.293502	0.368897	0.376975	0.255804	1.16862	0.38236	0.169639	0.966671	0.30158	0.210029	0.46314	0.411979	0.253112	0.508916	0.331199	0.692018	0.363511	0.317736	0.589696	0.527764	0.30158	0.853578	0.1104	0.193873	0.581618	0.479296	0.245034	0.969363	0.638164	0.317736	0.675862	NO
ZNF285	0.451531	0.147846	0.399585	0.103892	0.0399585	0.331656	0.187805	0.0319668	0.319668	0.139855	0.0439544	0.199793	0.27971	0.107888	0.195797	0.0679295	0.271718	0.103892	0.0159834	0.159834	0.187805	0.0839129	0.355631	0.207784	0.0159834	0.363622	0.215776	0.0479502	0.315672	0.27971	0.0679295	0.291697	NO
ZNF286A	1.82093	2.33104	1.68713	1.60769	1.91292	3.04603	2.52547	0.936598	3.30736	1.13939	1.27319	1.47598	2.04254	2.42094	1.65995	1.72685	1.50734	1.43835	1.60978	1.99445	2.02999	1.2481	1.98609	0.976319	1.09548	2.29341	2.34149	2.29759	3.253	1.84811	1.34009	2.14916	YES
ZNF287	0.591605	0.472401	0.641641	0.777033	0.674017	1.98526	0.370857	0.229578	0.816768	0.282557	0.285501	0.335537	0.244294	0.15158	0.345839	0.183957	0.372328	0.339952	0.207503	0.528324	0.510664	0.301689	0.576888	0.300217	0.185428	0.394403	0.381158	0.211918	0.490061	0.456213	0.167768	0.467986	NO
ZNF3	3.23678	3.09938	3.08882	2.66869	2.84573	6.58983	2.67926	1.66463	4.29898	2.02662	1.96849	2.82195	1.90244	1.64085	2.02398	2.09004	2.4626	1.80203	2.11382	3.24471	3.15223	2.17195	3.13638	3.15487	2.00284	2.98048	2.52601	1.92357	3.84186	3.33983	1.94471	3.27113	YES
ZNF30	0.720183	0.184333	0.913089	0.218627	0.188619	2.25057	0.41582	0.111457	1.83475	0.295789	0.0857361	0.930236	0.351518	0.0985965	0.355805	0.128604	1.24317	0.424394	0.141465	1.67185	0.750191	0.205767	1.86905	0.420107	0.115744	1.35034	0.248635	0.0857361	1.60326	0.467262	0.102883	1.38035	NO
ZNF300	0.169233	0.553532	0.193912	0.098719	0.172758	0.306734	0.116347	0.15513	0.116347	0.218592	0.398402	0.186861	0.271477	0.659302	0.183335	0.493595	0.162181	0.119873	0.303208	0.098719	0.521801	0.627571	0.454813	0.253849	0.486544	0.292631	0.0916677	0.190387	0.282054	0.363145	0.521801	0.264426	NO
ZNF302	4.19746	3.39218	4.47539	3.01091	2.69022	8.16331	3.94447	2.41942	7.24401	2.40517	2.14505	3.48482	2.53701	1.52149	1.6177	0.758964	2.21988	2.41229	2.22344	3.98367	5.71895	2.88264	6.36033	2.35172	1.59275	4.22953	2.23057	1.06896	5.03482	4.43263	1.7139	4.19033	YES
ZNF304	2.86704	3.46288	2.63104	1.92771	2.22914	3.79	2.68011	1.12625	2.91143	1.42534	1.58189	1.4674	1.87397	1.77583	1.97912	1.81556	1.57488	1.80387	1.99314	2.00716	2.54225	2.20577	2.23381	0.731363	1.19168	1.3459	2.36233	2.49084	2.88339	2.6287	1.76181	1.94641	YES
ZNF311	0.00425566	0.0012159	0.00182385	0.00425566	0.00547156	0.0200624	0.00364771	0.00607951	0.00790337	0.00851132	0.012767	0.0109431	0.00486361	0.00182385	0.00425566	0.00303976	0.00425566	0.00303976	0.00182385	0.00486361	0.00364771	0.00486361	0.00425566	0.00243181	0.00486361	0.00364771	0.0012159	0.00243181	0.00364771	0.00668747	0.00243181	0.00243181	NO
ZNF317	7.34425	9.92002	4.89339	5.84543	7.50801	11.1163	8.29351	4.86286	8.89304	5.73718	6.05082	5.42631	7.08335	8.86529	7.67178	8.42396	6.67811	7.18049	9.19003	8.43507	8.89027	6.8613	6.91959	5.25977	6.37557	7.36646	8.58773	8.24077	9.96998	9.17615	8.2269	7.68843	YES
ZNF320	1.3365	1.79026	1.15156	0.888459	1.1325	2.27453	1.20114	0.999039	2.16776	0.638699	0.79885	0.650138	0.829355	0.785504	0.817916	0.817916	0.970441	0.531931	0.774065	0.728307	1.72544	1.714	1.66634	0.339368	0.345088	0.486174	0.985693	0.650138	1.44708	1.18779	0.787411	1.02001	NO
ZNF321P	-	-	-	-	-	-	-	-	-	-	-	-	0.00501964	-	-	-	-	-	0.00501964	-	-	0.00501964	0.00501964	0.0100393	0.00501964	-	-	0.0100393	-	-	0.00501964	-	NO
ZNF324	1.47944	3.01689	0.881135	1.32352	2.23003	2.33882	1.57734	1.6136	1.48669	1.33802	1.68975	1.17485	1.8783	3.08941	2.07049	2.63253	1.4468	1.64986	2.9625	2.15389	2.16476	2.18289	2.01972	1.45405	1.5991	1.8493	2.24816	3.43751	2.6144	2.27717	2.59627	1.87468	YES
ZNF324B	0.602417	0.332503	0.293385	0.426386	0.379444	1.31828	0.578946	0.277738	0.700212	0.931008	0.508534	0.73933	1.20483	1.10704	1.32219	0.95839	1.2596	1.48648	1.11095	1.3926	1.65078	1.03663	1.53734	0.868419	0.625888	1.06792	1.50995	1.29089	1.21657	1.61948	0.938831	1.15789	NO
ZNF331	1.57665	8.9272	1.46224	1.90199	5.94551	4.3778	2.21124	5.88831	2.5491	1.30672	4.33847	1.85551	1.08685	3.07286	1.18874	5.73815	1.73932	1.17266	6.94656	1.93417	2.07539	6.82143	2.82975	2.01282	5.70776	2.91913	1.3675	4.23121	2.84047	1.68569	6.5229	2.00925	YES
ZNF333	0.877259	1.00995	0.617399	0.622928	0.893846	2.14892	0.790639	0.628457	1.58681	0.731664	0.759308	0.893846	0.541837	0.696647	0.569481	0.641358	0.739036	0.265389	0.352009	0.657944	0.932549	0.818284	1.3251	0.252488	0.440473	0.829342	0.66163	0.521564	1.08367	0.906747	0.864358	0.906747	NO
ZNF334	0.00287788	-	-	-	-	0.0143894	0.00575575	-	0.0115115	-	0.00287788	0.00575575	0.00287788	0.00575575	-	-	0.0115115	0.00287788	0.00575575	0.00863363	-	0.00287788	0.0143894	-	-	0.00863363	0.00863363	0.00287788	0.0259009	0.00287788	-	0.00287788	NO
ZNF337	2.92834	1.82099	2.35252	1.88251	1.83329	6.54079	2.16796	2.02031	6.17167	2.76347	2.03754	4.16366	2.12612	0.935101	2.71671	1.65119	4.02094	2.29592	2.48294	3.76993	4.582	3.44265	5.48757	2.76839	1.04092	3.66166	2.38205	0.880964	5.09876	3.295	1.57245	3.80439	YES
ZNF33A	3.45492	1.9002	3.08883	1.95397	1.30875	7.02653	2.23082	0.755048	5.38372	1.52726	0.90949	2.74792	2.47908	1.0708	2.57632	1.35794	3.59106	2.16218	1.38769	4.00061	2.9996	1.32591	4.21683	1.5673	0.966691	3.8782	2.67813	1.70915	6.18453	3.21353	1.30875	4.82201	YES
ZNF33B	1.80339	0.4941	1.82831	0.847028	0.420746	3.79778	0.925918	0.23667	2.83865	0.78613	0.341856	1.86291	1.05048	0.246358	0.953598	0.334936	2.05944	0.834571	0.312791	2.10373	1.48783	0.404137	2.93968	0.729385	0.283727	1.94318	1.06709	0.387529	3.34659	1.17228	0.304487	2.53693	NO
ZNF34	0.528782	0.190031	0.285047	0.256129	0.243736	1.08235	0.322227	0.165244	0.648585	0.40898	0.247867	0.512258	0.404849	0.07436	0.454422	0.0950156	0.599011	0.40898	0.123933	0.685765	0.528782	0.181769	0.665109	0.574225	0.119802	0.702289	0.48334	0.161113	0.904714	0.549438	0.0867533	0.660978	NO
ZNF343	1.15671	0.627929	0.947402	0.809698	0.702289	2.80089	1.2173	0.666486	2.01598	1.20628	0.969434	1.53953	0.867533	0.564585	1.09612	0.52052	1.44038	0.906091	0.616913	1.54779	1.51474	0.95291	1.64694	0.958418	0.45993	1.29442	1.30543	0.96668	2.18949	1.50923	0.470947	1.28615	NO
ZNF347	0.795947	1.43784	0.837029	0.790812	0.970542	1.5046	1.03987	0.600812	1.40446	0.508379	0.69838	0.421082	0.608515	0.639326	0.690677	0.670136	0.559731	0.277298	0.531488	0.390271	0.872975	1.02189	0.919191	0.287568	0.570001	0.482704	0.685542	0.788245	0.765137	1.00649	0.772839	0.672704	NO
ZNF350	3.99369	4.19888	4.5442	3.03781	3.05282	7.85727	3.4632	2.21205	5.03466	2.24207	2.13698	2.57738	3.00778	2.04189	3.15292	2.5924	3.32808	3.11788	2.86765	3.95866	3.45319	2.20204	3.32808	2.85764	2.30713	3.75848	3.37812	2.68749	5.57015	4.22891	2.42724	4.06876	YES
ZNF354A	2.69625	2.15975	2.58161	2.17809	1.52237	6.59847	2.4578	1.02714	5.044	2.53117	2.06345	3.38865	3.19606	2.70083	2.71917	2.10931	2.90259	1.9855	2.37985	3.48953	4.8239	2.522	4.59004	2.43946	1.05924	3.67753	2.28356	0.820796	4.94312	3.32904	1.82501	3.84261	YES
ZNF354B	0.927881	0.650583	0.661249	0.714575	0.62392	3.09827	1.25851	0.677247	3.16226	1.87709	1.45581	3.05028	0.991873	1.31183	1.09319	1.39182	1.55713	0.901218	1.26384	1.57313	3.07161	1.34383	4.28745	0.639918	0.613255	2.07973	1.00254	0.655916	2.78898	1.82377	1.25851	2.29304	YES
ZNF354C	0.772913	0.594702	0.610721	0.562664	0.414489	1.41767	0.576681	0.142168	1.03722	0.428506	0.236279	0.610721	0.540638	0.306362	0.608719	0.380449	0.684809	0.450532	0.356421	0.746882	0.682806	0.360426	0.877036	0.0320378	0.268317	0.696823	0.552653	0.384454	1.05324	0.766906	0.270319	0.806953	NO
ZNF37A	1.10974	1.56154	0.755137	1.26461	1.19305	2.48544	1.72069	0.720958	1.9813	1.1279	1.07877	0.849128	1.14392	1.52416	1.44192	1.5295	1.051	1.22296	1.70039	1.19732	2.28677	1.59999	1.48678	0.758341	0.764749	1.15781	1.76021	1.76127	1.50814	1.89692	1.27743	1.19946	YES
ZNF382	0.663082	0.853718	0.513889	0.779122	0.870295	1.92294	0.783266	0.559476	1.25571	0.559476	0.634072	0.803987	0.62164	0.501456	0.518033	0.663082	0.617495	0.364695	0.625784	0.832997	0.725246	0.679659	0.998768	0.372984	0.335685	0.766689	0.542899	0.53461	1.13138	0.779122	0.538754	0.721102	NO
ZNF383	2.10496	2.12564	2.67152	1.88578	1.79067	4.6731	2.22076	0.922213	3.30012	1.30268	1.11245	1.73277	1.62111	1.34403	1.68728	1.4681	1.94368	1.18688	1.31922	2.11323	1.81961	1.11245	2.12564	1.30681	1.05041	2.34069	1.8651	1.65833	3.3332	2.14632	1.31095	2.6798	YES
ZNF394	6.30989	11.574	5.53888	5.20654	7.99814	11.9197	5.86678	7.29359	7.44425	4.98056	8.4634	5.66295	6.78402	8.44125	7.03659	10.5593	6.46941	6.30546	11.6316	8.75143	8.14437	8.68496	6.77959	13.9934	11.1487	10.7366	7.88293	11.5164	10.4663	8.007	10.8784	8.18425	YES
ZNF398	2.12022	1.88756	1.67311	2.21126	1.79248	4.3861	2.22744	0.873984	3.14391	1.72774	1.10057	1.91993	2.3286	1.74999	2.60172	1.70346	2.4945	2.39132	1.76011	3.02657	2.78987	1.39392	2.86675	1.8208	1.00549	2.93351	2.89507	1.89363	3.8257	2.90114	1.47687	2.78785	YES
ZNF404	0.146289	0.0318019	0.17173	0.0445227	0.0127208	0.267136	0.082685	0.0381623	0.438867	0.114487	0.0254415	0.527912	0.190812	0.082685	0.120847	0.0381623	0.298938	0.0636039	0.0381623	0.248055	0.209893	0.0318019	0.642399	0.101766	0.0763246	0.286217	0.0954058	0.0572435	0.464308	0.127208	0.0190812	0.273497	NO
ZNF41	1.63183	1.51789	1.31849	1.18013	1.0906	2.9605	1.39988	0.429323	2.11202	0.769119	0.799639	1.01125	1.22082	0.986832	1.22896	1.00311	1.30628	1.12112	1.0438	1.73967	1.3368	0.817952	1.41412	0.378455	0.740633	1.45888	1.31442	1.11705	2.44165	1.34901	0.86068	1.6359	NO
ZNF415	0.338676	0.342614	0.397748	0.0551333	0.0511952	0.240224	0.216595	0.1654	0.460757	0.0157524	0.0118143	0.0472571	0.0551333	0.0472571	0.0630095	0.0669476	0.114205	0.126019	0.0787619	0.169338	0.126019	0.0708857	0.200843	0.0275667	0.0118143	0.0590714	0.118143	0.0748238	0.334738	0.0472571	0.0511952	0.173276	NO
ZNF416	2.06393	3.90839	2.42348	2.23203	3.53016	2.91378	2.80638	1.76975	2.1293	1.41487	1.9005	0.775141	1.41487	2.15732	1.48491	2.19001	1.0273	1.49425	1.87248	1.45689	1.98922	1.82111	1.46623	1.44288	1.28412	1.03196	1.56896	2.28807	1.38685	2.11529	1.94719	1.11135	YES
ZNF417	1.23901	2.26156	0.873276	0.796149	1.08475	2.75667	1.12456	0.962843	1.95803	0.811077	1.03997	1.18925	1.16188	1.39326	1.30867	1.80875	1.49527	1.11958	2.21927	1.55249	1.96798	2.16951	2.3561	0.554816	1.28877	1.43556	1.15442	1.60971	2.274	1.70426	1.66445	1.55	YES
ZNF418	0.499535	0.441449	0.418215	0.0726068	0.0900324	0.351417	0.0290427	0.0551812	0.159735	0.165544	0.180065	0.27881	0.444354	0.304949	0.142309	0.145214	0.21782	0.174256	0.351417	0.453066	0.214916	0.174256	0.389172	0.0929367	0.0900324	0.174256	0.171352	0.153926	0.647653	0.148118	0.119075	0.168448	NO
ZNF419	2.38055	2.89699	2.69533	1.60343	2.03133	4.948	2.38547	1.50506	4.22006	2.19364	2.25759	3.01011	1.76574	1.32799	1.73623	1.51981	2.11987	1.52473	1.99199	2.45924	3.05438	2.1543	3.1134	2.2625	1.16568	2.29201	1.72639	1.74606	3.45278	2.80846	1.48538	2.75927	YES
ZNF420	1.04995	0.94512	1.2413	1.11983	0.876899	2.17977	1.27625	0.419314	1.63566	0.665578	0.570733	0.845284	0.818661	0.732136	1.02333	0.697193	1.12649	0.85194	0.658922	1.18806	1.09654	0.5907	1.21302	0.537454	0.550766	1.37608	0.993375	0.728808	1.81204	1.3245	0.627307	1.34946	NO
ZNF425	0.25485	0.0400479	0.167473	0.134707	0.0436886	0.516982	0.160192	0.0400479	0.342228	0.189317	0.0618922	0.469653	0.236647	0.0436886	0.182036	0.0218443	0.371353	0.131066	0.0400479	0.436886	0.265772	0.0800958	0.436886	0.240287	0.0582515	0.469653	0.214802	0.0400479	0.582515	0.385916	0.025485	0.502419	NO
ZNF426	0.519319	1.04663	0.460196	0.560864	0.741428	1.02106	0.658337	0.346745	0.691893	0.418651	0.567256	0.329168	0.36592	0.527308	0.380301	0.576843	0.321179	0.294014	0.685501	0.353137	0.516123	0.608801	0.429836	0.0926784	0.449011	0.348343	0.522515	0.658337	0.477773	0.535298	0.551277	0.287623	NO
ZNF429	0.234767	0.106128	0.262103	0.133463	0.0852236	1.03233	0.221903	0.0755756	0.755756	0.127031	0.0836156	0.299087	0.120599	0.0627117	0.0836156	0.0498478	0.181703	0.160799	0.0932636	0.501694	0.175271	0.0514558	0.237983	0.0450238	0.0273359	0.147935	0.204215	0.0755756	0.557973	0.0996955	0.0225119	0.217079	NO
ZNF43	0.981576	0.36267	1.04859	0.520353	0.234553	2.11492	0.687891	0.189219	1.68129	0.376468	0.177393	0.689862	0.484875	0.13403	0.486846	0.120233	0.614963	0.32325	0.110378	0.806153	0.689862	0.206959	0.912589	0.333105	0.149799	0.883024	0.473048	0.185277	1.22598	0.626789	0.11432	1.06633	NO
ZNF430	3.41101	7.48869	3.80862	3.23762	4.85195	7.12397	4.553	3.20474	5.55448	2.25707	2.91476	2.83404	2.7593	3.90129	2.85198	3.96706	2.65766	2.08667	4.23014	3.48874	3.32432	3.18381	3.06423	1.43795	2.87291	3.5007	3.09114	4.17633	4.95359	3.86243	3.60533	4.51414	YES
ZNF431	0.420253	0.604754	0.412281	0.273335	0.346225	0.948701	0.46467	0.414559	0.922507	0.388364	0.546671	0.552365	0.356475	0.468087	0.389503	0.550087	0.534143	0.266502	0.633227	0.537559	0.726616	0.656005	0.8257	0.275613	0.44417	0.7437	0.437336	0.356475	0.849617	0.592226	0.580837	0.750533	NO
ZNF432	0.711192	1.1445	0.511022	0.487473	0.682933	1.96402	0.828939	0.569896	1.23399	0.61935	0.671158	0.781841	0.666448	0.953751	0.812455	1.03146	0.854844	0.536927	1.17041	0.746516	1.37293	1.37293	1.19631	0.237849	0.727677	0.894878	0.649964	0.864263	1.25283	1.10682	1.05266	0.873683	NO
ZNF433	0.133459	0.100095	0.200189	0.133459	0.0953282	0.276452	0.123927	0.123927	0.37178	0.11916	0.0667297	0.142992	0.152525	0.11916	0.0571969	0.0571969	0.100095	0.100095	0.157291	0.262152	0.142992	0.104861	0.195423	0.147759	0.114394	0.138226	0.081029	0.0714961	0.214488	0.123927	0.109627	0.147759	NO
ZNF434	-	-	-	-	-	-	-	-	-	-	-	-	-	-	-	-	-	-	-	-	-	-	-	-	-	-	-	-	-	-	-	-	NO
ZNF436	1.69142	1.13654	1.69386	1.85205	1.33854	3.68706	1.56974	0.48674	2.64056	1.02946	0.545149	1.44562	1.67682	1.05623	1.94939	0.956444	1.98103	1.59164	1.02702	2.36069	1.61841	0.805555	1.99807	0.737411	0.657099	1.98347	1.86178	1.18765	3.12487	2.26334	0.90777	2.51645	NO
ZNF439	0.957922	0.130966	1.25727	0.344253	0.157159	2.55571	0.684764	0.187094	2.23765	0.658571	0.243222	1.5903	0.681023	0.142192	0.359221	0.0898052	1.05895	0.561282	0.164643	1.87468	0.965406	0.194578	1.96823	0.591217	0.104773	1.60901	0.609927	0.224513	3.03841	0.572508	0.101031	1.72501	NO
ZNF44	2.41948	2.13015	3.16587	1.81147	2.10919	8.63802	1.99597	2.19305	5.98371	2.33143	2.65011	3.66487	2.54109	1.76115	2.70881	2.63753	4.24353	2.1637	2.88074	5.94178	3.69841	3.36715	5.76986	3.34199	1.55149	5.76567	2.26853	1.80308	8.31514	3.92485	3.12394	5.55601	YES
ZNF440	1.01438	0.809824	1.06202	0.560432	0.722957	2.18288	0.608069	0.507191	1.75695	0.428731	0.367083	0.73977	0.756583	0.582849	0.538015	0.431533	0.82944	0.540817	0.633288	1.31421	0.949932	0.582849	1.46553	0.439939	0.316644	1.10405	0.602465	0.627684	1.66448	0.655706	0.409115	1.08163	NO
ZNF441	1.04041	0.247592	1.35912	0.621613	0.316075	2.98954	0.497818	0.12643	1.78319	0.363486	0.118528	1.02197	0.437237	0.160671	0.529425	0.160671	1.23269	0.484648	0.150135	1.24323	0.626881	0.163305	1.76738	0.281833	0.107992	1.20372	0.434603	0.1396	1.71997	0.629515	0.12643	1.32751	NO
ZNF442	0.0456192	0.020736	0.149299	0.0870912	0.041472	0.393984	0.062208	0.0497664	0.20736	0.0539136	0.020736	0.149299	0.0912383	0.0497664	0.0539136	0.0248832	0.124416	0.0456192	0.0082944	0.124416	0.0705024	0.0373248	0.13271	0.0663552	0.0539136	0.136858	0.0373248	0.0331776	0.128563	0.107827	0.0290304	0.141005	NO
ZNF443	0.338633	0.149526	0.492558	0.250677	0.140731	0.919148	0.281461	0.0351827	0.75203	0.219892	0.0615697	0.422192	0.395805	0.105548	0.408999	0.153924	0.734439	0.281461	0.123139	0.743234	0.321042	0.0703654	0.796008	0.303451	0.0703654	0.554127	0.259472	0.10115	1.02909	0.334235	0.079161	0.796008	NO
ZNF445	1.39689	1.57065	0.80247	0.96365	1.15112	3.10929	1.14083	0.624143	2.51029	1.16027	0.708734	1.95245	1.41633	1.04367	1.61866	1.08253	2.29538	1.32145	1.28487	2.3674	1.88272	1.37975	2.77207	0.536123	0.859626	2.39255	1.53292	1.13969	3.115	2.05304	1.0551	2.71948	YES
ZNF446	0.702196	0.193222	0.2592	0.0942545	0.197934	1.13105	0.263913	0.202647	0.763461	0.838865	0.36288	1.20646	0.7776	0.249774	0.7776	0.273338	1.19703	0.74461	0.273338	2.05475	1.2206	0.452422	2.07831	1.87095	0.334603	1.45152	0.730472	0.221498	1.78612	0.966109	0.193222	1.41382	NO
ZNF45	2.84566	4.01334	2.58451	2.42842	3.22088	5.21404	3.11882	1.73501	3.97732	2.21229	2.47344	2.49445	2.69557	2.93871	2.81264	2.98674	2.92371	2.46744	2.98974	3.12182	2.85767	2.53648	3.03477	1.23072	2.31135	2.71358	3.45201	4.02535	4.25648	3.68315	2.9147	3.55107	YES
ZNF454	-	-	-	-	-	-	0.0018286	0.0018286	-	-	-	0.0018286	-	-	-	-	-	-	-	0.0018286	-	-	0.0036572	-	-	-	-	-	-	-	-	-	NO
ZNF460	0.526291	1.33035	0.26607	0.672484	1.14615	0.786513	0.850838	0.611083	0.739732	0.532139	0.628626	0.301156	0.409338	0.792361	0.532139	0.994106	0.406414	0.456119	1.10814	0.36548	0.847914	0.950249	0.476586	0.309927	1.03796	0.543835	0.549682	0.736808	0.362556	0.757275	1.09644	0.374252	NO
ZNF461	1.03771	1.23551	1.07498	0.83705	0.885782	1.68843	0.902982	0.564722	1.38457	0.384126	0.435725	0.513123	0.796917	0.722386	0.564722	0.710919	0.662187	0.504523	0.68512	0.771118	0.745318	0.561855	0.805517	0.401325	0.521723	0.788318	0.794051	0.779718	1.21544	0.802651	0.616321	1.00618	NO
ZNF468	1.75491	4.0702	1.61824	1.92713	3.43329	3.5973	2.79912	1.91073	2.71984	1.07427	1.74125	0.951262	1.66198	2.43009	1.87519	2.84832	1.67291	2.34809	4.15767	2.36449	2.22508	2.4957	1.76312	0.803653	1.92166	1.42689	2.21141	3.25015	2.36722	2.40549	2.41642	1.74671	YES
ZNF470	0.470865	0.5611	0.405239	0.584069	0.615241	0.946651	0.470865	0.228049	0.716961	0.695633	0.61196	0.531568	0.30516	0.35602	0.552897	0.492193	0.45938	0.385551	0.347816	0.38227	0.744852	0.525006	0.651335	0.298597	0.218206	0.51024	0.541412	0.410161	0.552897	0.610319	0.311722	0.387192	NO
ZNF471	0.0596985	0.0764887	0.0429083	0.0466395	0.0429083	0.0970101	0.0373116	0.0261181	0.0858166	0.0261181	0.0522362	0.0298493	0.0522362	0.0652952	0.048505	0.0541018	0.0391771	0.0242525	0.0391771	0.0410427	0.0541018	0.0746231	0.0671608	0.0261181	0.0559674	0.0671608	0.0335804	0.0242525	0.0279837	0.1138	0.0746231	0.0802199	NO
ZNF473	1.01823	1.34614	0.700189	0.86784	1.28697	2.15974	1.43243	1.08233	1.97729	1.2845	1.69623	1.13164	0.98125	1.98222	1.0922	1.69623	1.02809	0.92701	1.93045	1.1563	1.65185	1.53105	1.50639	0.919614	1.12425	1.33874	1.12918	1.2919	1.60748	1.52858	1.8343	1.16123	YES
ZNF479	0.0170041	0.0510123	0.0170041	0.00566804	0.0170041	0.0963566	0.0113361	0.0340082	0.102025	0.0396763	0.0170041	0.0850206	0.0113361	0.0283402	0.0113361	0.0396763	0.0396763	0.0170041	0.0510123	0.0340082	0.0453443	0.0453443	0.0510123	-	0.0396763	0.0226721	-	0.00566804	0.0453443	0.0453443	0.0566804	0.0453443	NO
ZNF480	1.73111	1.8914	1.75331	0.794043	0.961729	4.10338	1.30203	0.835965	3.28221	0.981457	0.831033	1.70152	0.840896	0.646085	0.86309	0.860624	1.51164	0.616493	1.02338	1.84948	1.90373	1.79769	2.09361	1.00365	0.707734	1.50671	1.01845	0.853226	2.63612	1.47958	1.03078	1.91113	YES
ZNF483	0.276646	1.16956	0.200175	0.299137	0.638759	0.931149	0.506059	0.242908	0.697237	0.21142	0.497063	0.215919	0.301386	0.440834	0.314881	0.721978	0.29239	0.267649	0.868173	0.31938	0.413844	0.629763	0.420591	0.0832186	0.510558	0.375608	0.332875	0.488066	0.380107	0.481319	0.607271	0.290141	NO
ZNF484	0.956217	1.58982	0.869024	0.761486	1.00563	1.74677	1.07247	0.497	1.5811	0.665573	0.738234	0.819614	0.813801	0.903901	0.796363	1.19454	1.01144	0.65976	1.11607	1.03469	0.996907	1.06957	1.12479	0.29355	0.959123	1.18001	0.921339	0.996907	1.43578	0.941684	0.959123	1.18001	NO
ZNF485	1.3005	0.644597	0.995167	1.55495	1.07433	2.58404	1.44186	0.525855	1.8829	1.08564	0.836845	1.14784	1.06867	1.08564	1.04606	0.695486	1.00082	0.921661	0.695486	1.20438	2.31263	0.667214	1.65673	1.05737	0.463657	1.06867	1.5606	0.384496	1.66238	2.01295	0.672869	1.24396	NO
ZNF486	0.601274	0.330701	0.634345	0.327695	0.267567	1.07027	0.709504	0.177376	1.25366	0.261554	0.210446	0.429911	0.517096	0.30665	0.465988	0.252535	0.523109	0.414879	0.27358	0.688459	0.532128	0.17437	0.583236	0.0601274	0.0901912	0.291618	0.520102	0.399848	1.20556	0.429911	0.222472	0.814727	NO
ZNF487P	-	-	-	-	-	-	-	-	-	-	-	-	-	-	-	-	-	-	-	-	-	-	-	-	-	-	-	-	-	-	-	-	NO
ZNF490	0.728157	0.405386	0.489921	0.576378	0.545637	1.32567	0.56485	0.21326	0.841511	0.370803	0.409228	0.441889	0.457259	0.388094	0.516818	0.401543	0.484157	0.445732	0.357354	0.705102	0.603275	0.33622	0.616724	0.326614	0.19789	0.468787	0.536031	0.566771	0.712787	0.514897	0.29011	0.603275	NO
ZNF492	0.0275991	0.0524384	0.0469185	0.0413987	0.033119	0.162835	0.0745177	0.0413987	0.204234	0.0496784	0.0165595	0.033119	0.0772776	0.033119	0.0579582	0.030359	0.0579582	0.0469185	0.0110397	0.0689978	0.0469185	0.0358789	0.0800375	0.0524384	0.0248392	0.0772776	0.0441586	0.0248392	0.135236	0.030359	0.0165595	0.0579582	NO
ZNF493	0.656266	0.520165	0.600334	0.510843	0.447454	1.73015	0.945246	0.484742	2.26337	0.577961	0.553724	0.831518	0.615249	0.604063	0.676774	0.714062	1.04779	0.531351	0.667452	1.15965	0.837112	0.529487	1.18948	0.236778	0.343048	0.842705	0.831518	0.717791	2.17015	0.786773	0.443725	1.22863	NO
ZNF496	0.35936	0.552996	0.193636	0.221547	0.355871	0.556485	0.310515	0.242481	0.37506	0.504151	0.481473	0.491939	0.416927	0.662897	0.546018	0.743142	0.853044	0.404716	0.596607	0.63673	0.896656	0.762332	1.10948	0.265159	0.284348	0.629752	0.502406	0.561718	0.776287	0.697786	0.577418	0.907122	NO
ZNF498	-	-	-	-	-	-	-	-	-	-	-	-	-	-	-	-	-	-	-	-	-	-	-	-	-	-	-	-	-	-	-	-	NO
ZNF500	0.499155	0.120697	0.259806	0.184115	0.139109	1.04536	0.294584	0.188206	0.677133	0.830562	0.292538	0.953305	0.875568	0.304812	0.926711	0.317086	1.2172	0.75487	0.349818	1.43814	1.31335	0.427555	1.5752	0.851019	0.20048	0.990128	0.869431	0.347772	1.68158	1.00445	0.233212	1.32563	NO
ZNF506	2.92896	6.98932	2.69633	3.52462	4.93799	7.07039	3.41183	2.97478	4.65602	2.25576	3.43298	3.10166	2.53773	4.43397	3.00298	5.27988	3.18978	1.95616	4.75119	3.28142	4.58553	4.65955	4.41987	1.38518	3.81716	3.2779	2.86552	4.32118	4.57496	3.91585	4.47274	4.30708	YES
ZNF510	1.30622	0.645583	1.41828	1.09548	0.779383	3.84172	1.06538	0.272617	2.37327	0.792763	0.463281	1.23263	0.794436	0.394709	0.822868	0.393037	1.09548	0.707466	0.381329	1.50692	1.30622	0.498404	1.66246	0.508439	0.334499	1.49688	0.996808	0.466626	1.92672	1.30789	0.312757	1.47012	NO
ZNF514	0.369719	0.273109	0.243383	0.234094	0.222946	1.17604	0.226662	0.120763	1.0367	0.484908	0.306551	1.21692	0.224804	0.172783	0.345567	0.239667	0.737581	0.419882	0.59824	1.25222	0.639113	0.345567	1.3191	0.258246	0.208083	0.917796	0.345567	0.141199	1.15375	0.555508	0.336277	0.862059	NO
ZNF517	0.260217	0.169444	0.163392	0.0816962	0.13616	0.493203	0.148263	0.118006	0.305604	0.432687	0.190624	0.662647	0.3873	0.205753	0.538589	0.226934	0.602131	0.50228	0.272321	1.01364	0.665672	0.296527	0.826039	0.553718	0.169444	0.61726	0.487151	0.181547	0.974302	0.623311	0.257192	0.756446	NO
ZNF519	0.132009	0.102967	0.132009	0.0660047	0.0435631	0.318143	0.122769	0.0528038	0.300981	0.0686449	0.0501636	0.203294	0.100327	0.0607243	0.0488435	0.0409229	0.14521	0.0396028	0.042243	0.14521	0.130689	0.0501636	0.201974	0.0488435	0.0633645	0.194054	0.0726052	0.0462033	0.341904	0.0752454	0.0475234	0.183493	NO
ZNF525	2.83278	3.90165	3.66573	2.37728	2.94348	4.76001	2.99973	1.74395	3.96698	1.63688	1.92723	1.88005	2.05608	1.69495	1.9726	1.71673	2.0089	1.57518	1.7258	2.11233	2.58598	1.90183	2.59142	3.25198	1.69313	2.58053	2.46983	1.71854	3.42619	2.54424	1.60058	2.34099	YES
ZNF527	0.726811	0.676529	0.708527	0.635389	0.6811	1.7576	0.813663	0.4594	1.28678	0.601105	0.569107	0.607962	0.591963	0.685671	0.646816	0.553108	0.687957	0.399975	0.523396	0.614818	0.95994	0.498254	0.895944	0.557679	0.434258	0.683386	0.729097	0.555394	0.884516	0.825091	0.482255	0.745096	NO
ZNF528	1.11032	1.53737	1.07204	0.586086	1.0308	1.99093	1.27525	1.0308	2.20592	0.751015	1.0632	0.842315	0.774576	0.804028	0.698002	0.815808	1.03964	0.553689	0.910053	1.05437	0.918889	0.951286	0.983682	0.47417	0.630264	0.94834	0.695057	0.65088	1.31649	1.13683	0.921834	1.34299	NO
ZNF529	1.31833	3.03968	1.28437	1.64459	2.29711	3.30246	2.00628	2.30892	2.64994	1.36262	2.60713	1.47334	1.26813	1.66673	1.50729	2.52593	1.68888	1.14412	2.92158	1.39657	2.56579	3.4309	2.41078	1.05259	1.65197	1.7494	1.60473	1.89998	2.52888	2.21296	2.53331	1.90737	YES
ZNF530	0.583015	0.87915	0.791235	0.539058	0.606151	1.17991	0.515922	0.407185	0.909226	0.428007	0.448829	0.513609	0.481219	0.573761	0.511295	0.481219	0.539058	0.414126	0.578388	0.615405	0.626973	0.469651	0.626973	0.395618	0.270686	0.476592	0.522863	0.478906	0.712574	0.613092	0.506668	0.66399	NO
ZNF534	-	0.00825349	0.00412675	-	0.00412675	0.016507	0.00412675	-	0.00412675	-	-	0.00412675	0.00825349	0.00825349	-	-	-	-	0.00412675	0.00412675	-	0.0123802	0.016507	-	-	-	0.0123802	0.00412675	0.0123802	-	-	-	NO
ZNF540	0.85936	0.802954	0.938992	0.723322	0.889222	2.61458	0.789682	0.501017	2.30932	0.434657	0.285347	1.07171	0.693461	0.398159	0.660281	0.461201	1.22766	0.454565	0.597239	1.41678	1.08167	0.461201	1.95762	1.02858	0.597239	1.6789	0.753184	0.706733	2.52831	1.14803	0.464519	1.70545	NO
ZNF543	1.03084	1.26701	0.829778	0.561696	0.804247	1.45211	1.02127	0.453187	1.26382	0.609568	0.469144	0.363826	0.708503	0.820204	0.612759	0.558505	0.430847	0.523399	0.568079	0.689354	0.737226	0.532973	0.628717	0.15319	0.315954	0.319146	0.769141	0.670206	0.884033	0.87765	0.564888	0.596802	NO
ZNF544	1.34207	1.23172	1.41655	1.2	1.19034	2.12965	1.2	0.645516	1.58207	0.69655	0.639998	0.75586	0.932412	0.748964	0.959998	0.631723	0.873101	0.742067	0.731033	1.06758	1.06207	0.652412	1.01103	0.455171	0.226206	0.678619	1.01103	0.747584	1.74482	1.02896	0.511723	0.990342	NO
ZNF546	0.310885	0.122602	0.253962	0.236448	0.143036	0.700586	0.22915	0.100709	0.548792	0.218933	0.170768	0.315263	0.124062	0.0715181	0.248124	0.1299	0.328399	0.16201	0.148874	0.353212	0.373646	0.192661	0.491869	0.154713	0.135738	0.370727	0.213095	0.113845	0.373646	0.383862	0.113845	0.356131	NO
ZNF547	0.392984	0.429826	0.380703	0.257896	0.478949	0.614037	0.462575	0.564914	0.712283	0.372516	0.552634	0.446201	0.302925	0.487136	0.237428	0.347955	0.302925	0.294738	0.577195	0.462575	0.54854	0.679535	0.458481	0.339767	0.343861	0.270176	0.278364	0.450294	0.581289	0.536259	0.352048	0.33158	NO
ZNF548	2.66761	4.331	2.18867	2.22215	2.94312	4.228	2.80408	2.22987	4.53956	2.51311	3.53535	3.51475	2.25047	2.79635	2.44101	3.59972	2.81695	1.94921	4.1662	2.67275	4.61166	4.75328	4.99275	2.07538	2.88905	3.02294	2.46419	2.87102	4.69406	3.49673	3.48643	3.02552	YES
ZNF549	2.87423	7.92901	2.79747	2.69797	5.00645	5.38172	3.55654	3.57644	4.31561	2.04409	4.36394	2.27721	2.91972	4.70225	2.8259	5.48691	2.50749	2.33691	6.37391	3.11304	3.42861	5.59494	2.99648	1.44991	4.54589	2.51602	3.01922	5.6717	3.86927	3.72428	5.75131	3.34901	YES
ZNF551	4.54024	6.37271	3.6303	3.6303	4.10574	4.29465	4.92437	1.57114	3.81292	2.11269	1.90803	1.79469	2.96595	4.56858	2.92817	3.51066	2.01823	2.45903	3.24618	2.49052	3.47602	2.90298	2.58813	0.437651	2.3142	2.17251	3.49491	3.37842	2.82427	3.87274	3.01318	2.43699	NO
ZNF552	2.80443	4.74212	3.03855	2.95386	3.32247	6.13687	3.15809	2.27144	4.34861	2.03732	2.80941	2.4657	2.28638	2.76458	2.49559	3.36731	2.14691	2.20668	3.70603	2.61514	3.51674	2.90405	3.56655	2.20668	2.41091	2.99371	2.82933	2.74963	3.80565	3.53667	3.32746	3.00866	YES
ZNF554	0.77303	0.218603	0.915596	1.04549	1.03599	2.99707	0.589277	0.266125	1.61893	0.636799	0.259789	1.04549	0.36117	0.0633631	0.405524	0.0792038	0.744516	0.44671	0.174248	1.10885	0.579772	0.190089	1.08668	0.519577	0.152071	0.868074	0.731844	0.139399	1.42884	0.598781	0.0633631	1.04549	NO
ZNF555	0.448237	0.833418	0.474281	0.419451	0.714163	1.02532	0.38244	0.346801	0.737466	0.256331	0.324869	0.297454	0.341318	0.466056	0.430417	0.54556	0.535965	0.43727	0.585312	0.629176	0.503067	0.629176	0.664816	0.276892	0.265926	0.478393	0.352284	0.475652	0.699084	0.599019	0.483876	0.594907	NO
ZNF556	0.0215101	0.00717003	0.00717003	-	0.0143401	-	0.0215101	0.0215101	0.0788704	-	0.0215101	0.0143401	0.00717003	0.00717003	0.00717003	0.0143401	0.0215101	-	0.0215101	0.0358502	0.0286801	-	0.0215101	-	0.00717003	0.0286801	0.0143401	0.00717003	0.00717003	0.0143401	0.00717003	0.00717003	NO
ZNF557	0.831686	2.53801	0.652073	0.515411	1.29634	2.26664	0.923444	1.55209	1.58137	0.882446	1.45447	0.855113	0.593503	1.48571	0.75945	1.78441	0.83559	0.63255	1.93865	0.954681	1.62237	2.04212	1.22215	0.714547	1.29634	0.75945	0.722356	1.5638	1.00935	1.10306	1.73756	0.942967	YES
ZNF558	1.02158	2.04598	0.931526	0.79644	1.44654	2.47656	1.05254	1.3002	2.23454	1.05817	2.06286	1.72234	0.613512	1.07505	0.638841	1.42121	1.08631	0.500941	1.61539	1.09757	1.81521	2.35274	2.66793	0.666984	0.999068	1.3593	0.709198	0.852726	2.04598	0.95404	1.34522	1.25235	YES
ZNF559	2.13433	2.41015	2.30179	1.95373	2.22299	4.43284	3.5003	3.19493	5.50657	1.62537	2.12776	1.95373	3.27045	3.27373	2.90926	3.40836	3.69732	3.08329	3.9206	3.74985	4.49195	3.94359	4.90568	3.2409	2.85015	3.06359	2.08179	2.19672	3.81224	4.39672	4.04538	4.34747	YES
ZNF560	-	-	-	-	-	-	-	-	-	-	-	-	-	-	-	-	-	-	-	-	-	0.00418124	-	-	-	-	-	-	-	-	0.00836248	-	NO
ZNF561	3.60744	4.67555	3.75379	3.32244	4.13122	7.87218	3.24284	1.48406	4.57541	2.07717	2.29284	2.67284	2.57271	2.92703	2.57528	3.13501	2.97068	2.34163	3.14784	3.75379	2.76784	2.51879	3.46366	1.37879	2.24663	3.07338	2.99636	3.32501	4.87839	3.35582	3.00919	3.75893	YES
ZNF562	1.73185	4.28001	1.34902	2.6393	3.87692	3.725	2.60892	1.60829	2.76894	1.49284	2.12076	1.11406	1.46043	2.12886	1.47461	2.14102	1.34497	1.41181	2.615	1.59817	2.48131	2.65146	1.80275	0.789968	1.36118	1.08975	2.01138	2.14709	2.1633	2.28686	2.27065	1.42802	YES
ZNF563	0.861893	0.549246	1.18299	0.384472	0.295748	1.72379	0.722469	0.477421	1.54634	0.971742	0.532346	0.992867	1.32664	0.523896	1.28016	0.426722	1.46606	1.15342	0.511221	1.44494	0.933718	0.367572	1.35621	1.44916	0.405597	1.43226	0.992867	0.650645	1.90546	1.33086	0.384472	1.43649	NO
ZNF564	2.92896	2.2454	4.153	2.69051	2.34873	6.10829	2.39642	1.12866	3.83904	1.19225	1.02931	1.69299	1.97516	1.05315	1.99106	1.12866	2.64282	1.69697	1.14853	2.93691	2.33283	1.34724	2.91306	1.72081	0.882264	2.9687	1.91952	1.15251	3.7993	2.45603	1.05713	3.35817	YES
ZNF565	0.569959	1.03965	0.395805	0.559405	0.701895	1.56211	0.696617	0.511908	0.897158	0.496076	0.712449	0.633288	0.680785	1.03437	0.638566	1.0977	0.860217	0.585792	1.02909	0.839107	0.79161	0.891881	1.13992	0.438024	0.728282	0.643843	0.765223	0.643843	1.08187	0.754669	1.05548	0.79161	NO
ZNF566	1.06356	0.622319	1.06564	0.828371	0.668108	2.57669	1.28002	0.397535	1.85239	0.559879	0.495358	0.780501	0.85751	0.659783	0.809639	0.495358	0.917869	0.676434	0.416267	1.0927	1.1156	0.393372	1.25921	0.601506	0.395454	1.23215	0.892893	0.497439	1.72126	1.18844	0.426674	1.45277	NO
ZNF567	1.90629	3.84917	1.85141	2.10021	3.00397	2.87956	2.70394	1.37209	2.38195	1.50381	2.60514	1.22574	1.75262	3.10642	1.76725	2.60149	1.30257	1.4782	2.7515	1.45259	1.96118	2.03801	1.64651	0.753736	2.08924	1.67578	2.08192	2.55392	2.29414	2.51733	2.70394	1.98679	YES
ZNF568	0.682495	1.17921	0.670761	0.522138	0.913252	1.48428	0.968008	0.844807	1.05014	0.492804	1.00321	0.516271	0.51236	0.835029	0.510404	0.723562	0.576894	0.44587	0.725517	0.807651	0.696184	0.692273	0.883919	0.443915	0.704006	0.63165	0.623828	0.866319	1.01885	0.719651	0.723562	0.792007	NO
ZNF569	0.956725	0.908078	1.11348	0.902673	0.929699	2.07561	0.989157	0.491876	1.57292	0.65133	0.583765	0.748624	0.797271	0.83781	0.70268	0.632412	0.751327	0.605386	0.540523	0.872944	1.14591	0.610791	1.11077	0.597278	0.443229	1.08915	0.894565	0.732408	1.69454	1.01889	0.545928	1.28644	NO
ZNF57	0.923584	0.826665	0.860871	0.969193	1.15163	1.85287	1.26565	0.581516	1.40818	0.746849	0.5017	0.718343	0.917883	1.24285	0.758251	0.678435	0.85517	0.75255	0.798159	0.809561	1.24285	0.649929	0.872274	0.866573	0.404781	0.798159	1.21434	0.621424	1.20864	1.20864	0.900779	0.889377	NO
ZNF570	0.402483	0.892635	0.346693	0.43237	0.637596	1.10185	0.535979	0.39252	0.818913	0.302858	0.36064	0.362633	0.386543	0.621656	0.482182	0.691394	0.36861	0.334738	0.765116	0.478197	0.565867	0.48019	0.565867	0.207219	0.450302	0.569852	0.48816	0.605717	0.641581	0.605717	0.721281	0.551919	NO
ZNF571	1.06038	0.762522	1.17953	0.774436	0.698979	2.05722	1.03655	0.397147	1.70376	0.524234	0.472605	0.770465	0.718836	0.424947	0.806208	0.464662	0.881666	0.639406	0.385232	0.901523	1.02861	0.448776	1.11598	0.508348	0.417004	1.08024	0.758551	0.428919	1.31058	1.05641	0.401118	1.0723	NO
ZNF573	0.489061	0.333254	0.367878	0.276991	0.337582	1.18154	0.393846	0.203415	1.22915	0.540997	0.268335	0.779036	0.354894	0.458766	0.670836	0.432798	0.709788	0.432798	0.502045	0.960811	0.774708	0.441454	1.16423	0.0692476	0.246695	0.709788	0.463094	0.276991	1.03006	0.753068	0.255351	0.679492	NO
ZNF577	0.511941	0.342447	0.570745	0.211003	0.214462	1.38362	0.273266	0.342447	1.24872	0.36666	0.245593	0.861306	0.300938	0.18333	0.211003	0.300938	0.601876	0.238675	0.33207	0.73678	0.833633	0.359742	1.63268	0.33207	0.276725	0.567286	0.269807	0.228298	1.0896	0.570745	0.245593	0.837092	NO
ZNF578	0.205084	0.398001	0.144254	0.177276	0.335433	0.387573	0.16511	0.201608	0.321529	0.132088	0.179014	0.145992	0.194656	0.345861	0.154682	0.236368	0.187704	0.0990658	0.257223	0.185966	0.196394	0.300673	0.272865	0.107756	0.149468	0.198132	0.161634	0.206822	0.321529	0.243319	0.222464	0.19118	NO
ZNF582	0.573057	0.655457	0.591784	0.464438	0.558075	1.10491	0.614257	0.490657	0.891422	0.47942	0.588039	0.59553	0.531857	0.546839	0.501893	0.565566	0.539348	0.378293	0.644221	0.565566	0.63673	0.561821	0.707894	0.456947	0.415747	0.681676	0.546839	0.543093	0.827749	0.771567	0.569312	0.640476	NO
ZNF583	1.07227	1.6919	0.892091	1.66992	2.20606	1.98194	2.11817	0.856935	1.57764	1.34473	1.88526	0.716309	0.988771	1.49414	1.02832	1.27881	0.654786	1.2041	1.19971	0.931642	1.66992	1.15137	0.958009	0.637208	0.716309	0.628419	1.3667	1.42822	0.764649	1.89405	1.41504	0.843751	YES
ZNF584	1.64475	2.37789	1.62063	3.10622	2.88434	3.04834	2.61424	1.25889	2.00168	1.47111	1.00325	0.877843	2.24284	2.25731	2.49848	2.03062	1.36017	2.4213	2.06438	1.55311	2.00168	1.41805	1.18654	2.02579	0.680087	1.45182	2.96634	2.03062	1.91968	2.74447	1.54346	1.07078	YES
ZNF585A	1.06417	0.941894	0.897278	0.794826	0.996424	2.0639	0.940241	0.508953	1.44258	0.687417	0.672545	0.768387	0.841094	0.66924	0.799783	0.703941	0.983205	0.637844	0.573398	1.15671	0.936936	0.692374	1.15506	0.738643	0.454422	1.12531	0.907192	0.857619	1.67393	1.07244	0.561831	1.22116	NO
ZNF585B	0.905572	0.781056	0.771623	0.511271	0.632014	2.0715	0.641447	0.449013	1.21686	0.537683	0.498064	0.63956	0.737664	0.590508	0.643333	0.603714	0.96783	0.556549	0.722571	1.06405	1.00179	0.881046	1.15272	0.586735	0.418827	0.96217	0.801808	0.796148	1.65455	0.920665	0.560322	1.17347	NO
ZNF586	4.56247	10.5184	4.77923	6.12114	8.83074	8.45914	7.17917	5.50696	6.77144	5.45019	8.86171	4.82568	4.13409	5.81663	4.34054	6.83854	4.06183	4.30957	8.14431	5.06826	7.03466	7.00886	6.16759	5.77018	7.41143	5.25406	5.40373	7.30304	7.01402	7.41659	9.91975	5.5276	YES
ZNF587	1.87298	3.64294	1.09609	1.5808	2.35769	6.28436	2.16516	2.53165	4.52116	1.93378	2.56711	2.51138	2.0672	2.9336	2.43031	3.90471	3.2072	2.21751	5.77938	3.29671	3.9368	4.87245	4.59209	0.847823	3.33387	3.63618	2.34925	2.77991	4.69512	3.74258	4.78463	3.24774	YES
ZNF589	2.25331	4.57976	2.00604	2.417	4.21408	6.69725	3.48967	4.41608	6.09822	3.76481	4.47876	4.35339	2.39959	3.32599	3.55933	4.69817	3.53495	3.03692	6.23405	3.77874	6.09474	5.43999	6.84004	4.54842	2.2568	3.8867	2.72696	3.53495	6.43605	4.32204	4.02601	3.1832	YES
ZNF595	0.533778	1.51172	0.553259	0.467542	0.642871	0.713002	0.564947	0.416892	0.416892	0.253252	0.49092	0.16364	0.444165	1.16886	0.37793	1.05976	0.444165	0.342864	0.759756	0.397411	0.845473	0.802614	0.487023	0.159744	0.264941	0.120782	0.557155	0.790926	0.642871	0.709106	0.814303	0.635078	NO
ZNF596	0.209345	0.231775	0.317756	0.138317	0.134579	0.721492	0.168224	0.0785043	0.5271	0.164485	0.149532	0.261681	0.15327	0.0448596	0.130841	0.100934	0.231775	0.171962	0.138317	0.3514	0.287849	0.183177	0.414951	0.0598128	0.127102	0.407475	0.127102	0.104672	0.444858	0.216821	0.100934	0.32897	NO
ZNF597	0.459444	1.85692	0.306296	0.608338	1.06991	0.835934	0.65088	0.70831	0.633863	0.448809	0.903999	0.348837	0.559416	1.11032	0.574306	1.38259	0.431793	0.644498	1.51021	0.453063	0.833807	1.36983	0.516875	0.244612	1.11671	0.444555	0.653007	1.45916	0.618974	0.825298	1.33154	0.480715	NO
ZNF599	0.248233	0.0639387	0.255755	0.0940276	0.075222	0.47766	0.161727	0.0676998	0.353544	0.176772	0.0676998	0.338499	0.176772	0.0338499	0.157966	0.0451332	0.16925	0.105311	0.0451332	0.379871	0.251994	0.0676998	0.312171	0.10155	0.0639387	0.293366	0.146683	0.0413721	0.51151	0.184294	0.0338499	0.353544	NO
ZNF605	0.555332	0.115152	0.469896	0.395604	0.211732	1.76629	0.300882	0.0928649	1.13109	0.403034	0.174586	0.911933	0.540474	0.230305	0.328742	0.221018	0.889646	0.258164	0.115152	0.806067	0.553475	0.143012	0.956508	0.258164	0.159728	0.963937	0.410463	0.176443	1.35026	0.518186	0.130011	0.937935	NO
ZNF606	0.553683	0.212372	0.639643	0.232597	0.17192	0.826732	0.313501	0.0884882	0.766055	0.247767	0.164335	0.490477	0.341312	0.0733188	0.255352	0.106186	0.54357	0.250295	0.101129	0.637115	0.407046	0.176976	0.682623	0.169392	0.106186	0.51576	0.346368	0.118827	0.910164	0.50059	0.116299	0.659869	NO
ZNF607	1.17726	0.451801	1.08948	0.756443	0.444055	2.19188	0.673828	0.253008	1.4974	0.606704	0.263335	0.898438	1.38122	0.611867	1.0585	0.480199	1.30893	0.828731	0.304643	1.469	0.934582	0.376931	1.36057	0.565396	0.147158	1.03785	1.15661	0.40533	2.33129	1.30119	0.392421	1.6523	NO
ZNF610	0.122962	0.280354	0.191821	0.241006	0.295109	0.501686	0.42299	0.22625	0.398397	0.309865	0.368886	0.132799	0.206576	0.137718	0.265598	0.196739	0.132799	0.191821	0.181984	0.132799	0.418071	0.575463	0.32462	0.0836143	0.132799	0.147555	0.427908	0.250843	0.349212	0.609892	0.236087	0.250843	NO
ZNF611	1.02914	1.86936	0.760672	1.15841	2.12292	2.5828	1.17332	1.13106	2.04337	0.88745	1.41694	1.054	1.04406	1.38214	1.34485	2.07817	1.3349	1.10123	2.3367	1.18327	1.60586	2.21241	1.67049	0.425081	1.39208	1.28767	1.15841	1.79976	1.89422	1.42439	1.8271	1.31005	NO
ZNF613	1.46988	1.36421	1.34499	1.3546	1.41704	2.99261	1.37862	0.797388	1.72447	0.874244	0.758959	0.893458	1.19608	0.840619	1.42185	1.15765	1.48429	1.19608	0.826209	1.25372	1.4987	0.883851	1.29696	1.13844	0.811798	1.3594	1.58036	1.03756	1.70045	2.05111	1.31137	1.74368	YES
ZNF614	2.15976	5.82284	2.10214	1.9969	4.03139	2.98408	2.5406	1.99189	2.39278	1.38054	2.53559	1.3154	1.72881	4.65526	1.95932	3.60294	1.66116	1.63611	3.96123	1.90169	2.62078	2.96905	2.02196	0.663964	2.46794	1.57096	2.17981	3.00412	2.25748	2.64834	3.31481	1.92675	YES
ZNF615	2.06144	2.40215	2.15306	1.67205	1.92687	4.41205	1.82094	0.896152	2.66269	1.39433	1.17101	1.67492	2.02994	1.70069	1.92687	1.68637	2.19887	1.68351	1.72645	2.20459	2.00417	1.38861	2.41074	0.836027	1.10802	1.89538	1.85529	2.11011	2.86024	2.59684	1.58616	2.80584	YES
ZNF616	0.902432	0.536724	1.08397	0.810347	0.457794	2.7836	0.81824	0.297303	1.73383	0.755096	0.39465	1.1629	0.815609	0.373602	0.768251	0.423591	1.18658	0.689321	0.418329	1.26025	0.886646	0.531462	1.52598	0.370971	0.328875	1.21289	0.802454	0.42096	1.82328	0.962945	0.381495	1.39706	NO
ZNF619	0.758841	0.355619	0.652435	0.798043	0.481626	1.8033	0.705638	0.210011	1.22647	0.487226	0.173609	0.705638	0.599232	0.17641	0.73644	0.229612	0.898849	0.484426	0.196011	0.966052	0.722439	0.263214	0.851246	0.170809	0.131607	0.74764	0.719639	0.218412	1.09766	0.884848	0.162409	0.842846	NO
ZNF620	0.20641	0.202282	0.107333	0.239436	0.198154	0.454102	0.222923	0.0990768	0.293102	0.268333	0.103205	0.194025	0.25182	0.173384	0.235307	0.123846	0.189897	0.202282	0.107333	0.239436	0.268333	0.136231	0.231179	0.0908204	0.127974	0.202282	0.313743	0.165128	0.396307	0.231179	0.061923	0.260077	NO
ZNF621	1.38386	1.29961	1.00958	1.27889	1.22641	3.94441	1.44048	0.825895	2.93068	1.07311	0.968148	1.73604	1.20155	0.872852	1.30928	1.0593	2.07302	0.917047	1.30375	2.08684	1.85343	1.32033	2.65723	0.591109	0.476478	1.97082	1.32861	0.973672	3.16961	1.6366	0.856279	2.01226	NO
ZNF624	1.36924	0.847493	1.41341	1.48242	0.922028	4.13809	1.01037	0.198761	1.87994	0.579718	0.281578	0.88338	0.764676	0.24569	0.742592	0.320225	0.828169	0.73431	0.419606	1.11803	0.910986	0.394761	1.03521	0.353352	0.207042	0.924789	0.836451	0.270535	1.34716	1.0987	0.331268	1.42721	NO
ZNF625	0.055296	0.027648	0.041472	0.013824	0.013824	0.145152	0.013824	0.020736	0.10368	0.027648	0.013824	0.03456	0.020736	0.020736	-	0.03456	0.027648	0.020736	0.006912	0.03456	0.06912	0.013824	0.0898559	0.006912	0.013824	0.062208	0.041472	0.027648	0.076032	0.013824	-	0.048384	NO
ZNF625.1	-	-	-	-	-	-	-	-	-	-	-	-	-	-	-	-	-	-	-	-	-	-	-	-	-	-	-	-	-	-	-	-	NO
ZNF626	0.629165	0.409728	0.70631	0.387442	0.430301	1.24633	0.48516	0.168006	1.08175	0.173149	0.13029	0.23658	0.370299	0.195435	0.252009	0.192007	0.481731	0.329154	0.255437	0.690881	0.402871	0.171434	0.462873	0.0840029	0.0617164	0.190292	0.459444	0.23658	1.20004	0.324011	0.150862	0.557162	NO
ZNF627	2.17707	0.659719	3.24038	1.73855	0.981817	4.28817	1.43198	0.395831	2.82127	0.900322	0.345382	1.49795	1.35048	0.345382	1.06331	0.228961	1.36989	1.14869	0.38807	1.8705	1.3272	0.403593	2.06841	0.593747	0.209558	1.63377	1.14093	0.310456	2.54186	1.54064	0.32986	2.12274	NO
ZNF630	0.229643	0.0564036	0.257845	0.157124	0.120865	0.745333	0.10475	0.0604324	0.527777	0.193384	0.100721	0.370652	0.193384	0.0443171	0.161153	0.0362595	0.346479	0.193384	0.0805766	0.354537	0.225614	0.10475	0.431085	0.181297	0.0604324	0.439142	0.165182	0.0805766	0.58418	0.314249	0.0644613	0.431085	NO
ZNF641	3.36918	10.3426	2.06353	2.30865	6.16807	4.91245	3.29164	3.27413	4.49474	3.76437	5.09003	3.04902	2.23111	3.57178	3.10154	6.57077	3.16908	2.46373	6.97347	3.76437	4.6098	6.6283	3.73436	1.17058	5.02	2.95147	3.004	6.48323	4.12205	3.82691	7.29863	3.63181	YES
ZNF642	-	-	-	-	-	-	-	-	-	-	-	-	-	-	-	-	-	-	-	-	-	-	-	-	-	-	-	-	-	-	-	-	NO
ZNF643	-	-	-	-	-	-	-	-	-	-	-	-	-	-	-	-	-	-	-	-	-	-	-	-	-	-	-	-	-	-	-	-	NO
ZNF649	2.73745	5.38776	2.89719	2.94439	4.18604	4.65801	3.03515	1.50668	3.28566	1.16904	1.53573	1.39051	2.07305	2.88267	1.76445	2.4107	1.58656	1.90605	2.66847	1.90242	2.51598	2.18197	2.4107	0.70433	1.86974	1.57567	2.13477	2.45063	2.22917	2.51961	2.43248	1.93872	YES
ZNF658	0.148806	0.0637741	0.183351	0.0876894	0.0770604	0.265725	0.124891	0.0292298	0.284326	0.124891	0.0372016	0.180693	0.0478306	0.010629	0.127548	0.0584596	0.148806	0.0478306	0.010629	0.170064	0.111605	0.031887	0.148806	0.0531451	0.010629	0.0850321	0.0797176	0.0292298	0.122234	0.138177	0.0159435	0.151463	NO
ZNF662	0.111485	0.0736594	0.0716686	0.0557423	0.0557423	0.218988	0.0398159	0.0676871	0.256813	0.097549	0.087595	0.252831	0.0557423	0.0258803	0.0278711	0.0577331	0.129402	0.0318527	0.0856042	0.1513	0.17519	0.12542	0.447929	0.0656963	0.0398159	0.17519	0.0218988	0.019908	0.189126	0.107503	0.0577331	0.161254	NO
ZNF665	0.185118	0.117479	0.202918	0.0996789	0.0498395	0.377356	0.142398	0.106799	0.341756	0.0676393	0.0569594	0.138838	0.110359	0.0498395	0.103239	0.0818791	0.181558	0.103239	0.0996789	0.160198	0.231397	0.0996789	0.295477	0.0676393	0.0391596	0.138838	0.0747592	0.0747592	0.263437	0.103239	0.0747592	0.238517	NO
ZNF667	0.27473	0.112973	0.256757	0.0410812	0.0128379	0.053919	0.0590542	0.0282433	0.0821623	0.0795947	0.0744596	0.089865	0.156622	0.0564866	0.0821623	0.017973	0.0308109	0.0128379	0.0128379	0.0154054	0.130946	0.0282433	0.100135	0.143784	0.0308109	0.151487	0.0385136	0.0205406	0.0641893	0.290136	0.0282433	0.17973	NO
ZNF669	2.04731	5.92892	1.95856	1.93489	4.11829	3.24256	2.49701	2.3195	2.3905	1.50294	2.90529	1.48519	1.55619	3.11831	1.78104	3.568	1.35501	1.42602	3.95261	1.85205	2.01773	2.84612	1.63312	0.639045	2.98221	1.44377	1.84021	3.43191	2.30175	2.26033	3.83427	1.89939	YES
ZNF670	0.198148	0.669795	0.242801	0.488392	0.728402	0.365597	0.552581	0.354433	0.393505	0.13675	0.178612	0.161867	0.312571	0.454903	0.468857	0.745147	0.226056	0.203729	0.396295	0.253964	0.332107	0.284663	0.223265	0.242801	0.284663	0.306989	0.546999	0.519091	0.44653	0.530254	0.5163	0.323734	NO
ZNF671	4.46205	4.11663	4.55668	2.80593	2.62613	7.84999	2.78701	2.3091	5.84372	2.88164	3.0993	3.91316	2.96208	1.72709	2.83905	2.35642	3.40687	2.56461	2.6971	4.798	4.18761	3.06618	4.70337	3.28384	1.50943	3.48731	2.67344	1.89744	5.69704	3.72389	2.14822	4.22546	YES
ZNF673	-	-	-	-	-	-	-	-	-	-	-	-	-	-	-	-	-	-	-	-	-	-	-	-	-	-	-	-	-	-	-	-	NO
ZNF674	0.220513	0.478256	0.131735	0.174692	0.283517	0.595672	0.274925	0.269198	0.446754	0.183284	0.398069	0.266334	0.137463	0.3007	0.194739	0.426707	0.294972	0.123144	0.498302	0.292108	0.369431	0.332202	0.418116	0.217649	0.317883	0.315019	0.157509	0.415252	0.441026	0.243424	0.449618	0.326474	NO
ZNF675	2.84808	3.26176	3.37314	2.57759	2.18512	5.903	3.26707	1.35244	5.08093	1.94645	2.14269	2.72079	2.3071	1.97827	2.12147	1.98358	2.22224	1.70779	1.99949	3.16099	2.98067	1.64945	2.97006	1.61762	1.91463	3.75501	2.08965	1.8775	4.471	3.11856	1.99418	4.09975	YES
ZNF676	-	0.00399313	-	-	0.0119794	0.0159725	0.00798625	0.0119794	0.00798625	-	0.00399313	-	-	-	-	-	0.00798625	0.00798625	0.00798625	0.00399313	-	0.0119794	-	0.00399313	0.00399313	0.00399313	0.00399313	-	0.0159725	0.00798625	0.00399313	0.00798625	NO
ZNF677	0.477691	0.592461	0.409449	0.133381	0.226438	0.241947	0.403246	0.238845	0.483895	0.161298	0.257457	0.173706	0.27917	0.338106	0.300883	0.338106	0.272966	0.155094	0.232642	0.189215	0.136483	0.0775472	0.127177	0.195419	0.22954	0.257457	0.257457	0.235744	0.303985	0.21403	0.21403	0.235744	NO
ZNF678	0.494057	0.850512	0.347281	0.635591	0.644764	0.895069	0.636901	0.250305	0.74043	0.234579	0.301414	0.217542	0.39577	0.393149	0.418048	0.376112	0.335487	0.322382	0.410185	0.359076	0.492746	0.39708	0.424601	0.13236	0.266031	0.338108	0.428532	0.313209	0.571376	0.570066	0.307967	0.507162	NO
ZNF679	-	0.0074766	0.0074766	-	-	-	-	-	-	-	-	-	-	-	-	-	-	-	-	-	-	-	-	-	-	-	-	-	-	-	-	-	NO
ZNF680	0.686922	0.49611	0.882504	0.422171	0.302913	1.35953	0.643989	0.24567	1.2999	0.353001	0.283832	0.689307	0.519962	0.336305	0.350616	0.238515	0.593901	0.302913	0.276677	0.667841	0.615367	0.212278	0.708388	0.32438	0.243285	0.868193	0.488955	0.32915	1.23551	0.581975	0.314839	1.07332	NO
ZNF681	0.824094	0.297539	0.889011	0.297539	0.106393	0.724914	0.800651	0.115409	1.4336	0.219999	0.115409	0.402129	0.723111	0.164097	0.470653	0.162294	0.568029	0.402129	0.138852	0.825897	0.701471	0.180327	0.870979	0.319178	0.147868	0.858356	0.753766	0.196556	1.53278	0.818684	0.156884	1.39753	NO
ZNF682	0.320494	0.267078	0.434447	0.174491	0.156686	0.722892	0.320494	0.206541	0.658793	0.281322	0.267078	0.470058	0.284883	0.224346	0.309811	0.299128	0.327616	0.167369	0.327616	0.448691	0.420203	0.381032	0.509229	0.448691	0.235029	0.54484	0.242151	0.199418	0.705087	0.448691	0.227907	0.630305	NO
ZNF684	0.664847	4.77684	0.642499	0.877151	2.827	1.42467	1.36322	2.63145	1.05035	0.782173	2.94991	0.469304	0.480478	2.97784	0.782173	3.70415	0.419021	0.653673	3.97232	0.620151	1.38556	3.59241	0.888325	0.838042	2.33534	0.592217	0.966542	3.6818	0.754238	1.20678	3.81589	0.614564	NO
ZNF688	0.987542	0.429645	0.968304	0.679736	0.480946	1.96867	0.564309	0.333456	1.06449	1.29535	0.609198	2.19952	1.24405	0.461708	1.17351	0.596372	1.4749	1.17351	0.628436	2.8985	1.76347	0.545072	2.22517	2.7446	0.487358	1.87889	1.48131	0.654086	2.78948	1.73782	0.461708	2.12899	NO
ZNF689	1.33602	0.864481	0.991433	1.00352	0.728461	1.79848	1.19697	0.344583	1.26649	1.13652	0.813096	1.03677	2.00705	1.15163	1.80453	0.88564	1.42972	1.63224	0.976319	2.40906	1.82569	0.837277	1.63526	0.734507	0.801005	1.79244	2.24886	1.31486	2.63878	2.07052	0.861458	2.134	NO
ZNF69	0.297524	0.185126	0.277689	0.0396699	0.0661164	0.396699	0.0859514	0.158679	0.700834	0.132233	0.0793397	0.555378	0.185126	0.112398	0.165291	0.0727281	0.535543	0.138845	0.125621	0.740504	0.284301	0.0991747	0.634718	0.535543	0.132233	0.535543	0.11901	0.125621	0.892572	0.337194	0.105786	0.919019	NO
ZNF695	-	0.00311923	-	-	0.00623846	0.00311923	0.00311923	-	0.00935769	0.00311923	0.00311923	0.00311923	0.00311923	-	0.00623846	0.00311923	-	-	-	0.00935769	0.00623846	-	0.00311923	-	0.00311923	-	-	0.00311923	0.00935769	0.00311923	0.00311923	-	NO
ZNF699	0.563363	1.51349	0.593386	0.545703	0.962486	1.26801	0.542171	0.49802	0.957187	0.261372	0.448571	0.404421	0.446805	0.529809	0.536873	0.787649	0.619876	0.427379	0.863588	0.646366	0.536873	0.808841	0.607514	0.0141282	0.513914	0.651665	0.503318	0.630472	0.831799	0.59162	0.683453	0.718774	NO
ZNF7	1.703	2.2257	1.65803	1.39106	1.71705	4.02143	1.56249	1.58497	2.62194	1.50347	1.74515	1.86318	0.834637	0.845878	1.29551	1.0988	1.83227	1.05665	1.53438	2.00088	2.21165	2.05709	2.54044	1.13814	0.885221	1.85194	1.13533	0.792484	2.33249	1.96716	1.24212	2.04865	YES
ZNF700	1.87389	1.63965	2.11216	1.40542	1.75273	4.83414	1.59927	1.51042	3.78816	1.13483	1.28022	1.96274	1.54273	0.969252	1.48619	1.19541	2.51198	1.42561	1.82139	3.03295	2.84314	2.01524	3.12988	2.18486	1.2883	3.00064	1.48619	1.14291	3.85682	1.84562	1.32061	2.59275	YES
ZNF701	0.921188	1.84656	0.950498	0.919094	1.38806	1.85912	1.10543	0.780916	1.60998	0.739044	0.896064	0.837443	0.996558	0.927469	1.35456	1.14311	1.35038	1.08658	1.38806	1.15567	1.24988	1.46553	1.38388	0.5569	0.927469	0.969341	1.20173	1.49693	1.72304	1.51159	1.15986	1.23942	YES
ZNF705A	0.00681549	0.00340775	0.0102232	-	0.00340775	0.040893	0.00340775	-	0.0340775	-	0.00340775	0.013631	0.0102232	-	0.00340775	-	0.0102232	-	-	0.0102232	0.0170387	0.0102232	0.0238542	0.027262	0.00681549	0.013631	-	-	0.027262	0.013631	0.00340775	0.0238542	NO
ZNF705B	-	-	-	-	-	-	-	-	-	-	-	-	-	-	-	-	-	-	-	-	-	-	-	-	-	-	-	-	-	-	-	-	NO
ZNF705D	0.00318106	-	0.00318106	-	-	-	0.00318106	-	0.00636211	-	-	-	-	-	-	-	-	-	-	-	-	-	0.00318106	0.00636211	-	0.00318106	-	-	-	-	0.00636211	-	NO
ZNF705G	0.0126658	-	-	0.0126658	-	-	-	-	0.0126658	-	-	-	-	-	-	0.0126658	0.0126658	-	-	-	-	-	-	-	-	0.0126658	0.0126658	-	-	-	-	0.0126658	NO
ZNF707	0.843399	0.741062	0.3423	0.448166	0.741062	1.17511	0.546974	0.87163	0.861043	1.39743	1.59858	1.41155	1.9444	1.82089	1.97969	2.01851	1.58799	1.51035	2.15614	2.37493	2.55137	2.03968	2.33611	2.59019	1.47859	2.19143	1.895	2.26553	2.56549	2.2126	2.03263	2.13143	NO
ZNF708	1.47594	1.90956	1.27026	1.04233	1.33141	3.72739	1.32863	1.24802	3.2493	0.914474	0.761599	1.45649	1.02844	1.30361	1.32585	1.67607	1.61492	1.10904	1.59825	2.06243	2.01796	1.19799	2.30703	0.983963	0.800512	1.99572	1.41757	1.36476	2.97691	1.91511	1.30361	2.35984	YES
ZNF709	0.872888	0.550039	0.980505	0.557214	0.590694	1.81274	0.686353	0.181752	1.30575	0.222407	0.14588	0.590694	0.540473	0.449597	0.715051	0.45438	0.815493	0.444814	0.346764	0.896803	0.497427	0.253496	0.81071	0.320458	0.224799	0.825059	0.578737	0.530907	1.20291	0.605043	0.325241	1.03312	NO
ZNF713	0.0645572	0.116203	0.0464812	0.036152	0.0464812	0.157519	0.0645572	0.0697217	0.196254	0.134279	0.0877977	0.219494	0.0774686	0.12395	0.144608	0.149773	0.209165	0.108456	0.175595	0.191089	0.144608	0.0852155	0.173013	0.0438989	0.0800509	0.191089	0.0852155	0.154937	0.346026	0.111038	0.134279	0.183342	NO
ZNF714	0.280499	0.304428	0.237959	0.123632	0.151549	0.739136	0.216689	0.131609	0.939872	0.115656	0.127621	0.328357	0.195419	0.162184	0.15022	0.154208	0.348298	0.136926	0.241947	0.453319	0.284487	0.162184	0.481236	0.0651397	0.122303	0.430719	0.130279	0.0810922	0.545046	0.190101	0.143573	0.467942	NO
ZNF716	0.00449744	0.00674616	0.00224872	0.00449744	0.00899488	0.00449744	0.00449744	0.00224872	0.0112436	0.00449744	0.0112436	0.00899488	0.00674616	0.0112436	0.00224872	0.00899488	0.00899488	0.00449744	0.0134923	0.0112436	0.015741	0.00899488	0.00899488	0.00674616	0.00449744	0.00449744	0.00224872	0.00899488	0.0134923	0.00674616	0.00674616	0.0112436	NO
ZNF717	0.198326	0.128329	0.169161	0.0729141	0.113746	0.647477	0.125412	0.0379153	0.440401	0.110829	0.0874969	0.227492	0.110829	0.0612478	0.166244	0.0845803	0.28874	0.160411	0.128329	0.38207	0.145828	0.104996	0.396653	0.046665	0.0233325	0.268324	0.137078	0.0758306	0.408319	0.204159	0.0554147	0.212909	NO
ZNF721	2.84656	4.65188	2.74918	2.19485	2.60185	6.52711	3.26106	2.56939	5.54829	2.84156	4.56698	3.4708	2.55441	3.34595	2.4795	3.82038	2.84156	1.94265	3.98019	3.2261	4.60693	3.48329	4.22239	1.9002	3.33347	4.10004	2.77165	2.98389	5.83045	3.39839	3.00387	3.95272	YES
ZNF724P	-	-	-	-	-	-	-	-	-	-	-	-	-	-	-	-	-	-	-	-	-	-	-	-	-	-	-	-	-	-	-	-	NO
ZNF726	0.013562	0.0237334	0.0186477	0.013562	0.0118667	0.0305144	0.013562	0.0152572	0.0322096	0.013562	0.013562	0.013562	0.013562	0.00339049	0.0152572	0.013562	0.0152572	0.00508573	0.00508573	0.0203429	0.0220382	0.013562	0.0457716	0.0322096	0.00339049	0.0237334	0.0101715	0.0101715	0.0339049	0.0271239	0.00847622	0.0203429	NO
ZNF727	0.188402	0.209336	0.23027	0.0837344	0.0418672	0.153513	0.181424	0.0558229	0.509384	0.0628008	0.0209336	0.125602	0.0907122	0.0837344	0.0837344	0.0907122	0.0907122	0.0348893	0.118624	0.0767565	0.0767565	0.0279115	0.104668	0.00697786	0.104668	0.132579	0.139557	0.0558229	0.146535	0.0697786	0.0697786	0.146535	NO
ZNF729	0.00610995	-	-	0.00305498	0.00305498	0.00305498	-	-	0.00916493	-	-	-	0.00916493	0.00916493	0.00305498	-	-	-	-	0.00305498	-	-	-	-	-	-	0.00305498	-	0.00305498	-	0.00305498	0.00305498	NO
ZNF730	-	-	-	-	-	-	-	-	-	-	-	-	-	-	-	-	-	-	-	-	-	-	-	-	-	-	-	-	-	-	-	-	NO
ZNF732	0.204315	0.392499	0.172054	0.215068	0.354862	0.408629	0.258082	0.150548	0.376369	0.215068	0.279588	0.193561	0.123664	0.166678	0.107534	0.161301	0.134418	0.139794	0.198938	0.220445	0.236575	0.123664	0.161301	0.118287	0.215068	0.204315	0.112911	0.177431	0.177431	0.182808	0.166678	0.215068	NO
ZNF736	0.364062	0.447311	0.29945	0.19135	0.217443	0.516893	0.369032	0.0919474	0.513166	0.172712	0.193835	0.229868	0.268387	0.259689	0.19632	0.188865	0.154074	0.195078	0.30442	0.331756	0.236081	0.198805	0.264659	0.0111828	0.270872	0.349151	0.18638	0.234839	0.334241	0.255962	0.20626	0.319331	NO
ZNF737	0.646458	0.522193	0.636685	0.45657	0.386758	1.71179	0.576646	0.29321	1.62522	0.473325	0.312757	0.643666	0.534759	0.353248	0.576646	0.354644	0.712081	0.437023	0.450985	1.03182	0.966197	0.524986	1.29292	0.201058	0.235964	0.6311	0.639477	0.403513	1.71737	0.927102	0.321135	1.08488	NO
ZNF738	0.283875	0.959577	0.342849	0.411818	0.537763	0.807644	0.346847	0.427811	0.553756	0.259885	0.54376	0.43081	0.265883	0.368837	0.262884	0.512774	0.301867	0.195914	0.469793	0.403822	0.42981	0.464795	0.549758	0.275878	0.470792	0.413818	0.267882	0.372836	0.686697	0.355843	0.40882	0.43181	NO
ZNF74	0.640891	0.165298	0.347995	0.368295	0.188497	1.56018	0.379895	0.147898	0.884487	1.06428	0.342195	1.34558	1.53698	0.582892	1.41228	0.376995	1.93717	1.29918	0.382795	2.52296	1.73708	0.339295	2.26487	1.14838	0.168198	1.76897	1.51088	0.316096	3.16096	1.40358	0.281296	1.93137	NO
ZNF746	1.67721	3.05845	1.1685	1.25483	2.01327	3.19411	1.72346	2.64223	2.6114	2.63606	3.45617	2.66998	2.73164	3.78298	3.07078	4.79733	2.97521	2.54049	5.01006	3.9433	4.45818	4.0173	3.75523	3.0307	3.63499	3.60724	3.26193	3.85389	4.57226	3.96488	4.63084	3.87856	YES
ZNF747	1.04682	0.882226	0.612291	0.776886	0.724216	1.23775	0.839432	0.467448	0.967815	1.32334	0.980983	0.938188	1.48793	0.974399	1.57352	0.95794	0.961232	1.24433	0.875643	1.69203	2.02451	0.859183	1.24104	1.55048	0.655086	1.63936	1.59327	1.26079	1.51427	1.98172	0.730799	1.58011	NO
ZNF749	0.93135	1.5696	0.673859	0.758776	1.02722	0.977917	1.76409	0.693034	1.07653	0.925871	1.04092	0.553331	1.27102	2.12567	0.895739	1.29841	0.454718	1.05736	1.43264	0.829997	1.44359	1.10118	0.821779	0.471153	0.96696	0.876565	1.36963	1.35868	1.11762	1.2491	1.27102	0.725905	NO
ZNF75A	2.2207	2.47788	2.037	1.31446	1.79616	3.98828	1.81657	1.37161	3.44127	1.85331	1.95944	2.08191	1.02463	0.885831	1.23282	1.3512	1.77166	1.05728	1.37569	2.26969	2.72281	2.21254	2.96366	1.67777	1.1675	1.86963	1.50224	1.26956	3.0453	2.29418	1.42468	2.24111	YES
ZNF75D	1.03929	0.447882	1.02027	1.022	0.401192	3.50005	1.20703	0.359689	2.39504	0.836969	0.344126	1.78288	1.11711	0.454799	0.945913	0.446153	1.87626	0.987416	0.444423	2.25843	2.03536	0.52397	2.22731	1.05832	0.283601	1.91431	1.21395	0.613892	3.90989	1.37304	0.340667	2.41753	NO
ZNF763	0.571722	0.0714652	0.602988	0.0982647	0.031266	1.00945	0.205463	0.0580655	0.830783	0.218862	0.0759318	0.451124	0.218862	0.031266	0.205463	0.031266	0.375193	0.196529	0.084865	0.710186	0.276928	0.120598	0.647654	0.334993	0.0893316	0.486857	0.18313	0.0357326	0.777185	0.32606	0.0267995	0.66552	NO
ZNF764	2.54346	2.75716	1.42467	2.1412	2.98343	3.48626	2.06577	1.99454	2.94153	2.86611	2.74459	2.75297	3.88433	3.8089	3.82147	3.65387	3.51978	3.47369	4.32849	4.99473	5.25872	3.17618	3.91785	3.43597	2.03644	3.51559	4.13993	4.16088	5.14139	4.26145	3.06305	4.63856	YES
ZNF765	1.17305	1.72194	1.11064	1.23914	1.35846	2.36997	1.56223	0.827929	1.84311	0.824257	0.851794	0.72329	1.15837	1.2318	1.34378	1.20977	1.11431	1.0574	1.27035	1.11981	1.34745	1.13634	1.17856	0.490148	0.903195	1.03353	1.29054	1.27769	1.60813	1.64851	1.17305	1.32358	NO
ZNF766	4.81235	5.37944	5.14709	4.74934	4.53275	11.4795	5.3243	3.1426	8.3015	4.12319	3.93022	5.30068	4.75328	3.41433	4.29646	4.27283	5.35187	4.26496	3.87115	6.15918	5.4582	4.20195	6.06073	4.3516	3.2253	5.51333	5.05651	3.53247	7.7226	6.4821	4.07593	6.85229	YES
ZNF77	1.17158	1.74015	0.993549	0.913146	1.55063	1.53914	1.14861	1.41279	1.55637	0.717882	1.01652	0.62025	0.884431	1.57934	1.67697	1.92967	1.49319	0.849972	1.48171	0.941861	1.40131	1.51042	1.14861	0.700653	0.890174	0.827	0.918889	0.953347	1.56785	1.16584	1.3209	1.05672	YES
ZNF772	0.750211	0.341595	0.791289	0.583738	0.430236	1.23666	0.62914	0.144853	1.02695	0.525364	0.287545	0.689675	0.527526	0.192417	0.644274	0.227009	0.624816	0.389159	0.194579	0.611844	0.44537	0.244305	0.635626	0.252953	0.183769	0.614006	0.451856	0.261601	0.646436	0.60752	0.138367	0.503744	NO
ZNF773	1.20142	1.48363	1.01596	0.947426	1.20948	1.91904	1.10869	0.709562	1.60458	0.995806	1.07644	1.11675	0.967584	0.947426	0.818415	0.516045	0.713593	1.06434	0.979679	1.3264	1.35462	1.05225	1.03209	0.90711	0.673277	0.890984	1.06031	0.90711	1.58442	1.28608	0.72972	1.21754	YES
ZNF776	3.40208	4.2919	3.22058	3.05457	2.79117	5.89887	3.09441	1.29487	4.42249	2.26658	1.9899	3.45078	3.3711	2.49899	2.79338	2.57425	3.06785	2.72698	2.85093	3.6013	3.42201	2.61631	4.75893	0.936293	2.04524	2.82437	2.95054	2.82216	4.89617	4.06391	2.38832	3.94438	YES
ZNF777	2.47894	1.8306	1.24328	1.26616	1.53694	4.03113	1.97552	0.778005	2.32257	2.89845	1.89925	2.6353	2.81836	2.20435	2.93277	1.96027	2.59335	2.70395	2.10138	3.98155	3.96248	2.08612	3.02049	3.53534	1.43016	2.92133	3.38279	2.09756	3.90909	3.63069	1.61322	3.01286	YES
ZNF778	0.782571	1.05209	0.574751	0.951424	1.35083	2.30875	1.2664	0.678661	1.85089	1.25666	0.977402	1.07806	1.38979	1.65282	1.44175	1.35732	1.41252	1.5002	1.59437	1.53916	1.2664	1.05209	1.37356	0.259775	0.798807	1.31186	1.53592	1.41252	1.98728	1.69503	1.53267	1.60086	NO
ZNF780A	1.63713	2.40341	1.50447	1.49823	2.03041	3.94065	1.87747	1.0472	3.03859	0.872406	0.848996	1.27662	1.531	1.41551	1.59343	1.66054	2.0944	1.36869	1.50603	2.0429	1.92897	1.53412	2.35191	0.991016	1.27037	2.07099	1.69799	2.11	3.06981	2.20989	1.50135	2.4237	YES
ZNF780B	0.960093	1.65785	0.847856	1.03447	1.39281	2.65716	1.57266	1.0277	2.37183	1.24542	1.36982	1.22513	0.876253	1.10208	1.06422	1.47124	1.46854	0.976319	1.59024	1.24406	2.32586	1.96751	2.27718	0.781596	1.30491	1.17375	1.01959	1.31438	1.69436	1.73222	1.46718	1.2062	YES
ZNF782	0.366286	0.284004	0.284004	0.329126	0.321164	0.854667	0.424679	0.138021	0.764422	0.29993	0.26277	0.461838	0.284004	0.284004	0.347706	0.268079	0.472455	0.291967	0.273387	0.538812	0.440605	0.276041	0.560046	0.284004	0.278696	0.647636	0.419371	0.321164	0.772385	0.469801	0.270733	0.528195	NO
ZNF783	2.60994	3.87346	1.4896	1.75336	2.41652	4.46628	2.86114	2.91891	3.92872	3.35348	3.37609	3.22286	2.72046	3.7353	3.80312	4.28291	3.55946	2.63757	4.20253	3.53434	7.42036	4.73004	5.48866	4.71246	1.90407	3.55444	3.68255	2.66771	4.96114	4.98375	3.3158	3.7353	YES
ZNF785	0.305006	0.287065	0.19018	0.236828	0.269123	0.972432	0.362419	0.333713	0.889901	0.635131	0.366008	1.1052	0.613601	0.516717	0.59566	0.599248	0.97602	0.53107	0.692544	1.09443	1.11955	0.857606	1.81569	0.441362	0.394714	1.28462	0.556188	0.358831	1.49991	0.868371	0.566953	1.20567	NO
ZNF786	0.960784	1.39099	0.566433	0.695493	0.831724	1.69213	0.781534	0.960784	1.28344	2.08289	1.93232	1.88213	2.54536	2.55253	2.71386	2.41989	1.96817	2.43064	3.45237	2.66008	2.98273	2.79273	2.35894	2.5597	1.64552	2.38045	2.61348	2.7748	2.96481	3.48464	2.8716	2.87877	YES
ZNF788	0.0570479	0.0270227	0.0240202	0.0390328	0.0180151	0.0990832	0.132111	0.0240202	0.0570479	0.0240202	0.0150126	0.0570479	0.0630529	0.0330277	0.00900756	0.0210176	0.0480403	0.00900756	0.0300252	0.0600504	0.069058	0.0150126	0.0630529	0.0180151	0.0210176	0.0180151	0.0270227	0.0150126	0.0780655	0.0150126	0.0210176	0.0270227	NO
ZNF789	0.869068	1.33346	0.769556	0.504192	0.749654	1.62536	0.849166	1.22068	1.66516	0.842532	1.86418	1.18751	0.663411	1.00175	0.862434	1.44624	1.45287	0.670045	2.08974	1.16097	1.93053	2.40818	2.2954	1.6917	1.34009	1.59219	0.650143	0.776191	1.64526	1.06809	1.46614	1.33346	YES
ZNF79	2.31897	2.14253	1.5527	1.71906	1.71402	3.94225	2.03162	1.00321	2.83317	1.84005	1.467	1.60815	2.06691	1.71402	1.66865	1.49725	1.37626	1.85013	1.86022	2.33913	2.82309	1.87534	2.30385	1.88542	1.40146	2.88359	3.04995	2.2988	3.06003	3.10036	2.07699	2.58615	YES
ZNF790	0.743276	0.825406	0.747382	0.677572	0.841832	1.47013	0.542057	0.307987	0.899323	0.332626	0.418863	0.373691	0.55027	0.706317	0.488673	0.706317	0.41065	0.472247	0.693998	0.591335	0.583122	0.599548	0.579016	0.24639	0.353159	0.439395	0.48046	0.915749	0.739169	0.636507	0.574909	0.71453	NO
ZNF791	4.16511	5.82739	2.04264	2.27273	4.21207	4.86947	3.58284	1.5355	3.71432	2.05203	3.47014	2.1976	2.38543	4.03363	3.04283	5.494	2.97239	2.6343	5.56443	3.56406	4.32946	4.30128	3.13205	0.319309	2.77987	3.02405	3.64388	5.98705	4.87886	3.90215	4.75207	3.58284	NO
ZNF792	2.42573	0.503226	3.76666	0.644853	0.436933	5.26128	0.73224	0.141627	4.41453	1.08781	0.310373	3.97157	1.72061	0.439946	1.22643	0.44296	4.68573	1.53379	0.665946	6.19541	1.45243	0.436933	4.29701	0.783466	0.310373	3.89021	1.25355	1.14808	8.71456	0.958239	0.412826	5.11965	NO
ZNF793	0.223754	0.102006	0.144782	0.169461	0.111877	0.816045	0.184268	0.0888436	0.55774	0.172751	0.115168	0.378408	0.148073	0.0970698	0.126684	0.129975	0.253369	0.0987151	0.0954246	0.266531	0.551159	0.195785	0.761751	0.134911	0.0641648	0.335631	0.248433	0.0987151	0.640003	0.230335	0.0904888	0.284628	NO
ZNF799	0.87442	0.355342	1.02074	0.7072	0.30657	2.25398	0.616623	0.16722	1.61994	0.564367	0.25083	1.16009	1.0068	0.383212	1.00332	0.383212	1.62691	0.881387	0.400631	1.88122	0.923192	0.205541	1.44575	0.759456	0.2787	1.41788	1.12177	0.376244	2.46649	1.12873	0.383212	1.95786	NO
ZNF8	0.864109	0.938327	0.561936	0.673263	0.588442	2.30076	0.980737	0.752782	1.76533	1.07616	1.05496	1.46315	1.03905	1.02315	1.27761	1.40484	1.42074	1.20869	1.41544	1.49496	1.80774	1.08146	1.82364	0.901218	0.954231	1.59569	1.2352	1.32002	2.10991	1.90316	1.11857	1.47376	YES
ZNF805	0.967256	1.32477	0.805276	1.00312	1.12577	1.62791	1.15816	0.524123	1.26923	0.63751	0.779821	0.615527	0.92329	1.04709	0.917505	0.864283	0.793705	0.885109	0.961471	0.93486	1.0656	0.822631	0.954529	0.687261	0.81916	0.973041	0.926761	0.746268	1.01585	1.20097	0.941802	1.02395	YES
ZNF808	1.18193	2.8914	0.851393	1.07509	1.95987	2.81794	1.59261	1.20197	2.55084	1.3255	1.99994	1.76622	1.40229	1.92315	1.5058	2.54082	2.04334	1.52249	2.98488	1.7295	1.74619	2.57087	2.31712	0.247071	1.43568	1.5058	1.34887	2.01663	2.64766	2.01997	2.61428	1.77958	NO
ZNF81	0.468097	0.468097	0.31604	0.609718	0.582885	1.04055	0.63208	0.219141	0.837804	0.342873	0.327966	0.448717	0.517292	0.33542	0.484495	0.426356	0.548597	0.433809	0.433809	0.597792	0.666367	0.511329	0.700654	0.101371	0.327966	0.6932	0.572449	0.398031	0.858674	0.723016	0.345855	0.617172	NO
ZNF812	-	-	-	-	-	-	-	-	-	-	-	-	-	-	-	-	-	-	-	-	-	-	-	-	-	-	-	-	-	-	-	-	NO
ZNF813	0.94275	0.858825	0.777699	0.548305	0.483964	1.69247	0.89799	0.28814	1.34838	0.595863	0.492356	0.612647	0.570685	0.402837	0.64342	0.444799	0.693774	0.545508	0.450394	0.881205	0.814066	0.556698	0.90918	0.179039	0.349685	0.766509	0.657407	0.313317	1.09941	0.900788	0.562293	0.892395	NO
ZNF814	1.06474	2.24508	0.766387	0.481089	0.620941	0.964044	0.497872	0.440066	0.689934	0.734687	1.18408	0.777575	1.13187	1.62974	0.71604	1.07965	0.53703	0.83538	1.73416	0.846568	1.31647	1.32206	0.990149	0.583647	1.0405	0.712311	1.16543	1.21018	1.17848	0.868945	1.04236	0.604159	NO
ZNF816	1.2281	1.40658	1.71679	1.00713	1.18561	3.53132	1.45332	0.607677	2.23948	1.04962	0.74791	1.2111	1.13036	0.820151	1.21535	0.726662	1.58081	1.07512	0.709664	1.58506	0.82865	0.420699	1.08787	0.66292	0.454695	1.32159	1.30459	0.811652	2.51145	1.52132	0.667169	1.57231	NO
ZNF823	0.514563	0.133405	1.01483	0.352571	0.13817	1.9439	0.452625	0.0952894	1.49128	0.357335	0.109583	0.986245	0.667026	0.147699	0.476447	0.147699	1.06248	0.571736	0.114347	1.37693	0.524092	0.100054	1.17206	0.40498	0.13817	1.14347	0.452625	0.171521	2.06778	0.476447	0.133405	1.69139	NO
ZNF829	0.598407	1.12983	0.55375	0.462203	0.515791	1.21914	0.665393	0.540353	0.946734	0.513559	0.748009	0.518024	0.419778	0.567147	0.495696	0.703352	0.49123	0.41308	0.609572	0.596174	0.886447	0.774804	0.649763	0.42871	0.61627	0.689955	0.564914	0.625202	0.940035	0.785968	0.654229	0.741311	NO
ZNF836	1.50446	2.1653	1.35331	0.843624	1.04047	3.25147	1.41307	1.19865	2.6539	1.07562	1.54313	1.52907	1.28653	1.49743	1.34628	1.97549	1.863	1.21974	2.12664	1.80676	1.5818	1.75052	2.20397	0.984228	1.71185	1.97549	1.2338	1.80325	2.9562	1.55016	1.71537	1.8384	YES
ZNF84	0.75863	0.990237	0.644402	0.635737	0.794868	1.80953	0.848437	0.604226	1.54877	0.863405	1.17221	1.14858	0.594772	0.767296	0.65937	0.80826	0.827955	0.502602	0.942182	0.90043	1.23602	1.09974	1.43376	0.693245	0.505753	1.03987	0.627071	0.514419	1.2376	1.00836	0.871282	0.975269	YES
ZNF841	1.53249	4.09873	0.997478	1.27859	2.43626	3.23122	1.24836	2.40302	2.22468	1.35415	2.49067	1.37531	1.55063	3.32493	1.7743	4.05641	1.95868	1.38438	5.42568	1.66851	3.30075	5.63726	2.98941	0.85239	2.72946	1.62015	1.44483	2.05239	2.57531	2.29722	3.90226	1.69269	YES
ZNF844	0.685566	0.37951	0.803908	0.338702	0.277491	1.99549	0.440721	0.175472	1.39154	0.640678	0.261168	0.856958	0.408075	0.224441	0.248926	0.130584	0.444802	0.440721	0.306056	0.779423	0.783504	0.399914	1.30992	0.118342	0.159149	0.457044	0.330541	0.171392	0.59987	0.538659	0.171392	0.575386	NO
ZNF845	1.30085	2.12867	1.35183	1.22949	1.54961	3.04824	1.85749	1.20298	2.56908	1.21726	1.1622	1.42931	1.07249	1.27639	1.20298	1.61893	1.33348	1.1255	1.6699	1.31309	1.57407	1.44562	1.53533	0.613725	1.18055	1.1724	1.31309	1.36202	1.83506	1.84525	1.50067	1.51902	YES
ZNF846	0.554758	0.296603	0.505324	0.142809	0.329559	0.862347	0.214214	0.159287	1.15895	0.510817	0.318574	0.851362	0.181258	0.115346	0.175765	0.142809	0.422934	0.203228	0.203228	0.631655	0.494339	0.252662	1.01614	0.329559	0.159287	0.571236	0.181258	0.0878825	0.911781	0.335052	0.16478	0.554758	NO
ZNF85	0.405561	0.246581	0.515873	0.227114	0.146002	0.901967	0.330937	0.0876011	0.814366	0.194669	0.100579	0.392583	0.259559	0.0713787	0.230358	0.0778676	0.360138	0.149246	0.09409	0.356893	0.330937	0.103824	0.421783	0.279026	0.0843566	0.431516	0.308226	0.09409	0.814366	0.256314	0.0324448	0.47045	NO
ZNF852	-	-	-	-	-	-	-	-	-	-	-	-	-	-	-	-	-	-	-	-	-	-	-	-	-	-	-	-	-	-	-	-	NO
ZNF860	0.00365435	0.0146174	-	0.00365435	0.010963	0.010963	0.0182717	-	0.00365435	-	0.00365435	0.00730869	0.010963	0.00365435	0.010963	0.00730869	-	0.0219261	0.00730869	0.00365435	0.00365435	-	0.00730869	0.00365435	-	0.00365435	0.00365435	-	0.00730869	0.00730869	0.00730869	0.00730869	NO
ZNF862	2.12739	0.478748	1.26093	0.527634	0.431547	4.87851	0.910295	0.51752	4.93751	2.12065	0.893438	6.12763	2.13245	0.839494	2.04479	0.895123	6.99073	1.7953	1.15473	7.80662	3.29729	1.13113	8.40337	1.93859	0.94401	6.58784	1.46827	0.760265	9.10295	2.387	0.755208	7.31102	NO
ZNF878	0.00664917	-	0.0199475	0.00664917	0.00664917	0.0199475	0.039895	0.0465442	0.0531933	-	0.0199475	0.0132983	0.00664917	0.00664917	0.00664917	-	0.0132983	-	0.0132983	0.0132983	0.00664917	0.00664917	0.039895	-	0.00664917	0.0132983	0.0199475	0.00664917	0.0265967	0.00664917	-	0.0199475	NO
ZNF879	1.20128	1.14279	1.05281	1.24627	1.0753	2.31257	1.12929	0.661378	1.65569	0.958323	0.91783	1.12929	0.994316	0.80985	1.42174	1.21927	1.33175	0.922329	0.908832	1.30026	1.38574	1.16978	1.41274	1.14729	0.818849	1.34975	0.953824	0.580393	1.18778	1.25527	0.589391	0.940326	YES
ZNF880	3.65667	9.89786	2.88493	2.48094	5.1587	3.22677	2.04069	1.99407	2.19089	1.19127	2.45504	0.761374	2.00961	3.50646	2.89529	4.4025	1.76618	1.74028	3.29929	1.42434	1.59526	1.98372	1.2586	0.776912	1.26378	0.890859	2.15464	2.92637	1.68331	3.28893	3.51164	1.7869	YES
ZNF891	-	-	-	-	-	-	-	-	-	-	-	-	-	-	-	-	-	-	-	-	-	-	-	-	-	-	-	-	-	-	-	-	NO
ZNF90	0.0998952	0.056191	0.0655562	0.0499476	0.0156086	0.284077	0.124869	0.0312172	0.355877	0.0717997	0.0437041	0.16233	0.0780431	0.0437041	0.0874083	0.0218521	0.131112	0.0624345	0.0624345	0.190425	0.177938	0.0624345	0.196669	0.0468259	0.0249738	0.0780431	0.0655562	0.0374607	0.265347	0.121747	0.0312172	0.202912	NO
ZNF91	1.57307	2.24114	1.29986	1.26998	1.29986	3.53033	1.95086	1.28279	3.73097	1.71821	1.699	2.4311	1.34042	1.57947	1.39805	1.78864	1.94659	1.22089	2.22407	1.93805	2.38415	1.78224	2.8708	0.776929	1.37884	2.43537	1.57947	1.85268	3.54314	2.52075	2.07466	2.58051	YES
ZNF92	1.50742	1.72127	2.22608	1.20594	0.93951	4.45216	1.59156	0.760723	3.31984	1.08675	0.778251	1.86149	1.53897	1.0552	1.45834	1.24099	2.03327	1.14284	0.953533	2.7379	1.85799	0.893937	2.36981	1.0552	0.918476	2.59768	1.53897	1.26904	4.75364	1.83345	1.04117	3.28478	YES
ZNF93	0.742198	0.549311	0.888961	0.545118	0.364809	1.70664	0.503185	0.184501	1.29151	0.389969	0.314491	0.708653	0.599629	0.301911	0.519958	0.239013	0.758971	0.343843	0.335457	0.838642	0.624789	0.255786	0.9267	0.369003	0.226433	0.859608	0.540924	0.440287	1.40892	0.419321	0.318684	0.855415	NO
ZNF98	0.031104	0.010368	0.005184	0.010368	0.010368	0.171072	0.057024	0.020736	0.20736	0.02592	0.005184	0.031104	0.07776	0.02592	0.036288	0.010368	0.041472	0.005184	0.031104	0.067392	0.05184	0.015552	0.07776	0.005184	0.015552	0.036288	0.057024	0.05184	0.10368	0.010368	0.02592	0.031104	NO
ZNF99	0.00297318	0.00594637	0.00297318	-	0.00297318	0.0104061	0.00891955	0.00891955	0.0237855	0.00445978	0.0133793	0.00445978	0.00297318	0.00445978	0.00445978	0.00148659	0.00743296	0.00445978	0.00891955	0.00148659	0.00891955	0.00445978	0.00594637	0.0104061	0.00148659	0.00445978	0.00297318	0.00297318	0.00743296	0.00445978	0.0133793	0.00297318	NO

## Sheet: Mac_GSE36952
Gene	Value M1_1	Value M1_2	Value M1_3	Value M2_1	Value M2_2	Value M2_3	EXPRESSED
AC002310.11.1	-	-	-	-	-	-	NO
AC002310.13	-	-	-	-	-	-	NO
AC003682.1	-	-	-	-	-	-	NO
AC005324.8-001.1	-	-	-	-	-	-	NO
AC010487.1	-	-	-	-	-	-	NO
AC078899.2	-	-	-	-	-	-	NO
CTD-2006C1.10	-	-	-	-	-	-	NO
CTD-2140B24.4	-	-	-	-	-	-	NO
CTD-2192J16.17.1	-	-	-	-	-	-	NO
HKR1	2.79249	6.09015	4.63663	3.11574	7.4076	6.61743	YES
KRBA2	1.29913	1.03767	0.571295	1.1584	1.08153	0.948386	YES
KRBOX1	-	-	-	-	-	-	NO
POGK	21.9774	18.7976	18.0657	26.5873	24.1154	26.6493	YES
PRDM7	-	-	-	-	-	0.0216939	NO
PRDM9	-	-	-	-	-	-	NO
RBAK	5.32574	4.56826	4.06751	3.81802	6.07534	3.90903	YES
RP11-1396O13.13.1	-	-	-	-	-	-	NO
RP11-15K19.2	-	-	-	-	-	-	NO
RP4-734P14.4	-	-	-	-	-	-	NO
SSX1	-	-	-	-	-	-	NO
SSX2	-	-	-	-	-	-	NO
SSX2B	-	-	-	-	-	-	NO
SSX3	-	-	-	-	-	-	NO
SSX4	-	-	-	-	-	-	NO
SSX4B	-	-	-	-	-	-	NO
SSX5	-	-	-	-	-	-	NO
SSX6	-	-	-	-	-	-	NO
SSX9	-	-	-	-	-	-	NO
ZFP1	1.35569	1.01189	1.09433	1.54766	1.44967	0.934527	YES
ZFP14	0.54842	0.361605	0.17895	0.857965	1.25992	0.888632	NO
ZFP28	1.48967	0.873057	1.261	1.42381	0.649333	1.28738	YES
ZFP30	0.909396	0.21333	0.310396	0.980202	0.466897	0.921872	NO
ZFP37	0.092958	-	0.0947065	0.0937581	0.0428798	0.104042	NO
ZFP57	0.0303792	3.31723	-	0.0162317	3.4733	-	NO
ZFP82	0.973956	0.959747	0.734867	1.39085	1.14823	0.990164	YES
ZFP90	6.80108	6.61967	3.30621	5.10619	8.45329	5.61257	YES
ZIK1	0.972318	2.2466	1.97016	1.52102	3.00904	2.4118	YES
ZIM2.1	-	-	-	-	-	-	NO
ZIM3	-	-	-	0.0115598	-	-	NO
ZKSCAN1	13.1863	12.1124	5.98904	10.6487	15.5477	9.02979	YES
ZKSCAN2	0.545525	0.602678	0.625775	0.728885	0.720334	0.572689	YES
ZKSCAN3	1.80102	0.803963	0.713128	2.60197	1.89413	1.78468	YES
ZKSCAN4	1.24619	1.14311	1.01896	3.20691	2.54474	1.79412	YES
ZKSCAN5	3.67319	4.06149	3.05047	3.55098	3.9911	3.36687	YES
ZNF10	0.419115	0.699547	0.733476	0.682433	0.750441	0.896867	NO
ZNF100	1.86493	1.80815	1.43113	2.2436	2.07071	1.14335	YES
ZNF101	4.05274	3.7407	4.33962	4.05184	4.70036	5.33906	YES
ZNF114	0.0127928	-	-	0.0475951	-	0.0164969	NO
ZNF12	5.14062	3.45344	3.50128	5.0135	6.29491	4.71896	YES
ZNF124	1.0319	1.6937	2.07046	6.23625	6.00482	8.36986	YES
ZNF132	1.15838	0.640056	0.563977	0.878553	0.58219	0.608787	YES
ZNF133	2.77863	2.7747	2.46732	3.16448	3.25045	3.08081	YES
ZNF135	0.217531	0.227659	0.096328	0.160351	0.292222	0.272153	NO
ZNF136	4.28919	5.44007	5.79007	3.06156	3.63596	4.74649	YES
ZNF138	0.727968	1.06445	0.747912	0.829897	1.35744	0.950089	YES
ZNF14	1.036	1.93727	1.581	0.886011	2.10858	2.08821	YES
ZNF140	5.06492	4.4913	3.31941	4.38201	3.7859	3.37093	YES
ZNF141	3.01507	1.61095	0.975691	2.45564	3.37875	2.59657	YES
ZNF154	0.35117	0.807552	0.226358	0.608622	1.64315	0.135664	NO
ZNF155	2.38709	2.80532	2.55177	1.89381	2.31732	2.86584	YES
ZNF157	0.0335129	0.0322412	-	0.00895469	0.0347901	0.0107313	NO
ZNF160	12.7275	9.24867	6.49895	6.86008	10.5312	8.49128	YES
ZNF167	0.356706	0.274413	0.308711	0.347783	0.178177	0.393663	NO
ZNF169	1.00831	0.615032	0.540676	1.37127	1.64163	1.41732	YES
ZNF17	1.33286	2.1254	2.61694	1.68533	1.88082	2.0608	YES
ZNF175	1.63753	1.55047	1.6163	1.87936	1.96718	2.08409	YES
ZNF177	0.445415	0.936377	0.338256	0.29439	0.675782	1.00723	NO
ZNF18	3.00809	3.13712	4.99157	3.5259	4.07227	5.33904	YES
ZNF180	1.58194	2.15262	2.4184	2.13841	2.47412	2.72353	YES
ZNF181	2.23538	1.39812	1.84344	1.77908	1.33821	1.05423	YES
ZNF182	1.80594	1.63414	1.53712	2.0052	2.68316	2.67669	YES
ZNF184	2.57874	2.29817	2.64502	1.9579	2.09561	2.04049	YES
ZNF189	5.81052	3.17109	2.87793	4.39563	3.44827	2.63043	YES
ZNF19	0.227471	0.29896	0.126858	0.268024	0.177549	0.309564	NO
ZNF192	6.42421	4.59249	4.26869	4.63427	6.59922	6.67364	YES
ZNF195	3.23245	2.76201	3.86586	4.32778	3.74953	3.61565	YES
ZNF197	2.21249	2.19612	2.53881	2.39091	2.88904	3.17325	YES
ZNF2	0.962284	0.410425	0.4435	0.675288	0.874213	0.637561	NO
ZNF20	1.57393	1.10412	1.18626	1.29198	1.33929	0.893189	YES
ZNF200	2.82075	3.8895	4.78925	1.73897	2.28126	2.62695	YES
ZNF202	2.04546	1.00875	1.88894	2.24456	1.04323	1.58993	YES
ZNF205	0.675311	2.73065	3.14291	0.825207	3.03449	3.14752	YES
ZNF208	0.0343219	0.0150066	-	0.0290896	0.0324603	0.0159369	NO
ZNF211	7.56471	10.7289	8.39284	5.23156	10.8162	8.09486	YES
ZNF212	3.56355	2.57295	3.44032	3.61993	3.0146	5.69045	YES
ZNF213	3.89444	6.2524	5.3083	4.80889	5.8116	5.51408	YES
ZNF214	0.0107144	-	0.0306684	-	-	0.0204612	NO
ZNF215	-	0.0224095	0.327577	-	-	0.0944667	NO
ZNF221	0.479851	0.281348	0.470271	0.405578	0.705354	0.247521	NO
ZNF222	2.17877	2.4275	2.11434	1.16984	2.56935	1.86001	YES
ZNF223	2.40367	2.57307	2.87263	1.57999	2.93779	2.12574	YES
ZNF224	6.15293	6.90355	4.8022	6.75307	6.05242	6.72281	YES
ZNF225	1.38089	1.26079	0.920303	1.26696	1.22905	1.5812	YES
ZNF226	3.01795	2.4805	1.88709	2.48065	2.58264	2.07387	YES
ZNF227	2.61836	2.21278	2.72469	3.29862	3.80355	3.64774	YES
ZNF229	0.474534	0.0935826	0.22254	0.217211	0.166405	0.384847	NO
ZNF230	1.44903	1.63208	1.78979	0.716278	1.16832	0.889118	YES
ZNF233	0.0857504	0.102817	0.0293224	0.299222	0.106015	0.230334	NO
ZNF235	1.57439	1.45371	1.19676	1.46917	1.44425	1.75112	YES
ZNF248	1.51776	0.758037	0.331752	1.78066	1.85631	1.60199	NO
ZNF25	10.1023	9.20498	9.06948	7.54141	10.5122	9.37853	YES
ZNF250	0.957698	0.785529	0.390742	0.60508	0.756005	0.8191	NO
ZNF251	3.39317	2.52841	3.09868	2.1668	3.31633	3.79747	YES
ZNF253	0.734444	0.365122	0.228505	0.746977	1.44409	0.453252	NO
ZNF254	1.30293	1.16285	1.31738	1.48396	1.66894	1.42452	YES
ZNF256	1.39955	1.91804	1.44344	2.65283	4.25938	4.02218	YES
ZNF257	0.338198	0.194038	0.127808	0.44411	0.502828	0.304982	NO
ZNF26	3.3769	4.36291	4.52633	3.69682	4.50104	5.41821	YES
ZNF263	6.57196	7.22491	5.4113	7.54144	7.96407	7.36501	YES
ZNF264	3.61322	3.22534	2.02131	1.64524	2.98963	2.13698	YES
ZNF267	19.5235	31.4564	60.4355	14.0878	18.9762	27.2044	YES
ZNF268	2.43682	1.84154	2.07908	2.77299	1.9994	2.0803	YES
ZNF273	0.450371	0.541545	0.48184	0.350734	0.571946	0.543362	NO
ZNF274	14.8886	16.9073	13.8425	11.6797	17.8686	14.8305	YES
ZNF275	2.33327	3.14369	3.22681	2.09181	2.33038	2.70453	YES
ZNF28	3.11286	2.20133	2.18451	2.89203	2.31429	2.71386	YES
ZNF282	4.5377	4.31694	3.4689	6.1847	6.71881	5.46272	YES
ZNF283	0.77798	0.615996	0.698468	0.83306	0.944786	0.84798	YES
ZNF284	1.01498	0.723955	0.926965	1.32198	1.30498	1.7562	YES
ZNF285	0.169434	0.10162	0.182856	0.279478	0.373414	0.40807	NO
ZNF286A	0.306093	0.223869	0.1766	0.391272	0.276624	0.339226	NO
ZNF287	0.193905	0.127753	0.172017	0.467882	0.302866	0.268925	NO
ZNF3	4.57044	5.00948	5.96921	4.86346	4.83389	7.02786	YES
ZNF30	0.233521	0.259922	0.0613569	0.684182	0.464602	0.47058	NO
ZNF300	0.491743	0.245339	1.10328	0.387442	0.213083	0.526177	NO
ZNF302	4.39701	3.57383	3.83926	3.91792	3.84494	5.30486	YES
ZNF304	2.62379	3.81393	3.85759	2.21836	3.35545	3.29646	YES
ZNF311	0.509567	0.610237	0.662667	0.268365	0.171794	0.296214	NO
ZNF317	14.209	12.0827	11.9977	19.4479	19.2664	17.4843	YES
ZNF320	2.21216	1.68535	1.64	2.87053	1.5553	1.55201	YES
ZNF321P	-	-	-	-	-	-	NO
ZNF324	1.2121	1.6667	1.59524	2.08935	1.84069	2.27601	YES
ZNF324B	0.771642	0.646804	0.751061	1.31982	0.853013	1.49295	YES
ZNF331	2.81675	6.78336	4.08635	5.18643	14.0438	7.58929	YES
ZNF333	6.96453	7.87259	7.72205	4.50316	6.57607	6.67577	YES
ZNF334	0.911087	0.0235699	0.0587991	0.41028	-	0.0176216	NO
ZNF337	6.01191	5.52861	4.73172	6.01918	6.23392	6.27485	YES
ZNF33A	3.20939	2.00151	2.06362	7.41744	5.2093	3.55883	YES
ZNF33B	0.150575	0.0458692	0.0618163	1.15467	0.340654	0.143991	NO
ZNF34	2.30951	2.61438	2.74501	3.77437	5.07268	5.39854	YES
ZNF343	2.3755	1.92656	1.8086	2.07911	1.72409	2.23481	YES
ZNF347	1.92458	1.7887	1.74862	1.85367	2.23902	1.46481	YES
ZNF350	7.02253	6.51709	10.0099	3.98612	5.48115	7.06486	YES
ZNF354A	6.16397	5.03387	3.99636	4.87458	5.09375	4.07903	YES
ZNF354B	3.52699	3.24972	2.28612	4.38633	4.39503	4.19559	YES
ZNF354C	2.04784	1.31488	1.06174	1.62967	1.9326	1.35283	YES
ZNF37A	3.47834	2.96391	2.61519	3.44995	2.19388	2.01732	YES
ZNF382	2.32699	0.696062	0.436205	1.9217	1.4297	1.28415	NO
ZNF383	2.56656	2.81049	1.89735	2.46739	3.15426	2.87318	YES
ZNF394	7.18475	16.3403	12.8634	12.9998	17.8518	13.136	YES
ZNF398	4.21641	2.82882	3.22631	3.08157	3.57857	3.72513	YES
ZNF404	1.1861	1.68873	1.66467	0.640862	2.0073	2.15789	YES
ZNF41	2.07326	1.30055	1.36661	2.56436	1.51591	1.53296	YES
ZNF415	0.657098	0.827585	0.288193	0.2073	0.654504	0.183501	NO
ZNF416	0.829655	1.05097	1.36954	1.25554	0.992731	1.01423	YES
ZNF417	2.1864	1.72083	1.91704	1.56561	2.51918	1.99287	YES
ZNF418	0.482147	0.638044	0.315997	0.521137	0.661271	0.752149	NO
ZNF419	1.75517	1.51332	0.995504	1.62605	1.87521	1.83374	YES
ZNF420	1.09626	0.910653	0.847447	1.20617	1.28475	1.01835	YES
ZNF425	0.502779	0.199993	0.139881	0.260808	0.440026	0.152674	NO
ZNF426	4.80674	4.79196	3.7106	2.68611	3.8412	3.32582	YES
ZNF429	1.04556	1.39057	0.719352	0.827839	1.1422	0.926396	YES
ZNF43	0.821614	1.01949	1.54415	0.887	1.22669	0.999779	YES
ZNF430	2.87804	2.04109	2.68652	1.49488	2.4686	1.78667	YES
ZNF431	2.29012	2.68412	2.8055	2.57278	3.89989	2.4713	YES
ZNF432	2.021	3.68749	5.27897	2.15246	3.49922	3.46725	YES
ZNF433	0.242371	0.240232	0.211231	0.856988	1.54017	0.871224	NO
ZNF434	3.8739	3.45041	3.31252	3.47426	2.79896	3.65495	YES
ZNF436	9.85596	3.22988	3.30527	2.53754	2.99772	3.38383	YES
ZNF439	0.595245	0.481204	0.465294	1.1983	1.1338	1.01943	NO
ZNF44	1.28249	2.01795	1.87255	1.97739	1.81477	2.01146	YES
ZNF440	1.03726	1.77515	1.71236	1.68288	1.83272	2.51447	YES
ZNF441	1.24814	1.24605	0.668392	0.947428	1.767	1.09905	YES
ZNF442	0.107784	0.215764	0.17386	0.21897	0.482962	0.231886	NO
ZNF443	0.22381	0.293266	0.0921353	0.530721	0.473944	0.398853	NO
ZNF445	1.4585	1.37253	1.01779	2.05603	2.77633	1.96137	YES
ZNF446	2.15116	2.40416	2.24007	2.59334	2.14081	2.77263	YES
ZNF45	3.80594	4.31234	3.42284	3.85379	4.10467	3.04411	YES
ZNF454	-	-	-	0.0143586	0.0279275	0.0344327	NO
ZNF460	1.6955	0.975755	1.38898	0.853716	1.0424	1.53264	YES
ZNF461	0.970439	0.913784	1.00712	0.747878	0.554521	1.26874	YES
ZNF468	4.85128	3.96325	3.97887	2.85017	3.18978	3.0948	YES
ZNF470	0.807064	0.520339	0.492616	0.73317	0.578297	0.704791	NO
ZNF471	0.33116	0.052604	0.0731134	0.410014	0.127797	0.146195	NO
ZNF473	2.26044	2.5295	2.76154	1.63803	1.93267	2.2022	YES
ZNF479	-	-	-	-	-	-	NO
ZNF480	0.921563	0.270871	0.276126	1.97687	0.721728	0.291706	NO
ZNF483	0.0382651	0.0105059	-	0.0261148	0.0453809	0.00699707	NO
ZNF484	0.756275	0.89925	1.57685	0.766703	0.824325	1.16976	YES
ZNF485	0.228824	0.357632	0.847614	0.636074	0.373224	0.569523	NO
ZNF486	0.915367	0.275889	0.447125	0.58501	0.488535	0.612929	NO
ZNF487P	0.636735	1.1024	2.04547	0.599136	1.25263	0.828532	YES
ZNF490	0.94816	0.675434	0.688938	1.07643	0.849205	1.1926	YES
ZNF492	-	0.019309	0.00966585	0.0107267	0.0277962	-	NO
ZNF493	0.403992	0.530375	0.430967	0.314872	0.592178	0.609918	NO
ZNF496	3.50113	4.36139	3.01393	8.12057	8.75692	7.27126	YES
ZNF498	3.46359	5.00483	3.77697	4.72924	4.87035	4.96859	YES
ZNF500	1.59512	1.13415	1.12659	2.61839	1.41667	2.27037	YES
ZNF506	1.97734	1.51483	1.36735	1.43231	2.34209	1.87799	YES
ZNF510	1.63547	1.67621	1.55583	1.50989	1.88564	1.62975	YES
ZNF514	2.22145	1.10198	0.835534	4.00779	5.43128	3.18655	YES
ZNF517	1.01487	1.54385	0.480747	1.13174	2.18097	0.920296	NO
ZNF519	0.109305	0.219047	0.219733	0.170895	0.564358	0.358414	NO
ZNF525	1.27966	0.523374	0.762136	1.05464	0.722237	1.20797	YES
ZNF527	0.926474	0.908488	1.05079	0.704191	1.02721	0.799353	YES
ZNF528	1.9334	1.67791	1.53042	1.57102	1.31726	1.691	YES
ZNF529	1.55142	0.960228	1.36551	1.73151	1.89351	2.3237	YES
ZNF530	0.697762	0.92049	1.1849	0.752472	1.27398	1.33989	YES
ZNF534	0.0277493	0.0266997	-	-	-	0.00889572	NO
ZNF540	0.141245	0.0719793	0.131661	0.142095	0.224654	0.226101	NO
ZNF543	0.990109	1.05502	0.79061	0.525078	0.803634	0.639444	YES
ZNF544	2.37019	2.59314	1.93417	2.80393	2.6942	3.25405	YES
ZNF546	0.644562	0.546729	0.580447	0.608676	0.522538	0.65101	YES
ZNF547	0.420345	0.305598	0.410205	0.195305	0.446051	0.442108	NO
ZNF548	2.51648	4.08052	4.45196	2.89807	4.14173	3.96107	YES
ZNF549	1.36219	1.60829	2.36698	1.70538	2.75708	2.09147	YES
ZNF551	0.915994	1.81679	2.14801	2.02638	3.358	3.80882	YES
ZNF552	1.27745	0.821916	1.57923	1.46979	1.25357	1.23748	YES
ZNF554	0.509687	0.761079	1.21475	0.57925	0.910619	1.08152	YES
ZNF555	0.717142	0.687241	0.560471	0.690218	1.37678	1.21942	YES
ZNF556	-	-	-	-	-	0.0156986	NO
ZNF557	1.16923	1.24082	1.43419	0.819018	1.2479	0.846489	YES
ZNF558	9.75491	9.13519	8.17187	6.07413	9.30499	9.24177	YES
ZNF559	3.81768	4.64647	4.04142	5.042	5.2634	6.84585	YES
ZNF560	0.0404194	-	0.0729584	0.0101719	-	0.0446667	NO
ZNF561	5.09456	4.33429	3.59384	5.29293	6.35767	5.81715	YES
ZNF562	4.64479	3.68271	4.56904	3.474	4.02459	4.51287	YES
ZNF563	0.606321	0.412033	0.545511	0.699362	0.458789	0.409575	NO
ZNF564	1.88137	1.5108	2.31329	2.28134	2.49089	3.47657	YES
ZNF565	1.11241	1.41754	1.28093	1.31598	1.27688	2.0722	YES
ZNF566	0.466673	0.282886	0.220701	0.578168	0.657856	0.563576	NO
ZNF567	2.23181	1.83865	2.92244	1.76238	2.20736	1.97709	YES
ZNF568	1.43886	2.00489	1.64063	1.05779	2.6547	1.68351	YES
ZNF569	0.829518	1.06957	0.819088	1.17247	1.43946	1.08875	YES
ZNF57	0.720742	1.16211	1.55117	1.30364	1.30486	2.55742	YES
ZNF570	1.82125	1.55391	1.1756	1.45886	1.66526	1.49412	YES
ZNF571	0.39904	0.656186	0.644407	0.675504	0.724768	0.772196	NO
ZNF573	0.582481	0.466294	0.246735	0.935213	0.874426	0.701996	NO
ZNF577	2.18642	2.8073	2.80345	2.82798	3.77381	4.74437	YES
ZNF578	0.029522	0.0202706	0.0181862	0.0538059	0.0308999	0.0641854	NO
ZNF582	0.924166	0.595889	1.09303	1.09936	0.61308	1.15054	YES
ZNF583	1.12209	0.925693	1.02791	1.39439	0.923238	0.945966	YES
ZNF584	2.05087	1.84901	2.22481	2.10242	2.36803	2.40096	YES
ZNF585A	2.10884	1.48726	2.12837	1.4871	1.71727	1.91369	YES
ZNF585B	2.09591	1.74968	1.04783	1.45245	1.40624	1.4163	YES
ZNF586	4.22712	3.14843	3.85916	5.47584	3.64335	4.56704	YES
ZNF587	3.29496	2.4206	1.88797	2.56604	3.58056	2.81356	YES
ZNF589	6.80311	9.662	6.11345	18.7282	17.2791	22.0616	YES
ZNF595	0.840804	0.781094	0.589008	0.483608	0.643697	0.961319	NO
ZNF596	0.434579	0.174705	0.778526	0.607752	0.318045	0.359006	NO
ZNF597	2.39483	3.88483	4.69535	1.88373	3.01605	4.43783	YES
ZNF599	0.255089	0.133109	0.249491	0.161092	0.170495	0.431698	NO
ZNF605	1.14377	1.08948	0.795448	1.75576	1.65893	1.63802	YES
ZNF606	1.66786	0.958396	0.706613	1.15928	1.37211	1.15176	YES
ZNF607	0.406218	0.497995	0.1801	0.364561	0.608579	0.445058	NO
ZNF610	0.749421	0.734132	0.18887	0.420543	0.79263	1.03132	NO
ZNF611	2.75722	2.49979	1.82146	1.54867	2.02522	1.77907	YES
ZNF613	2.07183	2.02958	1.1221	2.04944	1.4515	1.05867	YES
ZNF614	1.12106	1.89365	2.19987	1.20939	1.50153	1.60634	YES
ZNF615	3.67485	3.18808	2.22328	1.61539	3.55378	2.27626	YES
ZNF616	3.83648	1.90107	1.59631	3.00657	3.90675	2.59346	YES
ZNF619	1.75415	1.2809	1.13198	1.34953	1.35036	1.66604	YES
ZNF620	0.463852	0.392174	0.750879	0.422869	0.495421	0.876116	NO
ZNF621	5.03092	3.27561	2.32028	3.01904	3.7892	2.6566	YES
ZNF624	1.72849	1.13709	1.54116	2.01092	1.5407	1.85164	YES
ZNF625	0.196956	0.261165	0.0243662	0.41892	0.59924	0.484608	NO
ZNF625.1	-	-	-	-	-	-	NO
ZNF626	0.107962	0.157169	0.0959643	0.160521	0.382085	0.154024	NO
ZNF627	2.67895	2.49645	1.65579	2.07706	3.21937	2.88402	YES
ZNF630	0.440758	0.365312	0.562559	0.72639	0.386752	0.686534	NO
ZNF641	3.74274	4.2161	3.55427	9.60663	5.67985	7.88911	YES
ZNF642	2.19595	2.17552	2.17619	8.63718	4.86581	3.83909	YES
ZNF643	0.980003	0.255613	0.378322	0.833928	0.4067	0.602414	NO
ZNF649	4.74386	3.61606	2.83874	2.01053	3.61095	2.9066	YES
ZNF658	0.084775	0.203662	0.223666	0.350696	0.13196	0.221506	NO
ZNF662	0.0386138	-	0.0278059	0.0873991	0.0200505	0.0434483	NO
ZNF665	0.24129	0.157775	0.166807	0.137177	0.313798	0.194551	NO
ZNF667	0.0699055	0.0122491	0.0366724	0.101906	-	0.0532636	NO
ZNF669	1.27243	2.14121	2.70183	1.7781	2.94474	2.14369	YES
ZNF670	0.548507	0.558357	1.0276	0.713078	1.01376	1.09886	YES
ZNF671	2.36938	2.03376	1.74014	3.32572	4.06553	3.31109	YES
ZNF673	0.938762	1.25658	1.0314	1.52482	1.57029	0.948955	YES
ZNF674	0.298709	0.176571	0.3068	0.37229	0.360558	0.3455	NO
ZNF675	1.65643	1.51281	1.62613	2.1191	1.96492	2.07819	YES
ZNF676	-	0.0186272	0.0139834	-	-	0.00620507	NO
ZNF677	0.189828	0.257424	0.184568	0.284167	0.390782	0.519164	NO
ZNF678	0.569413	0.403161	0.235767	0.755122	0.790788	0.429797	NO
ZNF679	-	0.0174286	0.052061	0.02906	0.0376337	0.0232133	NO
ZNF680	0.908549	0.852654	0.699458	0.917676	2.02135	1.3648	YES
ZNF681	0.202176	0.151405	0.0251549	0.149483	0.118061	0.0531589	NO
ZNF682	0.333419	0.164477	0.174088	0.16791	0.141448	0.296702	NO
ZNF684	1.77202	1.62976	2.45106	1.44763	1.12979	1.38987	YES
ZNF688	2.36915	2.73663	3.94496	3.89797	2.82113	2.89071	YES
ZNF689	1.99809	2.65671	2.41684	4.10989	4.48134	3.17191	YES
ZNF69	0.110383	0.198614	0.214104	0.849984	0.946475	0.614387	NO
ZNF695	0.0255918	0.0982563	0.0122225	0.0272925	0.0884194	0.0347761	NO
ZNF699	2.29392	2.87468	1.59752	1.97965	2.55605	2.77887	YES
ZNF7	5.30953	5.20178	5.6715	6.29632	6.10697	7.86422	YES
ZNF700	3.96629	4.85994	4.42531	5.0449	5.73022	7.2734	YES
ZNF701	1.90779	1.48373	1.57012	1.56112	1.84498	1.61285	YES
ZNF705A	0.00831248	0.007943	0.0356671	0.0132444	0.0858235	-	NO
ZNF705B	-	-	-	-	-	-	NO
ZNF705D	-	-	-	-	-	-	NO
ZNF705G	-	-	-	0.0190842	-	0.0196807	NO
ZNF707	3.21615	3.78838	3.59943	6.11888	3.71928	3.97279	YES
ZNF708	1.07207	1.54838	1.47066	1.27251	1.49219	1.12872	YES
ZNF709	0.110729	0.109975	0.0751344	0.253071	0.252778	0.191098	NO
ZNF713	0.481168	0.394362	0.348659	0.761396	0.342886	0.590425	NO
ZNF714	1.14681	0.50292	0.668592	0.975382	0.617281	0.709827	YES
ZNF716	0.0272927	0.0366989	0.00782805	0.0553524	0.0566077	0.0104776	NO
ZNF717	1.29381	0.936285	0.952927	1.02843	1.58007	1.61874	YES
ZNF721	2.85136	2.05929	1.70028	3.22943	3.10878	2.34662	YES
ZNF724P	-	-	-	-	-	-	NO
ZNF726	0.136711	0.175678	0.131541	0.229581	0.420224	0.0889782	NO
ZNF727	0.0168105	0.0488138	-	0.0723223	-	-	NO
ZNF729	-	-	-	-	-	-	NO
ZNF730	-	-	-	-	-	-	NO
ZNF732	0.0911689	0.0376002	0.0753176	0.13064	0.216578	0.108575	NO
ZNF736	2.77503	2.47273	1.58683	2.22153	2.89868	2.69553	YES
ZNF737	0.392303	0.12434	0.185107	0.455413	0.469611	0.259622	NO
ZNF738	0.288661	0.261349	0.250259	0.623635	0.533972	0.354668	NO
ZNF74	0.865236	1.33513	0.909266	1.45981	1.75534	1.42824	YES
ZNF746	4.59865	5.94688	5.56682	8.61383	9.91035	7.66772	YES
ZNF747	1.2151	1.08894	1.333	2.09921	2.35364	1.58765	YES
ZNF749	0.979852	0.717499	0.432573	0.695008	0.676448	0.796826	NO
ZNF75A	3.28083	2.79299	5.77985	4.87996	3.35017	5.29196	YES
ZNF75D	2.80688	2.0234	2.61462	4.28906	2.76998	3.15404	YES
ZNF763	0.776432	0.532289	0.474447	1.00565	1.15155	0.810828	NO
ZNF764	1.38999	1.38012	1.31629	1.74876	1.81822	1.28669	YES
ZNF765	1.88315	1.66288	1.72327	1.69465	2.0884	1.21218	YES
ZNF766	5.09199	3.94614	3.43983	4.2381	6.09768	5.95522	YES
ZNF77	1.00971	1.61534	1.31711	1.45324	1.70233	1.83971	YES
ZNF772	0.885398	0.464877	0.505664	0.976259	0.813429	0.90867	NO
ZNF773	1.14557	1.79768	1.42524	1.3016	1.51823	2.08479	YES
ZNF776	2.53673	2.83284	3.84234	2.57924	4.12099	3.30803	YES
ZNF777	3.33107	3.92476	3.34042	4.92067	4.14861	5.00756	YES
ZNF778	0.837875	1.38505	1.28685	1.35713	1.00415	1.1882	YES
ZNF780A	0.797666	0.456361	0.328101	1.42047	0.977456	0.728707	NO
ZNF780B	0.767812	0.316891	0.388979	1.37758	0.764345	0.674687	NO
ZNF782	0.55945	0.643153	0.40081	0.638058	0.799655	0.482522	NO
ZNF783	2.95348	3.19784	3.92811	4.24593	4.09243	5.65429	YES
ZNF785	1.09246	0.468653	0.425941	1.5256	1.13462	0.923313	NO
ZNF786	1.912	0.745445	0.797068	1.41339	0.77632	0.634656	YES
ZNF788	0.925995	1.8394	0.409908	1.04784	2.28235	1.22405	NO
ZNF789	1.15582	0.980587	1.98979	5.18972	2.7861	3.19468	YES
ZNF79	1.59748	1.59569	1.26596	1.9876	1.32221	1.58704	YES
ZNF790	1.07018	0.746985	0.22749	0.811385	0.98014	0.724315	NO
ZNF791	6.34204	5.62863	4.70528	4.50066	5.56178	5.61604	YES
ZNF792	0.95023	0.973482	0.461978	1.52783	1.74479	1.27687	NO
ZNF793	0.0319116	0.00383687	0.022979	0.0170108	0.041429	0.0178867	NO
ZNF799	0.665691	0.947185	1.13777	1.43354	1.76615	1.91727	YES
ZNF8	2.62998	2.72881	1.83722	2.58717	3.19332	3.02716	YES
ZNF805	2.40822	2.07715	2.21016	1.19939	2.07406	1.96303	YES
ZNF808	6.73768	5.33184	3.92717	4.33465	4.84854	3.76239	YES
ZNF81	1.15382	1.05555	0.811746	1.02567	1.00042	0.741839	YES
ZNF812	0.197565	0.1048	0.0204004	0.195539	-	0.0180992	NO
ZNF813	0.716353	0.826031	1.16836	0.975185	1.19234	1.13931	YES
ZNF814	0.831063	0.902061	0.726467	1.34383	1.05174	1.66885	YES
ZNF816	3.00896	3.58604	3.92969	2.20214	3.77867	2.38148	YES
ZNF823	0.415023	0.422014	0.187843	1.17394	1.76716	1.12401	NO
ZNF829	0.392066	0.548558	0.42066	0.374153	0.529904	0.493719	NO
ZNF836	1.1266	0.688029	0.803663	1.34531	1.18232	1.61611	YES
ZNF84	2.72865	2.20358	2.3488	3.15088	3.26586	3.53292	YES
ZNF841	4.80715	3.97302	3.11096	2.76716	3.52269	4.16756	YES
ZNF844	3.04646	3.26448	2.04335	2.23556	4.68127	3.52608	YES
ZNF845	2.12027	1.80008	2.16267	1.81033	2.24458	2.34311	YES
ZNF846	2.64528	3.19674	2.44194	3.50932	3.63193	3.83246	YES
ZNF85	0.218568	0.336509	0.326602	0.594208	1.09039	0.506777	NO
ZNF852	-	-	-	-	-	-	NO
ZNF860	0.0383315	0.0180957	-	0.0433706	0.0976718	-	NO
ZNF862	3.13768	3.53768	2.35889	3.5666	4.84382	4.961	YES
ZNF878	-	0.109318	0.0635953	0.157458	0.240541	0.261469	NO
ZNF879	1.04639	0.560291	1.42696	0.788586	0.814077	0.943873	YES
ZNF880	0.754177	2.86862	3.61659	1.4383	3.81504	4.90176	YES
ZNF891	-	-	-	-	-	-	NO
ZNF90	0.1586	0.142008	0.163539	0.121324	0.581714	0.373146	NO
ZNF91	1.0741	0.77173	0.538305	1.35655	1.48368	0.792129	YES
ZNF92	1.34757	2.96497	3.64906	2.07712	3.99803	2.24601	YES
ZNF93	1.28398	0.934539	0.907145	1.29237	2.19947	1.10516	YES
ZNF98	0.0124892	-	-	0.00671397	-	-	NO
ZNF99	0.0275678	-	0.0262999	0.0195186	0.037933	0.0117003	NO

## Sheet: SUMMARY
Dataset EV5
mRNA-sequencing data from 293T cells (GSE44267), HeLa cells (GSE114998), CD4+ T cells (GSE69549) and Macrophages (GSE36952) was sorted for KZNF genes which were ordered according to RPKM expression values.
All RPKM values > 0.5 were scored as being expressed "YES" while those with RPKM values < 0.5 were scored as not being expressed "NO".
Column G here is a summary column showing whether a stated KZNF is expressed in all four cell types.
Gene	HEK293T	HeLa	GSE69549	GSE36952		HEK293, HeLa , GSE69549, GSE36952
HKR1	YES	YES	YES	YES		YES
POGK	YES	YES	YES	YES		YES
RBAK	YES	YES	YES	YES		YES
ZFP1	YES	YES	YES	YES		YES
ZKSCAN5	YES	YES	YES	YES		YES
ZNF101	YES	YES	YES	YES		YES
ZNF12	YES	YES	YES	YES		YES
ZNF136	YES	YES	YES	YES		YES
ZNF14	YES	YES	YES	YES		YES
ZNF140	YES	YES	YES	YES		YES
ZNF155	YES	YES	YES	YES		YES
ZNF160	YES	YES	YES	YES		YES
ZNF18	YES	YES	YES	YES		YES
ZNF181	YES	YES	YES	YES		YES
ZNF189	YES	YES	YES	YES		YES
ZNF195	YES	YES	YES	YES		YES
ZNF200	YES	YES	YES	YES		YES
ZNF202	YES	YES	YES	YES		YES
ZNF211	YES	YES	YES	YES		YES
ZNF212	YES	YES	YES	YES		YES
ZNF222	YES	YES	YES	YES		YES
ZNF226	YES	YES	YES	YES		YES
ZNF227	YES	YES	YES	YES		YES
ZNF26	YES	YES	YES	YES		YES
ZNF263	YES	YES	YES	YES		YES
ZNF267	YES	YES	YES	YES		YES
ZNF274	YES	YES	YES	YES		YES
ZNF3	YES	YES	YES	YES		YES
ZNF302	YES	YES	YES	YES		YES
ZNF304	YES	YES	YES	YES		YES
ZNF317	YES	YES	YES	YES		YES
ZNF324	YES	YES	YES	YES		YES
ZNF337	YES	YES	YES	YES		YES
ZNF33A	YES	YES	YES	YES		YES
ZNF350	YES	YES	YES	YES		YES
ZNF354A	YES	YES	YES	YES		YES
ZNF354B	YES	YES	YES	YES		YES
ZNF37A	YES	YES	YES	YES		YES
ZNF383	YES	YES	YES	YES		YES
ZNF394	YES	YES	YES	YES		YES
ZNF398	YES	YES	YES	YES		YES
ZNF416	YES	YES	YES	YES		YES
ZNF419	YES	YES	YES	YES		YES
ZNF430	YES	YES	YES	YES		YES
ZNF44	YES	YES	YES	YES		YES
ZNF445	YES	YES	YES	YES		YES
ZNF45	YES	YES	YES	YES		YES
ZNF473	YES	YES	YES	YES		YES
ZNF529	YES	YES	YES	YES		YES
ZNF548	YES	YES	YES	YES		YES
ZNF552	YES	YES	YES	YES		YES
ZNF557	YES	YES	YES	YES		YES
ZNF561	YES	YES	YES	YES		YES
ZNF562	YES	YES	YES	YES		YES
ZNF564	YES	YES	YES	YES		YES
ZNF584	YES	YES	YES	YES		YES
ZNF586	YES	YES	YES	YES		YES
ZNF587	YES	YES	YES	YES		YES
ZNF589	YES	YES	YES	YES		YES
ZNF641	YES	YES	YES	YES		YES
ZNF675	YES	YES	YES	YES		YES
ZNF7	YES	YES	YES	YES		YES
ZNF700	YES	YES	YES	YES		YES
ZNF721	YES	YES	YES	YES		YES
ZNF746	YES	YES	YES	YES		YES
ZNF764	YES	YES	YES	YES		YES
ZNF766	YES	YES	YES	YES		YES
ZNF77	YES	YES	YES	YES		YES
ZNF776	YES	YES	YES	YES		YES
ZNF777	YES	YES	YES	YES		YES
ZNF783	YES	YES	YES	YES		YES
ZNF786	YES	YES	YES	YES		YES
ZNF789	YES	YES	YES	YES		YES
ZNF79	YES	YES	YES	YES		YES
ZNF8	YES	YES	YES	YES		YES
ZNF841	YES	YES	YES	YES		YES
ZNF92	YES	YES	YES	YES		YES
ZNF10	YES	YES	YES	NO		NO
ZNF286A	YES	YES	YES	NO		NO
ZNF480	YES	YES	YES	NO		NO
ZNF780A	YES	YES	YES	NO		NO
ZKSCAN1	YES	YES	NO	YES		NO
ZKSCAN2	YES	YES	NO	YES		NO
ZKSCAN3	YES	YES	NO	YES		NO
ZKSCAN4	YES	YES	NO	YES		NO
ZNF124	YES	YES	NO	YES		NO
ZNF133	YES	YES	NO	YES		NO
ZNF138	YES	YES	NO	YES		NO
ZNF169	YES	YES	NO	YES		NO
ZNF175	YES	YES	NO	YES		NO
ZNF180	YES	YES	NO	YES		NO
ZNF184	YES	YES	NO	YES		NO
ZNF197	YES	YES	NO	YES		NO
ZNF205	YES	YES	NO	YES		NO
ZNF213	YES	YES	NO	YES		NO
ZNF224	YES	YES	NO	YES		NO
ZNF251	YES	YES	NO	YES		NO
ZNF282	YES	YES	NO	YES		NO
ZNF283	YES	YES	NO	YES		NO
ZNF320	YES	YES	NO	YES		NO
ZNF324B	YES	YES	NO	YES		NO
ZNF34	YES	YES	NO	YES		NO
ZNF343	YES	YES	NO	YES		NO
ZNF41	YES	YES	NO	YES		NO
ZNF420	YES	YES	NO	YES		NO
ZNF426	YES	YES	NO	YES		NO
ZNF431	YES	YES	NO	YES		NO
ZNF436	YES	YES	NO	YES		NO
ZNF440	YES	YES	NO	YES		NO
ZNF446	YES	YES	NO	YES		NO
ZNF484	YES	YES	NO	YES		NO
ZNF496	YES	YES	NO	YES		NO
ZNF500	YES	YES	NO	YES		NO
ZNF510	YES	YES	NO	YES		NO
ZNF543	YES	YES	NO	YES		NO
ZNF554	YES	YES	NO	YES		NO
ZNF565	YES	YES	NO	YES		NO
ZNF57	YES	YES	NO	YES		NO
ZNF597	YES	YES	NO	YES		NO
ZNF616	YES	YES	NO	YES		NO
ZNF621	YES	YES	NO	YES		NO
ZNF627	YES	YES	NO	YES		NO
ZNF670	YES	YES	NO	YES		NO
ZNF684	YES	YES	NO	YES		NO
ZNF688	YES	YES	NO	YES		NO
ZNF689	YES	YES	NO	YES		NO
ZNF707	YES	YES	NO	YES		NO
ZNF714	YES	YES	NO	YES		NO
ZNF74	YES	YES	NO	YES		NO
ZNF747	YES	YES	NO	YES		NO
ZNF75D	YES	YES	NO	YES		NO
ZNF778	YES	YES	NO	YES		NO
ZNF791	YES	YES	NO	YES		NO
ZNF799	YES	YES	NO	YES		NO
ZNF846	YES	YES	NO	YES		NO
ZNF2	YES	YES	NO	NO		NO
ZNF248	YES	YES	NO	NO		NO
ZNF250	YES	YES	NO	NO		NO
ZNF300	YES	YES	NO	NO		NO
ZNF33B	YES	YES	NO	NO		NO
ZNF485	YES	YES	NO	NO		NO
ZNF517	YES	YES	NO	NO		NO
ZNF547	YES	YES	NO	NO		NO
ZNF566	YES	YES	NO	NO		NO
ZNF607	YES	YES	NO	NO		NO
ZNF695	YES	YES	NO	NO		NO
ZNF749	YES	YES	NO	NO		NO
ZNF785	YES	YES	NO	NO		NO
ZNF823	YES	YES	NO	NO		NO
ZNF17	YES	NO	YES	YES		NO
ZNF182	YES	NO	YES	YES		NO
ZNF230	YES	NO	YES	YES		NO
ZNF235	YES	NO	YES	YES		NO
ZNF256	YES	NO	YES	YES		NO
ZNF264	YES	NO	YES	YES		NO
ZNF268	YES	NO	YES	YES		NO
ZNF275	YES	NO	YES	YES		NO
ZNF417	YES	NO	YES	YES		NO
ZNF468	YES	NO	YES	YES		NO
ZNF506	YES	NO	YES	YES		NO
ZNF549	YES	NO	YES	YES		NO
ZNF559	YES	NO	YES	YES		NO
ZNF567	YES	NO	YES	YES		NO
ZNF583	YES	NO	YES	YES		NO
ZNF613	YES	NO	YES	YES		NO
ZNF614	YES	NO	YES	YES		NO
ZNF615	YES	NO	YES	YES		NO
ZNF649	YES	NO	YES	YES		NO
ZNF669	YES	NO	YES	YES		NO
ZNF701	YES	NO	YES	YES		NO
ZNF708	YES	NO	YES	YES		NO
ZNF75A	YES	NO	YES	YES		NO
ZNF773	YES	NO	YES	YES		NO
ZNF805	YES	NO	YES	YES		NO
ZNF836	YES	NO	YES	YES		NO
ZNF84	YES	NO	YES	YES		NO
ZNF845	YES	NO	YES	YES		NO
ZNF879	YES	NO	YES	YES		NO
ZNF91	YES	NO	YES	YES		NO
ZNF780B	YES	NO	YES	NO		NO
KRBA2	YES	NO	NO	YES		NO
ZFP90	YES	NO	NO	YES		NO
ZNF100	YES	NO	NO	YES		NO
ZNF132	YES	NO	NO	YES		NO
ZNF192	YES	NO	NO	YES		NO
ZNF223	YES	NO	NO	YES		NO
ZNF225	YES	NO	NO	YES		NO
ZNF25	YES	NO	NO	YES		NO
ZNF254	YES	NO	NO	YES		NO
ZNF28	YES	NO	NO	YES		NO
ZNF333	YES	NO	NO	YES		NO
ZNF347	YES	NO	NO	YES		NO
ZNF429	YES	NO	NO	YES		NO
ZNF432	YES	NO	NO	YES		NO
ZNF434	YES	NO	NO	YES		NO
ZNF441	YES	NO	NO	YES		NO
ZNF460	YES	NO	NO	YES		NO
ZNF461	YES	NO	NO	YES		NO
ZNF490	YES	NO	NO	YES		NO
ZNF498	YES	NO	NO	YES		NO
ZNF514	YES	NO	NO	YES		NO
ZNF527	YES	NO	NO	YES		NO
ZNF546	YES	NO	NO	YES		NO
ZNF551	YES	NO	NO	YES		NO
ZNF555	YES	NO	NO	YES		NO
ZNF569	YES	NO	NO	YES		NO
ZNF570	YES	NO	NO	YES		NO
ZNF577	YES	NO	NO	YES		NO
ZNF582	YES	NO	NO	YES		NO
ZNF585A	YES	NO	NO	YES		NO
ZNF585B	YES	NO	NO	YES		NO
ZNF605	YES	NO	NO	YES		NO
ZNF606	YES	NO	NO	YES		NO
ZNF611	YES	NO	NO	YES		NO
ZNF619	YES	NO	NO	YES		NO
ZNF624	YES	NO	NO	YES		NO
ZNF642	YES	NO	NO	YES		NO
ZNF673	YES	NO	NO	YES		NO
ZNF680	YES	NO	NO	YES		NO
ZNF699	YES	NO	NO	YES		NO
ZNF717	YES	NO	NO	YES		NO
ZNF736	YES	NO	NO	YES		NO
ZNF765	YES	NO	NO	YES		NO
ZNF81	YES	NO	NO	YES		NO
ZNF813	YES	NO	NO	YES		NO
ZNF814	YES	NO	NO	YES		NO
ZNF816	YES	NO	NO	YES		NO
ZNF862	YES	NO	NO	YES		NO
ZFP14	YES	NO	NO	NO		NO
ZFP30	YES	NO	NO	NO		NO
ZFP37	YES	NO	NO	NO		NO
ZNF114	YES	NO	NO	NO		NO
ZNF167	YES	NO	NO	NO		NO
ZNF177	YES	NO	NO	NO		NO
ZNF19	YES	NO	NO	NO		NO
ZNF214	YES	NO	NO	NO		NO
ZNF215	YES	NO	NO	NO		NO
ZNF221	YES	NO	NO	NO		NO
ZNF273	YES	NO	NO	NO		NO
ZNF287	YES	NO	NO	NO		NO
ZNF30	YES	NO	NO	NO		NO
ZNF321P	YES	NO	NO	NO		NO
ZNF382	YES	NO	NO	NO		NO
ZNF425	YES	NO	NO	NO		NO
ZNF443	YES	NO	NO	NO		NO
ZNF471	YES	NO	NO	NO		NO
ZNF483	YES	NO	NO	NO		NO
ZNF492	YES	NO	NO	NO		NO
ZNF493	YES	NO	NO	NO		NO
ZNF519	YES	NO	NO	NO		NO
ZNF540	YES	NO	NO	NO		NO
ZNF563	YES	NO	NO	NO		NO
ZNF571	YES	NO	NO	NO		NO
ZNF573	YES	NO	NO	NO		NO
ZNF596	YES	NO	NO	NO		NO
ZNF599	YES	NO	NO	NO		NO
ZNF620	YES	NO	NO	NO		NO
ZNF643	YES	NO	NO	NO		NO
ZNF658	YES	NO	NO	NO		NO
ZNF665	YES	NO	NO	NO		NO
ZNF674	YES	NO	NO	NO		NO
ZNF678	YES	NO	NO	NO		NO
ZNF681	YES	NO	NO	NO		NO
ZNF709	YES	NO	NO	NO		NO
ZNF713	YES	NO	NO	NO		NO
ZNF724P	YES	NO	NO	NO		NO
ZNF738	YES	NO	NO	NO		NO
ZNF772	YES	NO	NO	NO		NO
ZNF782	YES	NO	NO	NO		NO
ZNF792	YES	NO	NO	NO		NO
ZNF793	YES	NO	NO	NO		NO
ZNF829	YES	NO	NO	NO		NO
ZNF331	NO	YES	YES	YES		NO
ZNF558	NO	YES	YES	YES		NO
ZNF20	NO	YES	NO	YES		NO
ZNF544	NO	YES	NO	YES		NO
SSX2	NO	YES	NO	NO		NO
ZNF556	NO	YES	NO	NO		NO
ZNF852	NO	YES	NO	NO		NO
ZNF860	NO	YES	NO	NO		NO
ZIK1	NO	NO	YES	YES		NO
ZNF525	NO	NO	YES	YES		NO
ZNF671	NO	NO	YES	YES		NO
ZNF880	NO	NO	YES	YES		NO
ZFP28	NO	NO	NO	YES		NO
ZFP82	NO	NO	NO	YES		NO
ZNF141	NO	NO	NO	YES		NO
ZNF284	NO	NO	NO	YES		NO
ZNF354C	NO	NO	NO	YES		NO
ZNF404	NO	NO	NO	YES		NO
ZNF43	NO	NO	NO	YES		NO
ZNF487P	NO	NO	NO	YES		NO
ZNF528	NO	NO	NO	YES		NO
ZNF530	NO	NO	NO	YES		NO
ZNF568	NO	NO	NO	YES		NO
ZNF808	NO	NO	NO	YES		NO
ZNF844	NO	NO	NO	YES		NO
ZNF93	NO	NO	NO	YES		NO
AC002310.11.1	NO	NO	NO	NO		NO
AC002310.13	NO	NO	NO	NO		NO
AC003682.1	NO	NO	NO	NO		NO
AC005324.8-001.1	NO	NO	NO	NO		NO
AC010487.1	NO	NO	NO	NO		NO
AC078899.2	NO	NO	NO	NO		NO
CTD-2006C1.10	NO	NO	NO	NO		NO
CTD-2140B24.4	NO	NO	NO	NO		NO
CTD-2192J16.17.1	NO	NO	NO	NO		NO
KRBOX1	NO	NO	NO	NO		NO
PRDM7	NO	NO	NO	NO		NO
PRDM9	NO	NO	NO	NO		NO
RP11-1396O13.13.1	NO	NO	NO	NO		NO
RP11-15K19.2	NO	NO	NO	NO		NO
RP4-734P14.4	NO	NO	NO	NO		NO
SSX1	NO	NO	NO	NO		NO
SSX2B	NO	NO	NO	NO		NO
SSX3	NO	NO	NO	NO		NO
SSX4	NO	NO	NO	NO		NO
SSX4B	NO	NO	NO	NO		NO
SSX5	NO	NO	NO	NO		NO
SSX6	NO	NO	NO	NO		NO
SSX9	NO	NO	NO	NO		NO
ZFP57	NO	NO	NO	NO		NO
ZIM2.1	NO	NO	NO	NO		NO
ZIM3	NO	NO	NO	NO		NO
ZNF135	NO	NO	NO	NO		NO
ZNF154	NO	NO	NO	NO		NO
ZNF157	NO	NO	NO	NO		NO
ZNF208	NO	NO	NO	NO		NO
ZNF229	NO	NO	NO	NO		NO
ZNF233	NO	NO	NO	NO		NO
ZNF253	NO	NO	NO	NO		NO
ZNF257	NO	NO	NO	NO		NO
ZNF285	NO	NO	NO	NO		NO
ZNF311	NO	NO	NO	NO		NO
ZNF334	NO	NO	NO	NO		NO
ZNF415	NO	NO	NO	NO		NO
ZNF418	NO	NO	NO	NO		NO
ZNF433	NO	NO	NO	NO		NO
ZNF439	NO	NO	NO	NO		NO
ZNF442	NO	NO	NO	NO		NO
ZNF454	NO	NO	NO	NO		NO
ZNF470	NO	NO	NO	NO		NO
ZNF479	NO	NO	NO	NO		NO
ZNF486	NO	NO	NO	NO		NO
ZNF534	NO	NO	NO	NO		NO
ZNF560	NO	NO	NO	NO		NO
ZNF578	NO	NO	NO	NO		NO
ZNF595	NO	NO	NO	NO		NO
ZNF610	NO	NO	NO	NO		NO
ZNF625	NO	NO	NO	NO		NO
ZNF625.1	NO	NO	NO	NO		NO
ZNF626	NO	NO	NO	NO		NO
ZNF630	NO	NO	NO	NO		NO
ZNF662	NO	NO	NO	NO		NO
ZNF667	NO	NO	NO	NO		NO
ZNF676	NO	NO	NO	NO		NO
ZNF677	NO	NO	NO	NO		NO
ZNF679	NO	NO	NO	NO		NO
ZNF682	NO	NO	NO	NO		NO
ZNF69	NO	NO	NO	NO		NO
ZNF705A	NO	NO	NO	NO		NO
ZNF705B	NO	NO	NO	NO		NO
ZNF705D	NO	NO	NO	NO		NO
ZNF705G	NO	NO	NO	NO		NO
ZNF716	NO	NO	NO	NO		NO
ZNF726	NO	NO	NO	NO		NO
ZNF727	NO	NO	NO	NO		NO
ZNF729	NO	NO	NO	NO		NO
ZNF730	NO	NO	NO	NO		NO
ZNF732	NO	NO	NO	NO		NO
ZNF737	NO	NO	NO	NO		NO
ZNF763	NO	NO	NO	NO		NO
ZNF788	NO	NO	NO	NO		NO
ZNF790	NO	NO	NO	NO		NO
ZNF812	NO	NO	NO	NO		NO
ZNF85	NO	NO	NO	NO		NO
ZNF878	NO	NO	NO	NO		NO
ZNF891	NO	NO	NO	NO		NO
ZNF90	NO	NO	NO	NO		NO
ZNF98	NO	NO	NO	NO		NO
ZNF99	NO	NO	NO	NO		NO
