# Supplementary material for: KAP1 regulates endogenous retroviruses in adult human cells and contributes to innate immune control
Source: EMBO Rep. 2018 Jul 30;19(10):e45000. doi: 10.15252/embr.201745000 (PMC6172469; doi:10.15252/embr.201745000)
Supplement: Supplementary file 8 — Source Data for Expanded View [file EMBR-19-e45000-s010.zip]

Archive with 3 entries (2 files):
- Source_Data_for_EV_Figures/
- Source_Data_for_EV_Figures/Source_Data_for_FigureEV1.pdf
- Source_Data_for_EV_Figures/Source_Data_for_FigureEV4.pdf
